# Supplementary material for: Small genomic insertions form enhancers that misregulate oncogenes
Source: Nat Commun. 2017 Feb 9;8:14385. doi: 10.1038/ncomms14385 (PMC5309821; doi:10.1038/ncomms14385)
Supplement: Supplementary Data 3 — code [file ncomms14385-s4.zip]

Archive with 56 entries (40 files):
- CANCERS/
- Compile_Mega_EAD_Table/
- Compile_Mega_EAI_Table/
- Cross_Cancer_Sharing_DELs_smartEnh/
- Cross_Cancer_Sharing_smartEnh/
- Cross_Cancer_Stats/
- Custom_Genomes/
- dbSNP/
- dbSNP_DELs/
- Enhancers/
- Gene_Assignment_DELs_smartEnh/
- Gene_Assignment_smartEnh_B2/
- README.txt
- Scaffold_Dev/
- CANCERS/run_everything.sh
- CANCERS/extract_exons.pl
- CANCERS/hg19_refseq.ucsc
- CANCERS/filter_blat_output_v2.pl
- CANCERS/fastq_to_2col.pl
- CANCERS/vlookup.pl
- CANCERS/filter_sam_by_string.pl
- Compile_Mega_EAD_Table/run_everything.sh
- Compile_Mega_EAD_Table/vlookup.pl
- Compile_Mega_EAI_Table/run_everything.sh
- Compile_Mega_EAI_Table/vlookup.pl
- Cross_Cancer_Sharing_DELs_smartEnh/run_everything.sh
- Cross_Cancer_Sharing_DELs_smartEnh/filter_sam_by_string.pl
- Cross_Cancer_Sharing_DELs_smartEnh/count_line_occurrences_across_files.pl
- Cross_Cancer_Sharing_DELs_smartEnh/parse_sharing.R
- Cross_Cancer_Sharing_smartEnh/run_everything.sh
- Cross_Cancer_Sharing_smartEnh/filter_sam_by_string.pl
- Cross_Cancer_Sharing_smartEnh/parse_sharing.R
- Cross_Cancer_Sharing_smartEnh/count_line_occurrences_across_files.pl
- Cross_Cancer_Stats/run_everything.sh
- Custom_Genomes/Auto_All_Cancer_smartEnh_FIXED_ALL_B2/
- Custom_Genomes/Auto_All_Cancer_smartEnh_FIXED_ALL_B2/run_everything.B2.sh
- dbSNP/run_everything.sh
- dbSNP/parse_dbSNP_multiSeqSamePos.pl
- dbSNP_DELs/run_everything.sh
- dbSNP_DELs/parse_dbSNP_multiSeqSamePos.pl
- Enhancers/run_everything.sh
- Gene_Assignment_DELs_smartEnh/run_everything.sh
- Gene_Assignment_DELs_smartEnh/vlookup.pl
- Gene_Assignment_smartEnh_B2/run_everything.sh
- Gene_Assignment_smartEnh_B2/TableS2A.txt
- Gene_Assignment_smartEnh_B2/vlookup.pl
- Scaffold_Dev/run_everything.sh
- Scaffold_Dev/filter_blat_output_v2.pl
- Scaffold_Dev/fastq_to_2col.pl
- Scaffold_Dev/vlookup.pl
- Scaffold_Dev/filter_sam_by_string.pl
- Scaffold_Dev/Unequal_Read_Length_Tests/
- Scaffold_Dev/Unequal_Read_Length_Tests/run_everything.sh
- Scaffold_Dev/Deletions/
- Scaffold_Dev/Deletions/run_everything.sh
- Scaffold_Dev/Deletions/filter_blat_output_forDels.pl
