# Supplementary material for: Small genomic insertions form enhancers that misregulate oncogenes
Source: Nat Commun. 2017 Feb 9;8:14385. doi: 10.1038/ncomms14385 (PMC5309821; doi:10.1038/ncomms14385)
Supplement: Supplementary Data 3 — code [file ncomms14385-s4.zip › CANCERS/hg19_refseq.ucsc]

#bin	name	chrom	strand	txStart	txEnd	cdsStart	cdsEnd	exonCount	exonStarts	exonEnds	score	name2	cdsStartStat	cdsEndStat	exonFrames
0	NM_032291	chr1	+	66999824	67210768	67000041	67208778	25	66999824,67091529,67098752,67101626,67105459,67108492,67109226,67126195,67133212,67136677,67137626,67138963,67142686,67145360,67147551,67154830,67155872,67161116,67184976,67194946,67199430,67205017,67206340,67206954,67208755,	67000051,67091593,67098777,67101698,67105516,67108547,67109402,67126207,67133224,67136702,67137678,67139049,67142779,67145435,67148052,67154958,67155999,67161176,67185088,67195102,67199563,67205220,67206405,67207119,67210768,	0	SGIP1	cmpl	cmpl	0,1,2,0,0,0,1,0,0,0,1,2,1,1,1,1,0,1,1,2,2,0,2,1,1,
1	NM_001145277	chr1	+	16767166	16786584	16767256	16785491	7	16767166,16770126,16774364,16774554,16775587,16778332,16785336,	16767348,16770227,16774469,16774636,16775696,16778510,16786584,	0	NECAP2	cmpl	cmpl	0,2,1,1,2,0,1,
1	NM_018090	chr1	+	16767166	16786584	16767256	16785385	8	16767166,16770126,16774364,16774554,16775587,16778332,16782312,16785336,	16767348,16770227,16774469,16774636,16775696,16778510,16782388,16786584,	0	NECAP2	cmpl	cmpl	0,2,1,1,2,0,1,2,
1	NM_013943	chr1	+	25071759	25170815	25072044	25167428	6	25071759,25124232,25140584,25153500,25166350,25167263,	25072116,25124342,25140710,25153607,25166532,25170815,	0	CLIC4	cmpl	cmpl	0,0,2,2,1,0,
1	NM_001080397	chr1	+	8384389	8404227	8384389	8404073	8	8384389,8385357,8385877,8390268,8395496,8397875,8399552,8403806,	8384786,8385450,8386102,8390996,8395650,8398052,8399758,8404227,	0	SLC45A1	cmpl	cmpl	0,1,1,1,0,1,1,0,
1	NM_052998	chr1	+	33546713	33585995	33547850	33585783	12	33546713,33546988,33547201,33547778,33549554,33557650,33558882,33560148,33562307,33563667,33583502,33585644,	33546895,33547109,33547413,33547955,33549728,33557823,33559017,33560314,33562470,33563780,33583717,33585995,	0	ADC	cmpl	cmpl	-1,-1,-1,0,0,0,2,2,0,1,0,2,
1	NM_032785	chr1	-	48998526	50489626	48999844	50489468	14	48998526,49000561,49005313,49052675,49056504,49100164,49119008,49128823,49332862,49511255,49711441,50162984,50317067,50489434,	48999965,49000588,49005410,49052838,49056657,49100276,49119123,49128913,49332902,49511472,49711536,50163109,50317190,50489626,	0	AGBL4	cmpl	cmpl	2,2,1,0,0,2,1,1,0,2,0,1,1,0,
1	NM_001145278	chr1	+	16767166	16786584	16767256	16785385	8	16767166,16770126,16774364,16774554,16775587,16778332,16782312,16785336,	16767270,16770227,16774469,16774636,16775696,16778510,16782388,16786584,	0	NECAP2	cmpl	cmpl	0,2,1,1,2,0,1,2,
2	NM_003243	chr1	-	92145899	92351836	92149295	92327088	17	92145899,92161228,92163645,92174219,92177799,92181792,92182124,92184868,92185449,92187511,92193215,92195361,92200332,92224169,92262843,92327027,92351434,	92149414,92161336,92163687,92174340,92178099,92181951,92182265,92185021,92185787,92187701,92193363,92195530,92200516,92224307,92263028,92327201,92351836,	0	TGFBR3	cmpl	cmpl	1,1,1,0,0,0,0,0,1,0,2,1,0,0,1,0,-1,
2	NM_001918	chr1	-	100652477	100715409	100661810	100715376	11	100652477,100671785,100672000,100676249,100680372,100681538,100684181,100696288,100700991,100706316,100715325,	100661978,100671857,100672192,100676327,100680539,100681755,100684303,100696470,100701067,100706440,100715409,	0	DBT	cmpl	cmpl	0,0,0,0,1,0,1,2,1,0,0,
2	NM_001195684	chr1	-	92145899	92371559	92149295	92327088	18	92145899,92161228,92163645,92174219,92177799,92181792,92182124,92184868,92185449,92187511,92193215,92195361,92200332,92224169,92262843,92327027,92365193,92371382,	92149414,92161336,92163687,92174340,92178099,92181951,92182265,92185021,92185784,92187701,92193363,92195530,92200516,92224307,92263028,92327201,92365254,92371559,	0	TGFBR3	cmpl	cmpl	1,1,1,0,0,0,0,0,1,0,2,1,0,0,1,0,-1,-1,
2	NM_001195683	chr1	-	92145899	92351836	92149295	92327088	17	92145899,92161228,92163645,92174219,92177799,92181792,92182124,92184868,92185449,92187511,92193215,92195361,92200332,92224169,92262843,92327027,92351434,	92149414,92161336,92163687,92174340,92178099,92181951,92182265,92185021,92185784,92187701,92193363,92195530,92200516,92224307,92263028,92327201,92351836,	0	TGFBR3	cmpl	cmpl	1,1,1,0,0,0,0,0,1,0,2,1,0,0,1,0,-1,
2	NR_036634	chr1	-	92145899	92351836	92351836	92351836	18	92145899,92161228,92163645,92174219,92177799,92181792,92182124,92184868,92185449,92187511,92193215,92195361,92200332,92224169,92262843,92266515,92327027,92351434,	92149414,92161336,92163687,92174340,92178099,92181951,92182265,92185021,92185787,92187701,92193363,92195530,92200516,92224307,92263028,92266612,92327201,92351836,	0	TGFBR3	unk	unk	-1,-1,-1,-1,-1,-1,-1,-1,-1,-1,-1,-1,-1,-1,-1,-1,-1,-1,
3	NM_022457	chr1	-	175913966	176176370	175914288	176176114	20	175913966,175916330,175956078,175957423,175958497,175996707,176012321,176012845,176015316,176050287,176054911,176085759,176104145,176105623,176118141,176132004,176132950,176145045,176153768,176175707,	175914306,175916375,175956239,175957548,175958615,175996824,176012403,176012954,176015460,176050423,176055026,176085817,176104222,176105683,176118210,176132124,176133027,176145143,176153828,176176370,	0	RFWD2	cmpl	cmpl	0,0,1,2,1,1,0,2,2,1,0,2,0,0,0,0,1,2,2,0,
3	NM_030806	chr1	+	184356149	184598155	184446643	184588690	6	184356149,184446519,184476721,184559872,184567534,184588651,	184356502,184446737,184476816,184559949,184567595,184598155,	0	C1orf21	cmpl	cmpl	-1,0,1,0,2,0,
3	NM_021222	chr1	+	150980972	151008189	150981108	151006710	8	150980972,150990287,150990942,150997086,150997990,150999708,151001261,151006281,	150981147,150990380,150991145,150997271,150998149,150999803,151001420,151008189,	0	PRUNE	cmpl	cmpl	0,0,0,2,1,1,0,0,
3	NM_001001740	chr1	-	175913966	176176370	175914288	176176114	19	175913966,175916330,175956078,175957423,175958497,175996707,176012321,176012845,176015316,176050287,176054911,176085759,176104145,176118141,176132004,176132962,176145045,176153768,176175707,	175914306,175916375,175956239,175957548,175958615,175996824,176012403,176012954,176015460,176050423,176055026,176085817,176104222,176118210,176132124,176133027,176145143,176153828,176176370,	0	RFWD2	cmpl	cmpl	0,0,1,2,1,1,0,2,2,1,0,2,0,0,0,1,2,2,0,
4	NM_173083	chr1	-	226418860	226497198	226420201	226496888	15	226418860,226420796,226421044,226426671,226438539,226453233,226453913,226455657,226465475,226474033,226475364,226483542,226485419,226488873,226496809,	226420307,226420894,226421224,226426797,226438620,226453335,226454033,226455791,226465633,226474159,226475498,226483647,226485514,226488906,226497198,	0	LIN9	cmpl	cmpl	2,0,0,0,0,0,0,1,2,2,0,0,1,1,0,
9	NM_199454	chr1	+	2985741	3355185	2985823	3350375	17	2985741,3102688,3160650,3301715,3313054,3319354,3321302,3322058,3327947,3331123,3334391,3335230,3342144,3342614,3347435,3348529,3350297,	2985860,3103038,3160701,3301850,3313157,3319562,3321450,3322212,3329364,3331211,3334561,3335308,3342314,3342789,3347672,3348704,3355185,	0	PRDM16	cmpl	cmpl	0,1,0,0,0,1,2,0,1,2,0,2,2,1,2,2,0,
9	NM_015215	chr1	+	6845383	7829766	6845590	7826551	23	6845383,6880240,6885151,7151363,7309550,7527889,7700459,7721785,7723412,7730970,7737658,7792507,7796403,7796990,7797314,7798018,7804894,7805904,7807769,7811258,7812518,7815697,7826518,	6845635,6880310,6885270,7151431,7309686,7527961,7700613,7721926,7725259,7731097,7737793,7792659,7796600,7797069,7797630,7798542,7805082,7806151,7807841,7811452,7812593,7815728,7829766,	0	CAMTA1	cmpl	cmpl	0,0,1,0,2,0,0,1,1,0,1,1,0,2,0,1,0,2,0,0,2,2,0,
9	NM_001033581	chr1	+	2005085	2116834	2075777	2116448	15	2005085,2066700,2075648,2077465,2080310,2082228,2087433,2100956,2103493,2103739,2105335,2106192,2106662,2116021,2116360,	2005368,2066786,2075780,2077547,2080363,2082417,2087531,2101043,2103629,2103827,2105455,2106272,2106752,2116137,2116834,	0	PRKCZ	cmpl	cmpl	-1,-1,0,0,1,0,0,2,2,0,1,1,0,0,2,
9	NM_012405	chr1	-	6281252	6296044	6285139	6295971	5	6281252,6291961,6293533,6294945,6295776,	6285322,6292179,6293703,6295034,6296044,	0	ICMT	cmpl	cmpl	0,1,2,0,0,
9	NM_017891	chr1	-	1017197	1051736	1018272	1026923	10	1017197,1019732,1019860,1021257,1022518,1022881,1025732,1026851,1027370,1051439,	1018367,1019763,1019886,1021392,1022584,1022977,1025808,1026945,1027483,1051736,	0	C1orf159	cmpl	cmpl	1,0,1,1,1,1,0,0,-1,-1,
9	NM_022114	chr1	+	2985741	3355185	2985823	3350375	17	2985741,3102688,3160650,3301715,3313054,3319354,3321302,3322058,3327947,3331123,3334391,3335230,3342144,3342614,3347435,3348529,3350240,	2985860,3103038,3160701,3301850,3313157,3319562,3321450,3322212,3329364,3331211,3334561,3335308,3342314,3342789,3347672,3348704,3355185,	0	PRDM16	cmpl	cmpl	0,1,0,0,0,1,2,0,1,2,0,2,2,1,2,2,0,
9	NM_001033582	chr1	+	2036154	2116834	2075777	2116448	15	2036154,2066700,2075648,2077465,2080310,2082228,2087433,2100956,2103493,2103739,2105335,2106192,2106662,2116021,2116360,	2036334,2066786,2075780,2077547,2080363,2082417,2087531,2101043,2103629,2103827,2105455,2106272,2106752,2116137,2116834,	0	PRKCZ	cmpl	cmpl	-1,-1,0,0,1,0,0,2,2,0,1,1,0,0,2,
9	NM_002744	chr1	+	1981908	2116834	1982069	2116448	18	1981908,1986879,1987922,1990979,2066700,2075648,2077465,2080310,2082228,2087433,2100956,2103493,2103739,2105335,2106192,2106662,2116021,2116360,	1982140,1987001,1988012,1991030,2066786,2075780,2077547,2080363,2082417,2087531,2101043,2103629,2103827,2105455,2106272,2106752,2116137,2116834,	0	PRKCZ	cmpl	cmpl	0,2,1,1,1,0,0,1,0,0,2,2,0,1,1,0,0,2,
11	NM_017449	chr1	+	23037330	23241823	23037475	23240063	16	23037330,23107913,23110884,23189529,23191369,23208851,23219376,23221964,23222906,23232479,23233202,23234445,23235514,23236874,23238936,23239954,	23037536,23107978,23111569,23189685,23191705,23208976,23219539,23222073,23222971,23232602,23233450,23234661,23235664,23237068,23239092,23241823,	0	EPHB2	cmpl	cmpl	0,1,0,1,1,1,0,1,2,1,1,0,0,0,2,2,
11	NM_004442	chr1	+	23037330	23241823	23037475	23240063	16	23037330,23107913,23110884,23189529,23191369,23208851,23219376,23221964,23222903,23232479,23233202,23234445,23235514,23236874,23238936,23239954,	23037536,23107978,23111569,23189685,23191705,23208976,23219539,23222073,23222971,23232602,23233450,23234661,23235664,23237068,23239092,23241823,	0	EPHB2	cmpl	cmpl	0,1,0,1,1,1,0,1,2,1,1,0,0,0,2,2,
11	NM_032236	chr1	-	22004791	22109688	22005909	22109450	27	22004791,22007300,22013683,22016466,22021558,22027990,22030004,22030754,22032219,22032618,22032959,22033236,22041881,22047528,22048142,22050390,22055062,22056196,22062938,22073559,22074630,22077999,22079019,22079484,22083038,22084155,22109316,	22005932,22007327,22013732,22016592,22021714,22028095,22030111,22030885,22032330,22032680,22033082,22033361,22041950,22047659,22048257,22050588,22055212,22056325,22063118,22073642,22074764,22078108,22079144,22079612,22083195,22084276,22109688,	0	USP48	cmpl	cmpl	1,1,0,0,0,0,1,2,2,0,0,1,1,2,1,1,1,1,1,2,0,2,0,1,0,2,0,
11	NM_032409	chr1	+	20959947	20978004	20960041	20977184	8	20959947,20964334,20966384,20970982,20972052,20974997,20975487,20976926,	20960428,20964622,20966485,20971165,20972216,20975125,20975724,20978004,	0	PINK1	cmpl	cmpl	0,0,0,2,2,1,0,0,
12	NM_001020658	chr1	-	31404352	31538564	31406057	31532413	22	31404352,31409489,31413997,31414844,31418192,31422973,31425080,31426560,31437520,31438828,31440013,31441200,31447497,31452908,31454158,31465236,31467900,31478699,31479840,31501642,31532050,31538462,	31406189,31409682,31414119,31414970,31418330,31423108,31425210,31426828,31437757,31439125,31440157,31441339,31447649,31453010,31454252,31465507,31468067,31478878,31479949,31501711,31532424,31538564,	0	PUM1	cmpl	cmpl	0,2,0,0,0,0,2,1,1,1,1,0,1,1,0,2,0,1,0,0,0,-1,
12	NM_001990	chr1	-	28300818	28415131	28300976	28384537	18	28300818,28304884,28315045,28316207,28319910,28323830,28326470,28330846,28337457,28339621,28343664,28354299,28362054,28365349,28369081,28374893,28384504,28415034,	28301057,28304985,28315167,28316322,28320071,28323889,28326560,28330930,28337597,28339805,28343750,28354437,28362191,28365416,28369161,28374937,28384605,28415131,	0	EYA3	cmpl	cmpl	0,1,2,1,2,0,0,0,1,0,1,1,2,1,2,0,0,-1,
12	NM_004437	chr1	+	29213602	29446558	29320000	29442309	19	29213602,29313959,29315867,29319841,29323726,29338376,29342203,29344735,29356911,29359604,29362337,29365765,29379615,29386933,29391493,29424318,29438879,29442210,29443330,	29213722,29314417,29315947,29320054,29323831,29338419,29342279,29344954,29356999,29359757,29362435,29365938,29379824,29386996,29391670,29424447,29438960,29442315,29446558,	0	EPB41	cmpl	cmpl	-1,-1,-1,0,0,0,1,2,2,0,0,2,1,0,0,0,0,0,-1,
12	NM_006600	chr1	+	27248223	27272887	27248339	27272672	9	27248223,27250579,27267947,27268243,27269150,27269361,27271880,27272058,27272620,	27248420,27250657,27268151,27268309,27269267,27269556,27271964,27272177,27272887,	0	NUDC	cmpl	cmpl	0,0,0,0,0,0,0,0,2,
12	NM_001166005	chr1	+	29213602	29446558	29313949	29442309	21	29213602,29313942,29319841,29323726,29338376,29342203,29344735,29356911,29359604,29362337,29365765,29379615,29385100,29385322,29386933,29391493,29424318,29435847,29438879,29442210,29443330,	29213722,29314417,29320054,29323831,29338419,29342279,29344954,29356999,29359757,29362435,29365938,29379824,29385157,29385364,29386996,29391670,29424447,29435949,29438960,29442315,29446558,	0	EPB41	cmpl	cmpl	-1,0,0,0,0,1,2,2,0,0,2,1,0,0,0,0,0,0,0,0,-1,
12	NM_203342	chr1	+	29213602	29446558	29320000	29442309	21	29213602,29313942,29315867,29319841,29323726,29338376,29342203,29344735,29356911,29359604,29362337,29365765,29379615,29385100,29386933,29391493,29424318,29435847,29438879,29442210,29443330,	29213722,29314417,29315947,29320054,29323831,29338419,29342279,29344954,29356999,29359757,29362435,29365938,29379824,29385157,29386996,29391670,29424447,29435949,29438960,29442315,29446558,	0	EPB41	cmpl	cmpl	-1,-1,-1,0,0,0,1,2,2,0,0,2,1,0,0,0,0,0,0,0,-1,
12	NM_001166006	chr1	+	29241087	29391733	29313949	29391691	15	29241087,29313942,29319841,29323726,29338376,29342203,29344735,29356911,29359604,29362337,29365765,29379615,29385100,29386933,29391493,	29241280,29314417,29320054,29323831,29338419,29342279,29344954,29356999,29359757,29362435,29365938,29379824,29385157,29386996,29391733,	0	EPB41	cmpl	cmpl	-1,0,0,0,0,1,2,2,0,0,2,1,0,0,0,
12	NM_001166007	chr1	+	29213602	29446558	29320000	29442309	18	29213602,29313959,29319841,29323726,29338376,29342203,29344735,29356911,29359604,29362337,29365765,29379615,29391493,29424318,29435847,29438879,29442210,29443330,	29213722,29314417,29320054,29323831,29338419,29342279,29344954,29356999,29359757,29362435,29365938,29379824,29391670,29424447,29435949,29438960,29442315,29446558,	0	EPB41	cmpl	cmpl	-1,-1,0,0,0,1,2,2,0,0,2,1,0,0,0,0,0,-1,
12	NM_006559	chr1	+	32479490	32509472	32479596	32508225	9	32479490,32495898,32497124,32498788,32502510,32503435,32504152,32505115,32508127,	32479978,32496023,32497241,32498935,32502644,32503637,32504220,32505174,32509472,	0	KHDRBS1	cmpl	cmpl	0,1,0,0,0,2,0,2,1,
12	NM_203343	chr1	+	29213602	29446558	29313949	29442309	17	29213602,29313942,29319841,29338376,29342203,29344735,29356911,29359604,29362337,29365765,29379615,29391493,29424318,29435847,29438879,29442210,29443330,	29213722,29314417,29320054,29338419,29342279,29344954,29356999,29359757,29362435,29365938,29379824,29391670,29424447,29435949,29438960,29442315,29446558,	0	EPB41	cmpl	cmpl	-1,0,0,0,1,2,2,0,0,2,1,0,0,0,0,0,-1,
12	NM_014676	chr1	-	31404352	31538564	31406057	31532413	22	31404352,31409489,31413997,31414844,31418192,31422979,31425080,31426560,31437520,31438828,31440013,31441200,31447497,31452908,31454158,31465236,31467900,31478699,31479840,31501642,31532050,31538462,	31406189,31409682,31414119,31414970,31418330,31423108,31425210,31426828,31437757,31439125,31440157,31441339,31447649,31453010,31454252,31465507,31468067,31478878,31479949,31501711,31532424,31538564,	0	PUM1	cmpl	cmpl	0,2,0,0,0,0,2,1,1,1,1,0,1,1,0,2,0,1,0,0,0,-1,
12	NM_001145454	chr1	-	26210676	26232993	26212213	26231167	5	26210676,26227981,26230131,26231154,26232879,	26212360,26228173,26230304,26231229,26232993,	0	STMN1	cmpl	cmpl	0,0,1,0,-1,
13	NM_012090	chr1	+	39547117	39952789	39549890	39951466	95	39547117,39549034,39549838,39696853,39715685,39719969,39723607,39747879,39748860,39749080,39749737,39750004,39750754,39750968,39751275,39752957,39757581,39758437,39759129,39760717,39761458,39763291,39765881,39768595,39775241,39775916,39776502,39781184,39782062,39782885,39784124,39785335,39788279,39788581,39789864,39790317,39792889,39815149,39816456,39818678,39823046,39824368,39824812,39826464,398…	39547215,39549089,39550110,39696915,39715775,39720047,39723700,39748046,39748973,39749187,39749857,39750100,39750882,39751062,39751430,39753234,39757710,39758515,39759291,39760822,39761554,39763417,39766034,39768750,39775368,39776100,39776672,39781363,39782201,39783079,39784287,39785419,39788387,39788680,39790017,39790406,39793025,39815299,39816690,39818903,39823565,39824545,39824936,39826673,398…	0	MACF1	cmpl	cmpl	-1,-1,0,1,0,0,0,0,2,1,0,0,0,2,0,2,0,0,0,0,0,0,0,0,2,0,1,0,2,0,2,0,0,0,0,0,2,0,0,0,0,0,0,1,0,0,2,0,1,1,0,1,0,1,0,0,0,2,0,0,1,0,0,0,0,0,0,1,1,0,0,0,0,0,0,0,0,0,0,0,0,2,0,0,0,0,0,1,0,1,0,0,1,0,1,
13	NM_005066	chr1	-	35649200	35658743	35650056	35658650	10	35649200,35652601,35652803,35653573,35654603,35654786,35656098,35656294,35656941,35657822,	35650194,35652723,35652852,35653691,35654688,35654983,35656194,35656596,35657130,35658743,	0	SFPQ	cmpl	cmpl	0,1,0,2,1,2,2,0,0,0,
13	NM_052896	chr1	-	33979608	34631443	33985117	34631414	70	33979608,33985064,33985411,33987062,33988906,33990481,33992795,33998649,33999395,34002621,34003035,34006124,34006729,34008319,34011636,34015776,34033192,34034973,34037131,34038105,34042895,34046352,34049241,34052103,34052687,34066464,34067968,34070881,34071462,34076640,34080103,34082505,34083098,34087766,34088969,34090118,34090650,34092085,34099021,34100813,34101959,34112247,34117922,34123545,341…	33982170,33985277,33985550,33987150,33989019,33990643,33992858,33998829,33999507,34002695,34003209,34006298,34006909,34008496,34011819,34015950,34033366,34035147,34037326,34038291,34043084,34046499,34049430,34052217,34052768,34066610,34068146,34071070,34071588,34076850,34080220,34082575,34083217,34087871,34089066,34090243,34090854,34092181,34099135,34100930,34102154,34112435,34118061,34123737,341…	0	CSMD2	cmpl	cmpl	-1,2,1,0,1,1,1,1,0,1,1,1,1,1,1,1,1,1,1,1,1,1,1,1,1,2,1,1,1,1,1,0,1,1,0,1,1,1,1,1,1,2,1,1,2,1,1,0,1,1,1,1,1,2,1,1,1,1,2,0,1,2,1,1,2,1,1,2,1,0,
13	NM_033044	chr1	+	39796809	39952789	39796940	39951466	64	39796809,39802853,39806173,39806475,39812648,39815149,39816456,39818678,39823046,39824368,39824812,39826464,39827031,39833819,39835701,39838150,39844132,39844874,39845915,39847624,39851105,39852858,39888045,39888401,39889699,39893126,39893632,39894913,39895498,39896373,39898206,39898719,39900085,39901229,39902146,39903446,39904945,39906674,39906895,39907623,39907818,39908083,39908385,39909117,399…	39802325,39803003,39806389,39806625,39812882,39815299,39816690,39818903,39823565,39824545,39824936,39826673,39827349,39833986,39835858,39838268,39844195,39845116,39846045,39847824,39851601,39854330,39888207,39888572,39889866,39893286,39893959,39894998,39895740,39896580,39898326,39898827,39900304,39901433,39902153,39903680,39905172,39906797,39906997,39907725,39907992,39908239,39908583,39909246,399…	0	MACF1	cmpl	cmpl	0,0,0,0,0,0,0,0,0,0,0,1,0,0,2,0,1,1,0,1,0,1,0,0,0,2,0,0,1,0,0,0,0,0,0,1,1,0,0,0,0,0,0,0,0,0,0,0,0,2,0,0,0,0,0,1,0,1,0,0,0,1,0,1,
13	NM_005119	chr1	+	36690016	36770957	36748164	36769618	12	36690016,36724982,36748133,36751968,36754660,36756974,36758198,36759451,36762183,36766486,36767153,36769396,	36690106,36725085,36748301,36752871,36755365,36757147,36758310,36759536,36762371,36766685,36767297,36770957,	0	THRAP3	cmpl	cmpl	-1,-1,0,2,2,2,1,2,0,2,0,0,
14	NM_018150	chr1	+	44870959	45117396	44877769	45116447	15	44870959,44877652,45079836,45088413,45091968,45098014,45101216,45101701,45110369,45110666,45110892,45111081,45115332,45115554,45116375,	44871202,44878394,45079969,45088459,45092070,45098057,45101260,45101834,45110466,45110753,45110948,45111160,45115441,45115629,45117396,	0	RNF220	cmpl	cmpl	-1,0,1,2,0,0,1,0,1,2,2,1,2,0,0,
14	NM_002840	chr1	+	43996546	44089343	44010746	44087674	34	43996546,44003868,44010701,44019162,44019470,44035260,44044480,44054401,44056642,44057482,44058127,44063418,44064390,44067741,44069086,44069281,44070573,44070860,44071199,44071910,44072484,44075053,44079288,44083115,44083406,44084300,44084718,44084958,44085350,44085765,44086124,44086508,44086767,44087605,	43996761,44003948,44010837,44019308,44019612,44035449,44044591,44054671,44057224,44057619,44058272,44063724,44064584,44067768,44069204,44069860,44070671,44071114,44071293,44072129,44072639,44075169,44079386,44083239,44083582,44084420,44084873,44085244,44085529,44085892,44086250,44086663,44086903,44089343,	0	PTPRF	cmpl	cmpl	-1,-1,0,1,0,1,1,1,1,1,0,1,1,0,0,1,1,0,2,0,0,2,1,0,1,0,0,2,0,2,0,0,2,0,
14	NM_021639	chr1	-	46092975	46152302	46093927	46124759	13	46092975,46095247,46096153,46099160,46099767,46105881,46108098,46120214,46120861,46124699,46125855,46151247,46152083,	46094080,46095350,46096278,46099319,46099908,46106075,46108171,46120501,46120991,46124814,46126897,46151292,46152302,	0	GPBP1L1	cmpl	cmpl	0,2,0,0,0,1,0,1,0,0,-1,-1,-1,
14	NM_001194986	chr1	-	48226199	48462562	48231573	48462461	7	48226199,48240841,48244125,48260257,48267144,48459705,48462359,	48231778,48241111,48244216,48260432,48267291,48460269,48462562,	0	LOC388630	cmpl	cmpl	2,2,1,0,0,0,0,
14	NM_130440	chr1	+	43996546	44089343	44010746	44087674	33	43996546,44003868,44010701,44019162,44019470,44035260,44044480,44054401,44056642,44057482,44058127,44063418,44064390,44069086,44069281,44070573,44070860,44071199,44071910,44072484,44075053,44079288,44083115,44083406,44084300,44084718,44084958,44085350,44085765,44086124,44086508,44086767,44087605,	43996761,44003948,44010837,44019308,44019612,44035449,44044591,44054671,44057224,44057619,44058272,44063724,44064584,44069204,44069860,44070671,44071114,44071293,44072129,44072639,44075169,44079386,44083239,44083582,44084420,44084873,44085244,44085529,44085892,44086250,44086663,44086903,44089343,	0	PTPRF	cmpl	cmpl	-1,-1,0,1,0,1,1,1,1,1,0,1,1,0,1,1,0,2,0,0,2,1,0,1,0,0,2,0,2,0,0,2,0,
15	NM_015306	chr1	-	55532031	55681039	55534717	55680786	68	55532031,55537486,55537989,55538458,55539500,55541129,55542907,55544210,55545210,55546994,55548944,55549444,55551614,55555299,55557695,55558493,55559609,55560927,55562170,55562624,55563270,55563615,55564148,55565443,55566511,55567256,55569548,55571818,55572911,55575857,55586268,55587108,55589119,55590141,55590992,55591335,55595149,55598217,55599742,55600000,55603187,55603478,55604280,55604616,556…	55534780,55537597,55538076,55538534,55539579,55541196,55542973,55544324,55545332,55547097,55549037,55549561,55551711,55555413,55557799,55558589,55559760,55561069,55562295,55562845,55563390,55563757,55564231,55565542,55566637,55567376,55569693,55571936,55573103,55575919,55586429,55587179,55589275,55590301,55591221,55591431,55595247,55598373,55599836,55600086,55603361,55603577,55604391,55604683,556…	0	USP24	cmpl	cmpl	0,0,0,2,1,0,0,0,1,0,0,0,2,2,0,0,2,1,2,0,0,2,0,0,0,0,2,1,1,2,0,1,1,0,2,2,0,0,2,0,0,0,0,2,0,0,0,1,0,0,0,0,0,0,0,0,1,0,0,0,0,0,0,0,0,1,0,0,
15	NM_001193599	chr1	+	53392900	53517289	53393068	53516376	15	53392900,53407467,53416426,53420411,53427174,53440440,53442354,53443888,53446067,53453700,53480561,53493640,53504588,53513529,53516280,	53393137,53407525,53416558,53420476,53427301,53440504,53442441,53444039,53446215,53453808,53480715,53493743,53504718,53513609,53517289,	0	SCP2	cmpl	cmpl	0,0,1,1,0,1,2,2,0,1,1,2,0,1,0,
15	NM_153035	chr1	+	54519273	54565416	54520095	54562146	5	54519273,54520053,54534428,54554269,54561957,	54519431,54520197,54534570,54554463,54565416,	0	C1orf83	cmpl	cmpl	-1,0,0,1,0,
15	NM_002979	chr1	+	53392900	53517289	53393068	53516376	16	53392900,53407467,53413680,53416426,53420411,53427174,53440440,53442354,53443888,53446067,53453700,53480561,53493640,53504588,53513529,53516280,	53393137,53407525,53413752,53416558,53420476,53427301,53440504,53442441,53444039,53446215,53453808,53480715,53493743,53504718,53513609,53517289,	0	SCP2	cmpl	cmpl	0,0,1,1,1,0,1,2,2,0,1,1,2,0,1,0,
15	NM_001193600	chr1	+	53392900	53517289	53393068	53516376	15	53392900,53407467,53413680,53420411,53427174,53440440,53442354,53443888,53446067,53453700,53480561,53493640,53504588,53513529,53516280,	53393137,53407525,53413752,53420476,53427301,53440504,53442441,53444039,53446215,53453808,53480715,53493743,53504718,53513609,53517289,	0	SCP2	cmpl	cmpl	0,0,1,1,0,1,2,2,0,1,1,2,0,1,0,
15	NM_002867	chr1	-	52373627	52456436	52385598	52442789	5	52373627,52398989,52402965,52442561,52456223,	52385786,52399114,52403084,52442789,52456436,	0	RAB3B	cmpl	cmpl	1,2,0,0,-1,
15	NM_007051	chr1	-	50906934	51425936	50907111	51425483	19	50906934,50941135,50956259,50957392,51001040,51005263,51032748,51048289,51049323,51050356,51061792,51121113,51171457,51204534,51210355,51253671,51267302,51323600,51425438,	50907195,50941351,50956337,50957473,51001129,51005400,51032903,51048371,51049387,51050483,51061888,51121200,51171563,51204626,51210447,51253877,51267349,51323669,51425936,	0	FAF1	cmpl	cmpl	0,0,0,0,1,2,0,2,1,0,0,0,2,0,1,2,0,0,0,
15	NM_001193617	chr1	+	53392900	53517289	53416470	53516376	15	53392900,53413680,53416426,53420411,53427174,53440440,53442354,53443888,53446067,53453700,53480561,53493640,53504588,53513529,53516280,	53393137,53413752,53416558,53420476,53427301,53440504,53442441,53444039,53446215,53453808,53480715,53493743,53504718,53513609,53517289,	0	SCP2	cmpl	cmpl	-1,-1,0,1,0,1,2,2,0,1,1,2,0,1,0,
15	NM_021080	chr1	-	57463578	58716211	57476367	57756702	17	57463578,57476352,57476817,57480555,57489203,57491653,57528556,57535032,57536695,57537194,57537955,57602215,57610962,57756635,58115263,58349670,58715911,	57463801,57476463,57476945,57481104,57489312,57491716,57528616,57535098,57536734,57537314,57538087,57602314,57611102,57756838,58115337,58349834,58716211,	0	DAB1	cmpl	cmpl	-1,0,1,1,0,0,0,0,0,0,0,0,1,0,-1,-1,-1,
16	NM_001017415	chr1	+	62901974	62917475	62905538	62916652	9	62901974,62905469,62907158,62907865,62908829,62910408,62913011,62914135,62915916,	62902233,62905708,62907279,62907970,62908990,62911100,62913182,62914337,62917475,	0	USP1	cmpl	cmpl	-1,0,2,0,0,2,1,1,2,
16	NM_001145512	chr1	+	61547533	61928460	61547615	61920992	12	61547533,61548432,61553820,61743191,61798183,61818121,61824818,61848908,61869775,61872233,61892136,61920974,	61547719,61548490,61554352,61743257,61798258,61818239,61824946,61849037,61869954,61872399,61892228,61928460,	0	NFIA	cmpl	cmpl	0,2,0,1,1,1,2,1,1,0,1,0,
16	NM_001198689	chr1	+	65991371	66101111	66031248	66098852	19	65991371,66031228,66036155,66038008,66058339,66062130,66064342,66067074,66067525,66070720,66074435,66075629,66075896,66081690,66083646,66085610,66087035,66088588,66098834,	65991501,66031288,66036485,66038132,66058548,66062276,66064487,66067365,66067643,66070920,66074584,66075789,66075979,66081907,66083829,66085706,66087141,66088664,66101111,	0	LEPR	cmpl	cmpl	-1,0,1,1,2,1,0,1,1,2,1,0,1,0,1,1,1,2,0,
16	NM_001003680	chr1	+	65886334	66096095	66031248	66096088	20	65886334,65890985,66031228,66036155,66038008,66058339,66062130,66064342,66067074,66067525,66070720,66074435,66075629,66075896,66081690,66083646,66085610,66087035,66088588,66095884,	65886423,65891061,66031288,66036485,66038132,66058548,66062276,66064487,66067365,66067643,66070920,66074584,66075789,66075979,66081907,66083829,66085706,66087141,66088664,66096095,	0	LEPR	cmpl	cmpl	-1,-1,0,1,1,2,1,0,1,1,2,1,0,1,0,1,1,1,2,0,
16	NM_005595	chr1	+	61547979	61928460	61548463	61921051	10	61547979,61553820,61743191,61798183,61818121,61824818,61848908,61869775,61872233,61920974,	61548490,61554352,61743257,61798258,61818239,61824946,61849037,61869954,61872399,61928460,	0	NFIA	cmpl	cmpl	0,0,1,1,1,2,1,1,0,1,
16	NM_014288	chr1	-	63906461	63988835	63912477	63988804	9	63906461,63912476,63919588,63920050,63920560,63944434,63955753,63974198,63988799,	63906774,63912527,63919645,63920144,63920639,63944504,63955889,63974241,63988835,	0	ITGB3BP	cmpl	cmpl	-1,1,1,0,2,1,0,2,0,
16	NM_003368	chr1	+	62902382	62917475	62905538	62916652	9	62902382,62905469,62907158,62907865,62908829,62910408,62913011,62914135,62915916,	62903071,62905708,62907279,62907970,62908990,62911100,62913182,62914337,62917475,	0	USP1	cmpl	cmpl	-1,0,2,0,0,2,1,1,2,
16	NM_001113411	chr1	+	59762624	60228402	59787221	60228256	17	59762624,59787207,59805629,59811918,59844420,59922632,59977982,60019795,60073474,60091659,60103899,60106951,60125890,60132954,60139710,60223602,60228174,	59762822,59787422,59805741,59812070,59844509,59922748,59978111,60019899,60073582,60091721,60104047,60107023,60125965,60133075,60139805,60223664,60228402,	0	FGGY	cmpl	cmpl	-1,0,0,1,0,2,1,1,0,0,2,0,0,0,1,0,2,
16	NM_001017416	chr1	+	62901974	62917475	62905538	62916652	9	62901974,62905469,62907158,62907865,62908829,62910408,62913011,62914135,62915916,	62902138,62905708,62907279,62907970,62908990,62911100,62913182,62914337,62917475,	0	USP1	cmpl	cmpl	-1,0,2,0,0,2,1,1,2,
16	NM_020925	chr1	+	64936475	65158741	64936580	65157244	27	64936475,65016276,65047838,65068488,65095037,65098281,65099726,65107502,65113483,65117843,65119440,65120368,65124387,65129377,65130180,65131739,65137246,65138840,65139030,65141083,65141579,65142577,65143841,65145277,65146940,65147687,65157005,	64936625,65016339,65047987,65068595,65095164,65098426,65099943,65107652,65113717,65117993,65119564,65120486,65124556,65129520,65130362,65131850,65137369,65138940,65139147,65141244,65141666,65142694,65143993,65145439,65147018,65147789,65158741,	0	CACHD1	cmpl	cmpl	0,0,0,2,1,2,0,1,1,1,1,2,0,1,0,2,2,2,0,0,2,2,2,1,1,1,1,
16	NM_018291	chr1	+	59762624	60228402	59787221	60228256	16	59762624,59787207,59805629,59811918,59844420,59922632,59977982,60019795,60073474,60091659,60103899,60125890,60132954,60139710,60223602,60228174,	59762822,59787422,59805741,59812070,59844509,59922748,59978111,60019899,60073582,60091721,60104047,60125965,60133075,60139805,60223664,60228402,	0	FGGY	cmpl	cmpl	-1,0,0,1,0,2,1,1,0,0,2,0,0,1,0,2,
16	NM_002303	chr1	+	65886334	66103176	66031248	66102698	20	65886334,65890985,66031228,66036155,66038008,66058339,66062130,66064342,66067074,66067525,66070720,66074435,66075629,66075896,66081690,66083646,66085610,66087035,66088588,66101873,	65886423,65891061,66031288,66036485,66038132,66058548,66062276,66064487,66067365,66067643,66070920,66074584,66075789,66075979,66081907,66083829,66085706,66087141,66088664,66103176,	0	LEPR	cmpl	cmpl	-1,-1,0,1,1,2,1,0,1,1,2,1,0,1,0,1,1,1,2,0,
16	NM_001198687	chr1	+	65991371	66096095	66031248	66096088	19	65991371,66031228,66036155,66038008,66058339,66062130,66064342,66067074,66067525,66070720,66074435,66075629,66075896,66081690,66083646,66085610,66087035,66088588,66095884,	65991501,66031288,66036485,66038132,66058548,66062276,66064487,66067365,66067643,66070920,66074584,66075789,66075979,66081907,66083829,66085706,66087141,66088664,66096095,	0	LEPR	cmpl	cmpl	-1,0,1,1,2,1,0,1,1,2,1,0,1,0,1,1,1,2,0,
16	NM_001198688	chr1	+	65991371	66091917	66031248	66091853	19	65991371,66031228,66036155,66038008,66058339,66062130,66064342,66067074,66067525,66070720,66074435,66075629,66075896,66081690,66083646,66085610,66087035,66088588,66091805,	65991501,66031288,66036485,66038132,66058548,66062276,66064487,66067365,66067643,66070920,66074584,66075789,66075979,66081907,66083829,66085706,66087141,66088664,66091917,	0	LEPR	cmpl	cmpl	-1,0,1,1,2,1,0,1,1,2,1,0,1,0,1,1,1,2,0,
16	NM_001145511	chr1	+	61542945	61928460	61543297	61920992	11	61542945,61553820,61743191,61798183,61818121,61824818,61848908,61869775,61872233,61892136,61920974,	61543300,61554352,61743257,61798258,61818239,61824946,61849037,61869954,61872399,61892228,61928460,	0	NFIA	cmpl	cmpl	0,0,1,1,1,2,1,1,0,1,0,
16	NM_001134673	chr1	+	61547979	61928460	61548463	61920992	11	61547979,61553820,61743191,61798183,61818121,61824818,61848908,61869775,61872233,61892136,61920974,	61548490,61554352,61743257,61798258,61818239,61824946,61849037,61869954,61872399,61892228,61928460,	0	NFIA	cmpl	cmpl	0,0,1,1,1,2,1,1,0,1,0,
16	NM_001003679	chr1	+	65886334	66101111	66031248	66098852	20	65886334,65890985,66031228,66036155,66038008,66058339,66062130,66064342,66067074,66067525,66070720,66074435,66075629,66075896,66081690,66083646,66085610,66087035,66088588,66098834,	65886423,65891061,66031288,66036485,66038132,66058548,66062276,66064487,66067365,66067643,66070920,66074584,66075789,66075979,66081907,66083829,66085706,66087141,66088664,66101111,	0	LEPR	cmpl	cmpl	-1,-1,0,1,1,2,1,0,1,1,2,1,0,1,0,1,1,1,2,0,
17	NM_173808	chr1	-	71868624	72748277	71873128	72748177	7	71868624,72058499,72076708,72163690,72241854,72400761,72748001,	71873253,72058651,72076829,72163822,72241980,72400994,72748277,	0	NEGR1	cmpl	cmpl	1,2,1,1,1,2,0,
17	NM_020794	chr1	+	70225857	70589171	70225887	70587570	25	70225857,70257725,70291430,70300462,70303909,70397189,70446061,70451924,70460243,70477479,70478656,70482147,70484401,70486687,70488808,70493853,70501803,70502126,70503795,70509636,70518708,70541759,70555409,70573434,70587462,	70226076,70257843,70291509,70300552,70303966,70397253,70446136,70452069,70460316,70477609,70478772,70482217,70484501,70486812,70489057,70494054,70501915,70502307,70505476,70509777,70518828,70541981,70555502,70573509,70589171,	0	LRRC7	cmpl	cmpl	0,0,1,2,2,2,0,0,1,2,0,2,0,1,0,0,0,1,2,0,0,0,0,0,0,
18	NM_005482	chr1	-	77554666	77685132	77558058	77685087	11	77554666,77587959,77620133,77626979,77627278,77629530,77632403,77634944,77672324,77676120,77684994,	77558175,77588044,77620306,77627090,77627396,77629627,77632515,77635080,77672416,77676174,77685132,	0	PIGK	cmpl	cmpl	0,2,0,0,2,1,0,2,0,0,0,
18	NM_152996	chr1	+	76540388	77096669	76540551	77094491	5	76540388,76779489,76877692,77093136,77094304,	76540569,76779684,76878102,77093244,77096669,	0	ST6GALNAC3	cmpl	cmpl	0,0,0,2,2,
18	NM_001160011	chr1	+	76540388	77042892	76540551	77042540	4	76540388,76779489,76877692,77042530,	76540569,76779684,76878102,77042892,	0	ST6GALNAC3	cmpl	cmpl	0,0,0,2,
19	NM_012128	chr1	+	87012758	87046432	87012802	87046028	14	87012758,87025614,87025893,87029343,87030956,87031484,87033106,87036759,87038296,87040222,87041014,87043584,87045036,87045624,	87012961,87025755,87026041,87029452,87031134,87031703,87033334,87036937,87038403,87040438,87041282,87043755,87045270,87046432,	0	CLCA4	cmpl	cmpl	0,0,0,1,2,0,0,0,1,0,0,1,1,1,
19	NR_024602	chr1	+	87012758	87046432	87046432	87046432	13	87012758,87025614,87025893,87030956,87031484,87033106,87036759,87038296,87040222,87041014,87043584,87045036,87045624,	87012961,87025755,87026041,87031134,87031703,87033334,87036937,87038403,87040438,87041282,87043755,87045270,87046432,	0	CLCA4	unk	unk	-1,-1,-1,-1,-1,-1,-1,-1,-1,-1,-1,-1,-1,
19	NM_001134445	chr1	-	85784167	86044046	85787134	85824524	7	85784167,85790422,85816097,85817188,85824430,85961848,86043666,	85787251,85790566,85816217,85817262,85824530,85961964,86044046,	0	DDAH1	cmpl	cmpl	0,0,0,1,0,-1,-1,
19	NM_032270	chr1	+	90098643	90185094	90152032	90180541	3	90098643,90152028,90178267,	90098881,90152170,90185094,	0	LRRC8C	cmpl	cmpl	-1,0,0,
20	NM_002061	chr1	-	94352589	94375012	94354545	94374719	7	94352589,94360169,94362173,94363394,94367140,94370078,94374593,	94354715,94360284,94362376,94363454,94367225,94370144,94375012,	0	GCLM	cmpl	cmpl	1,0,1,1,0,0,0,
20	NR_033998	chr1	+	95393583	95428826	95428826	95428826	4	95393583,95397427,95426872,95428480,	95393958,95397541,95426989,95428826,	0	LOC729970	unk	unk	-1,-1,-1,-1,
20	NM_001006605	chr1	-	93307720	93427079	93308939	93426986	5	93307720,93312739,93316404,93341852,93426932,	93309752,93312916,93316512,93341987,93427079,	0	FAM69A	cmpl	cmpl	0,0,0,0,0,
21	NM_001113228	chr1	+	107682628	108024475	107691215	108023462	8	107682628,107690690,107866903,107937775,107950303,107961201,107963705,108023232,	107682821,107691461,107867544,107937948,107950330,107961267,107963765,108024475,	0	NTNG1	cmpl	cmpl	-1,0,0,2,1,1,1,1,
21	NM_001113226	chr1	+	107682628	108024475	107691215	108023462	8	107682628,107690690,107866903,107937775,107950303,107973371,107979286,108023232,	107682821,107691461,107867544,107937948,107950330,107973539,107979421,108024475,	0	NTNG1	cmpl	cmpl	-1,0,0,2,1,1,1,1,
21	NM_014917	chr1	+	107682744	108024475	107691215	108023462	6	107682744,107690690,107866903,107937775,107950303,108023232,	107682821,107691461,107867544,107937948,107950330,108024475,	0	NTNG1	cmpl	cmpl	-1,0,0,2,1,1,
22	NM_006608	chr1	-	114239823	114301777	114240326	114301325	18	114239823,114240883,114242325,114243415,114246702,114247287,114248511,114249215,114252875,114254367,114254561,114255900,114267380,114269039,114280731,114281351,114300320,114301280,	114240347,114241009,114242421,114243571,114246789,114247419,114248784,114249344,114253097,114254457,114254735,114256060,114267515,114269196,114280890,114281421,114300377,114301777,	0	PHTF1	cmpl	cmpl	0,0,0,0,0,0,0,0,0,0,0,2,2,1,1,0,0,0,
22	NM_006496	chr1	+	110091185	110138452	110091342	110134855	9	110091185,110116358,110116517,110121825,110125058,110128837,110129350,110134664,110134966,	110091460,110116401,110116659,110121983,110125187,110128967,110129504,110134877,110138452,	0	GNAI3	cmpl	cmpl	0,1,2,0,2,2,0,1,-1,
22	NM_001010935	chr1	+	112162404	112256101	112233982	112251857	9	112162404,112170091,112233955,112237962,112240062,112245957,112246964,112251770,112255052,	112162556,112170185,112234039,112238031,112240119,112246098,112247108,112251886,112256101,	0	RAP1A	cmpl	cmpl	-1,-1,0,0,0,0,0,0,-1,
22	NM_002884	chr1	+	112162404	112256101	112233982	112251857	8	112162404,112233955,112237962,112240062,112245957,112246964,112251770,112255052,	112162556,112234039,112238031,112240119,112246098,112247108,112251886,112256101,	0	RAP1A	cmpl	cmpl	-1,0,0,0,0,0,0,-1,
22	NM_001042678	chr1	-	113243748	113250025	113244161	113246421	5	113243748,113245184,113245620,113246265,113249699,	113244335,113245315,113245741,113246428,113250025,	0	RHOC	cmpl	cmpl	0,1,0,0,-1,
22	NM_175744	chr1	-	113243748	113250025	113244161	113246421	6	113243748,113245184,113245620,113246265,113247721,113249699,	113244335,113245315,113245741,113246428,113247790,113250025,	0	RHOC	cmpl	cmpl	0,1,0,0,-1,-1,
22	NM_001042679	chr1	-	113243748	113249678	113244161	113246421	6	113243748,113245184,113245620,113246265,113247721,113249454,	113244335,113245315,113245741,113246428,113247790,113249678,	0	RHOC	cmpl	cmpl	0,1,0,0,-1,-1,
23	NM_006784	chr1	+	118472371	118503049	118475942	118502070	27	118472371,118475910,118477095,118479391,118481102,118482099,118483449,118483746,118484372,118485059,118486018,118488708,118491027,118492373,118492617,118493456,118494598,118494919,118495150,118495568,118496098,118496629,118497202,118497937,118499690,118501532,118501914,	118472405,118476113,118477305,118479510,118481181,118482195,118483563,118483848,118484470,118485167,118486249,118488802,118491129,118492459,118492753,118493513,118494699,118495031,118495285,118495619,118496164,118496722,118497250,118497981,118499819,118501626,118503049,	0	WDR3	cmpl	cmpl	-1,0,0,0,2,0,0,0,0,2,2,2,0,0,2,0,0,2,0,0,0,0,0,0,2,2,0,
23	NM_024408	chr1	-	120454175	120612276	120457928	120612020	34	120454175,120460287,120461028,120461934,120462851,120464335,120464858,120465258,120466259,120467927,120469121,120471598,120478094,120479904,120480479,120483177,120484148,120491036,120491629,120493346,120496165,120497662,120502014,120506196,120508075,120508998,120510055,120510699,120512133,120529582,120539619,120547951,120572528,120611947,	120459317,120460385,120461176,120462236,120463020,120464432,120465069,120465401,120466607,120468433,120469234,120471835,120478227,120480089,120480633,120483379,120484377,120491189,120491749,120493460,120496311,120497855,120502125,120506430,120508189,120509112,120510244,120510855,120512367,120529705,120539955,120548211,120572610,120612276,	0	NOTCH2	cmpl	cmpl	0,1,0,1,0,2,1,2,2,0,1,1,0,1,0,2,1,1,1,1,2,1,1,1,1,1,1,1,1,1,1,2,1,0,
26	NM_002614	chr1	+	145727725	145764073	145747043	145763623	10	145727725,145743262,145747041,145748337,145752427,145753954,145756416,145761177,145762038,145763569,	145727749,145743333,145747253,145748587,145752564,145754150,145756613,145761402,145762329,145764073,	0	PDZK1	cmpl	cmpl	-1,-1,0,0,1,0,1,0,0,0,
26	NM_020205	chr1	-	149912231	149982686	149915755	149949445	12	149912231,149919151,149920870,149921531,149921996,149931602,149936146,149937701,149939218,149942990,149949360,149982396,	149916964,149919236,149920985,149921681,149922124,149931715,149936274,149937803,149939446,149943179,149949511,149982686,	0	OTUD7B	cmpl	cmpl	0,2,1,1,2,0,1,1,1,1,0,-1,
26	NM_001037675	chr1	+	144614958	144828810	144615130	144828784	21	144614958,144615095,144617149,144618081,144619346,144619882,144621446,144813741,144814679,144815935,144816472,144817965,144821920,144823127,144823812,144824704,144825352,144826234,144826932,144827819,144828540,	144614998,144615303,144617252,144618296,144619419,144620094,144621656,144813844,144814894,144816008,144816678,144818017,144822084,144823179,144823985,144824756,144825525,144826286,144827105,144827928,144828810,	0	NBPF9	cmpl	cmpl	-1,0,1,2,1,2,1,1,2,1,2,1,2,1,2,1,2,1,2,1,2,
27	NM_152263	chr1	-	154134289	154164609	154140412	154164494	10	154134289,154141780,154142875,154143124,154143888,154145383,154145559,154148590,154163661,154164377,	154140416,154141859,154142945,154143187,154143964,154145454,154145677,154148724,154163787,154164609,	0	TPM3	cmpl	cmpl	2,1,0,0,2,0,2,0,0,0,
27	NR_002188	chr1	-	155183615	155197325	155197325	155197325	13	155183615,155184358,155184844,155185353,155185552,155186174,155186647,155187030,155187309,155187754,155188178,155188638,155197172,	155184264,155184475,155184953,155185442,155185578,155186412,155186820,155187164,155187384,155187840,155188270,155188733,155197325,	0	GBAP1	unk	unk	-1,-1,-1,-1,-1,-1,-1,-1,-1,-1,-1,-1,-1,
27	NM_015327	chr1	-	156219014	156252620	156220377	156252471	22	156219014,156220648,156221193,156222204,156222709,156223239,156228795,156230241,156231123,156233185,156235571,156236331,156237260,156237905,156238080,156242110,156243151,156244387,156246875,156247715,156248726,156252397,	156220461,156220787,156221268,156222295,156222869,156223299,156228954,156230417,156231199,156233361,156236171,156236469,156237469,156237974,156238206,156242189,156243241,156244477,156247032,156247839,156248825,156252620,	0	SMG5	cmpl	cmpl	0,2,2,1,0,0,0,1,0,1,1,1,2,2,2,1,1,1,0,2,2,0,
27	NM_001043351	chr1	-	154127779	154155725	154130114	154155595	8	154127779,154142875,154143124,154143888,154145383,154145559,154148590,154155463,	154130197,154142945,154143187,154143964,154145454,154145677,154148724,154155725,	0	TPM3	cmpl	cmpl	1,0,0,2,0,2,0,0,
27	NM_001043353	chr1	-	154127779	154155725	154131444	154155595	8	154127779,154142875,154143124,154143888,154145383,154145559,154148590,154155463,	154131524,154142945,154143187,154143964,154145454,154145677,154148724,154155725,	0	TPM3	cmpl	cmpl	1,0,0,2,0,2,0,0,
27	NM_001043352	chr1	-	154127779	154155725	154131444	154155595	8	154127779,154142875,154143124,154144504,154145383,154145559,154148590,154155463,	154131524,154142945,154143187,154144580,154145454,154145677,154148724,154155725,	0	TPM3	cmpl	cmpl	1,0,0,2,0,2,0,0,
27	NM_153649	chr1	-	154127779	154155725	154130114	154155595	8	154127779,154142875,154143124,154144504,154145383,154145559,154148590,154155463,	154130197,154142945,154143187,154144580,154145454,154145677,154148724,154155725,	0	TPM3	cmpl	cmpl	1,0,0,2,0,2,0,0,
28	NR_036683	chr1	+	165667986	165679199	165679199	165679199	4	165667986,165670917,165677811,165678601,	165668082,165671228,165678016,165679199,	0	LOC440700	unk	unk	-1,-1,-1,-1,
28	NM_021642	chr1	+	161475204	161489360	161475257	161487938	7	161475204,161475776,161476126,161479609,161480623,161483684,161487764,	161475342,161475797,161476381,161479864,161480746,161483722,161489360,	0	FCGR2A	cmpl	cmpl	0,1,1,1,1,1,0,
28	NM_002585	chr1	+	164528801	164821045	164529059	164815913	9	164528801,164532474,164761730,164768935,164776778,164781226,164789308,164790773,164815820,	164529250,164532548,164761975,164769126,164776914,164781386,164789421,164790863,164821045,	0	PBX1	cmpl	cmpl	0,2,1,0,2,0,1,0,0,
28	NM_001136219	chr1	+	161475204	161489360	161475257	161487938	7	161475204,161475776,161476123,161479609,161480623,161483684,161487764,	161475342,161475797,161476381,161479864,161480746,161483722,161489360,	0	FCGR2A	cmpl	cmpl	0,1,1,1,1,1,0,
29	NM_001163629	chr1	+	170904611	171033906	170914697	171033481	22	170904611,170914660,170916667,170927601,170928602,170931030,170934291,170940888,170952562,170955701,170958995,170961304,170964529,170965647,170967294,170983257,170985303,170993535,170993789,170994458,171031272,171033239,	170904728,170914722,170916714,170927681,170928738,170931117,170934396,170941024,170952675,170955851,170959144,170961470,170964672,170965785,170967415,170983395,170985477,170993688,170993906,170994561,171031335,171033906,	0	C1orf129	cmpl	cmpl	-1,0,1,0,2,0,0,0,1,0,0,2,0,2,2,0,0,0,0,0,1,1,
29	NM_022093	chr1	+	175036993	175117202	175046554	175116207	19	175036993,175046519,175048468,175049298,175052885,175054540,175063125,175066552,175067467,175086074,175087696,175092535,175096090,175097167,175097730,175104980,175105956,175113522,175116066,	175037071,175046963,175048843,175049562,175053071,175054630,175063389,175066819,175067731,175086341,175087960,175092799,175096221,175097300,175097882,175105077,175106124,175113686,175117202,	0	TNN	cmpl	cmpl	-1,0,1,1,1,1,1,1,1,1,1,1,1,0,1,0,1,1,0,
29	NM_015569	chr1	+	171810620	172381857	171810796	172376981	21	171810620,171890887,171956795,171958084,172001541,172002244,172007458,172011148,172013524,172017751,172037958,172050971,172061963,172100314,172222712,172277867,172292468,172348157,172356272,172357712,172376911,	171810957,171890961,171956945,171958288,172001640,172002405,172007601,172011284,172013592,172017890,172038045,172051042,172062015,172100428,172222822,172277979,172292480,172348322,172356499,172357949,172381857,	0	DNM3	cmpl	cmpl	0,2,1,1,1,1,0,2,0,2,0,0,2,0,0,2,0,0,0,2,2,
29	NM_001136127	chr1	+	171810620	172381857	171810796	172376981	20	171810620,171890887,171956795,171958084,172001541,172002244,172007458,172011148,172013524,172017751,172037958,172050971,172061963,172100314,172222712,172277867,172348157,172356272,172357712,172376911,	171810957,171890961,171956945,171958288,172001640,172002405,172007601,172011284,172013592,172017890,172038045,172051042,172062015,172100428,172222822,172277979,172348322,172356499,172357949,172381857,	0	DNM3	cmpl	cmpl	0,2,1,1,1,1,0,2,0,2,0,0,2,0,0,2,0,0,2,2,
29	NM_025063	chr1	+	170904635	170967946	170914697	170967541	15	170904635,170914660,170916667,170927601,170928602,170931030,170934291,170940888,170952562,170955701,170958995,170961304,170964529,170965647,170967294,	170904728,170914722,170916714,170927681,170928738,170931117,170934396,170941024,170952675,170955851,170959144,170961470,170964672,170965785,170967946,	0	C1orf129	cmpl	cmpl	-1,0,1,0,2,0,0,0,1,0,0,2,0,2,2,
29	NM_005092	chr1	-	173010359	173020103	173010506	173020102	3	173010359,173013078,173019880,	173010853,173013109,173020103,	0	TNFSF18	cmpl	cmpl	1,0,0,
30	NM_201569	chr1	+	183441505	183523328	183441755	183522336	23	183441505,183481971,183485008,183486822,183495730,183497090,183498026,183498532,183502298,183502810,183506279,183507514,183510118,183511210,183513487,183514064,183515100,183516237,183518342,183518898,183519885,183520179,183522111,	183441784,183482003,183485126,183486955,183495902,183497162,183498177,183498668,183502461,183502967,183506350,183507575,183510238,183511499,183513632,183514447,183515472,183516387,183518423,183519058,183520056,183520325,183523328,	0	SMG7	cmpl	cmpl	0,2,1,2,0,1,1,2,0,1,2,1,2,2,0,1,0,0,0,0,1,1,0,
30	NM_170692	chr1	+	178062863	178448648	178063627	178442374	18	178062863,178252698,178269126,178359234,178389645,178408556,178410683,178411809,178414652,178420705,178421550,178423581,178425855,178426817,178433412,178435054,178436468,178442209,	178063829,178252826,178269253,178359341,178389755,178408710,178410782,178412364,178414797,178420850,178421787,178423783,178426034,178427679,178433547,178435257,178436556,178448648,	0	RASAL2	cmpl	cmpl	0,1,0,1,0,2,0,0,0,1,2,2,0,2,0,0,2,0,
30	NM_021165	chr1	+	177140632	177251558	177199012	177250664	8	177140632,177198936,177225054,177226311,177242623,177245333,177247698,177249547,	177140868,177199281,177225245,177226520,177242729,177245570,177247921,177251558,	0	FAM5B	cmpl	cmpl	-1,0,2,1,0,1,1,2,
30	NM_003101	chr1	+	179263016	179324453	179271819	179322776	16	179263016,179271811,179292571,179304640,179306971,179308572,179310162,179311248,179311996,179312724,179314081,179316734,179317978,179319430,179320451,179322719,	179263071,179271937,179292630,179304792,179307031,179308680,179310445,179311327,179312078,179312770,179314211,179316832,179318077,179319566,179320597,179324453,	0	SOAT1	cmpl	cmpl	-1,0,1,0,2,2,2,0,1,2,0,1,0,0,1,0,
30	NM_001137669	chr1	+	182419255	182529732	182419300	182525192	22	182419255,182423092,182427453,182429138,182441530,182442709,182457419,182458114,182462156,182491138,182496713,182499378,182499924,182501796,182509381,182517451,182517834,182520234,182522589,182523761,182525158,182529413,	182419313,182423175,182427528,182429268,182441692,182443677,182457482,182458337,182462264,182491244,182496907,182499496,182500045,182501926,182509556,182517590,182517959,182520344,182522676,182523828,182525357,182529732,	0	RGSL1	cmpl	cmpl	0,1,0,0,1,1,0,0,1,1,2,1,2,0,1,2,0,2,1,1,2,-1,
30	NM_001174061	chr1	+	183441505	183523328	183485073	183521066	22	183441505,183485008,183486822,183495730,183497090,183498026,183498532,183502298,183502810,183506279,183507514,183510118,183511210,183513487,183514064,183515100,183516237,183518342,183518898,183519885,183520179,183520952,	183441784,183485126,183486955,183495902,183497162,183498177,183498668,183502461,183502967,183506350,183507575,183510238,183511637,183513632,183514447,183515472,183516387,183518423,183519058,183520056,183520325,183523328,	0	SMG7	cmpl	cmpl	-1,0,2,0,1,1,2,0,1,2,1,2,2,0,1,0,0,0,0,1,1,0,
30	NM_173156	chr1	+	183441505	183523328	183441755	183521066	22	183441505,183481971,183485008,183486822,183495730,183497090,183498026,183498532,183502298,183502810,183506279,183507514,183510118,183511210,183513487,183514064,183515100,183518342,183518898,183519885,183520179,183520952,	183441784,183482003,183485126,183486955,183495902,183497162,183498177,183498668,183502461,183502967,183506350,183507575,183510238,183511637,183513632,183514447,183515472,183518423,183519058,183520056,183520325,183523328,	0	SMG7	cmpl	cmpl	0,2,1,2,0,1,1,2,0,1,2,1,2,2,0,1,0,0,0,1,1,0,
30	NM_201568	chr1	+	183441505	183523328	183441755	183521066	22	183441505,183481971,183485008,183486822,183495730,183497090,183498026,183498532,183502298,183502810,183506279,183507514,183510118,183511210,183513487,183514064,183515100,183518342,183518898,183519885,183520179,183520952,	183441784,183482003,183485126,183486955,183495902,183497162,183498177,183498668,183502461,183502967,183506350,183507575,183510238,183511499,183513632,183514447,183515472,183518423,183519058,183520056,183520325,183523328,	0	SMG7	cmpl	cmpl	0,2,1,2,0,1,1,2,0,1,2,1,2,2,0,1,0,0,0,1,1,0,
30	NM_032360	chr1	-	180257351	180472022	180257497	180471401	8	180257351,180283826,180366650,180382500,180399314,180461403,180464595,180471179,	180257652,180283857,180366740,180382606,180399397,180461500,180464660,180472022,	0	ACBD6	cmpl	cmpl	1,0,0,2,0,2,0,0,
31	NM_000963	chr1	-	186640943	186649559	186643484	186649422	10	186640943,186644380,186645029,186645598,186645964,186646780,186647392,186648189,186648453,186649370,	186643894,186644528,186645316,186645845,186646048,186646962,186647536,186648333,186648570,186649559,	0	PTGS2	cmpl	cmpl	1,0,1,0,0,1,1,1,1,0,
32	NM_194314	chr1	-	197122813	197169672	197128488	197169603	10	197122813,197141289,197144139,197145693,197147546,197150117,197157421,197159891,197160821,197168483,	197129144,197141378,197144245,197145800,197147642,197150247,197157569,197159961,197161029,197169672,	0	ZBTB41	cmpl	cmpl	1,2,1,2,2,1,0,2,1,0,
32	NM_133494	chr1	+	198126107	198291548	198201710	198288652	10	198126107,198201682,198222169,198231704,198233254,198247090,198248083,198262074,198266256,198288541,	198126406,198201767,198222310,198231767,198233365,198247199,198248191,198262169,198266370,198291548,	0	NEK7	cmpl	cmpl	-1,0,0,0,0,0,1,1,0,0,
33	NM_001170637	chr1	+	206516199	206637783	206516199	206634765	20	206516199,206557368,206566045,206566901,206574782,206578607,206579735,206589248,206592724,206594600,206603511,206610314,206611313,206613325,206619420,206623730,206626545,206628223,206631968,206634381,	206516362,206557431,206566261,206567030,206575004,206578709,206579933,206589333,206592752,206594625,206603572,206610392,206611448,206613431,206619645,206623810,206626726,206628370,206632293,206637783,	0	SRGAP2	incmpl	cmpl	2,0,0,0,0,0,0,0,1,2,0,1,1,1,2,2,1,2,2,0,
33	NM_015326	chr1	+	206516199	206637783	206516199	206634765	20	206516199,206557368,206566045,206566901,206574779,206578607,206579735,206589248,206592724,206594600,206603511,206610314,206611313,206613325,206619420,206623730,206626545,206628223,206631968,206634381,	206516362,206557431,206566261,206567030,206575004,206578709,206579933,206589333,206592752,206594625,206603572,206610392,206611448,206613431,206619645,206623810,206626726,206628370,206632293,206637783,	0	SRGAP2	incmpl	cmpl	2,0,0,0,0,0,0,0,1,2,0,1,1,1,2,2,1,2,2,0,
33	NM_001167857	chr1	+	202317829	202407370	202317979	202407242	10	202317829,202385914,202391747,202394693,202396167,202397982,202399858,202400607,202403783,202406948,	202318270,202386045,202391866,202394853,202396312,202398057,202399938,202400747,202403896,202407370,	0	PPP1R12B	cmpl	cmpl	0,0,2,1,2,0,0,2,1,0,
33	NM_001042758	chr1	+	206516199	206629505	206516199	206628374	18	206516199,206557368,206566045,206566901,206574779,206578607,206579735,206589248,206592724,206594600,206603511,206610314,206611313,206613325,206619420,206623730,206626545,206628223,	206516362,206557431,206566261,206567030,206575004,206578709,206579933,206589333,206592752,206594625,206603572,206610392,206611448,206613431,206619645,206623810,206626726,206629505,	0	SRGAP2	incmpl	cmpl	2,0,0,0,0,0,0,0,1,2,0,1,1,1,2,2,1,2,
33	NM_001167858	chr1	+	202317829	202407370	202317979	202406968	9	202317829,202385914,202391747,202394693,202396167,202397982,202399858,202400607,202406948,	202318270,202386045,202391866,202394853,202396312,202398057,202399938,202400747,202407370,	0	PPP1R12B	cmpl	cmpl	0,0,2,1,2,0,0,2,1,
33	NM_002481	chr1	+	202317829	202557697	202317979	202549688	24	202317829,202385914,202391747,202394693,202396167,202397982,202399858,202400607,202403783,202406948,202409833,202411574,202418116,202457660,202462241,202464420,202464697,202465908,202528004,202531905,202533570,202536905,202538274,202549601,	202318270,202386045,202391866,202394853,202396312,202398057,202399938,202400747,202403896,202407152,202409916,202411700,202418299,202457751,202462445,202464610,202464810,202465950,202528021,202532050,202533675,202536959,202538325,202557697,	0	PPP1R12B	cmpl	cmpl	0,0,2,1,2,0,0,2,1,0,0,2,2,2,0,0,1,0,0,2,0,0,0,0,
34	NM_206595	chr1	-	216676587	217262976	216680280	216850820	8	216676587,216692493,216737560,216741329,216824314,216850417,217112923,217262848,	216680525,216692763,216737722,216741440,216824431,216850833,217113015,217262976,	0	ESRRG	cmpl	cmpl	1,1,1,1,1,0,-1,-1,
34	NM_206594	chr1	-	216676587	217262976	216680280	216850820	9	216676587,216692493,216737560,216741329,216824314,216850417,217038402,217112923,217262848,	216680525,216692763,216737722,216741440,216824431,216850833,217038520,217113015,217262976,	0	ESRRG	cmpl	cmpl	1,1,1,1,1,0,-1,-1,-1,
34	NM_001134285	chr1	-	216676595	217311097	216680280	216850820	9	216676595,216692493,216737560,216741329,216824314,216850417,217112923,217132903,217311008,	216680525,216692763,216737722,216741440,216824431,216850833,217113015,217133027,217311097,	0	ESRRG	cmpl	cmpl	1,1,1,1,1,0,-1,-1,-1,
34	NM_001122834	chr1	+	210501595	210849638	210522319	210847721	12	210501595,210522276,210536195,210560811,210573811,210577807,210591497,210637848,210686496,210761241,210796869,210847629,	210501728,210522410,210536263,210560925,210574006,210578023,210591669,210637999,210686532,210761443,210797014,210849638,	0	HHAT	cmpl	cmpl	-1,0,1,0,0,0,0,1,2,2,0,1,
34	NM_001170587	chr1	+	210502249	210849638	210502354	210847721	11	210502249,210536195,210560811,210573811,210577807,210591497,210637848,210686496,210761241,210796869,210847629,	210502448,210536263,210560925,210574006,210578023,210591669,210637999,210686532,210761443,210797014,210849638,	0	HHAT	cmpl	cmpl	0,1,0,0,0,0,1,2,2,0,1,
34	NM_018194	chr1	+	210502249	210849638	210522319	210847721	12	210502249,210522276,210536195,210560811,210573811,210577807,210591497,210637848,210686496,210761241,210796869,210847629,	210502448,210522410,210536263,210560925,210574006,210578023,210591669,210637999,210686532,210761443,210797014,210849638,	0	HHAT	cmpl	cmpl	-1,0,1,0,0,0,0,1,2,2,0,1,
34	NM_001170580	chr1	+	210502639	210849638	210522319	210847721	12	210502639,210522276,210536195,210560811,210573811,210577807,210591497,210637848,210686496,210761241,210796869,210847629,	210502827,210522410,210536263,210560925,210574006,210578023,210591669,210637999,210686532,210761443,210797014,210849638,	0	HHAT	cmpl	cmpl	-1,0,1,0,0,0,0,1,2,2,0,1,
34	NM_001170564	chr1	+	210501595	210849638	210522319	210847721	10	210501595,210522276,210536195,210560811,210591497,210637848,210686496,210761241,210796869,210847629,	210501728,210522410,210536263,210560925,210591669,210637999,210686532,210761443,210797014,210849638,	0	HHAT	cmpl	cmpl	-1,0,1,0,0,1,2,2,0,1,
34	NM_206933	chr1	-	215796235	216596738	215799122	216595678	72	215796235,215802155,215807800,215812496,215813899,215820863,215821869,215823933,215844313,215847441,215853490,215901371,215914716,215916518,215931936,215933001,215940022,215953184,215955383,215956079,215960011,215963400,215972248,215987077,215990338,216011332,216017635,216019165,216040348,216051099,216052105,216061767,216073416,216074096,216107957,216138658,216143966,216166361,216172228,216173744…	215799212,215802377,215808045,215812580,215814076,215821072,215822108,215824143,215844635,215848958,215853718,215901726,215914879,215916677,215932094,215933185,215940130,215953383,215955538,215956277,215960216,215963624,215972467,215987246,215990537,216011445,216017838,216019375,216040512,216051222,216052440,216062396,216073559,216074247,216108137,216138821,216144118,216166509,216172400,216173904…	0	USH2A	cmpl	cmpl	0,0,1,1,1,2,0,0,2,0,0,2,1,1,2,1,1,0,1,1,0,1,1,0,2,0,1,1,2,2,0,1,2,1,1,0,1,0,2,1,1,1,1,1,1,0,1,1,1,0,1,1,0,1,1,1,1,2,1,1,0,1,0,2,2,0,2,1,0,2,0,-1,
34	NM_001170588	chr1	+	210502249	210849638	210522319	210847721	11	210502249,210522276,210536195,210560811,210577807,210591497,210637848,210686496,210761241,210796869,210847629,	210502448,210522410,210536263,210560925,210578023,210591669,210637999,210686532,210761443,210797014,210849638,	0	HHAT	cmpl	cmpl	-1,0,1,0,0,0,1,2,2,0,1,
34	NM_018664	chr1	-	212859758	212873327	212860132	212873104	3	212859758,212870302,212873014,	212860321,212870407,212873327,	0	BATF3	cmpl	cmpl	0,0,0,
35	NM_004446	chr1	-	220141941	220220000	220142147	220219730	32	220141941,220142399,220145410,220146579,220151887,220152759,220153426,220154097,220154719,220156113,220156530,220157547,220160483,220161931,220170324,220174479,220178589,220179447,220180543,220184287,220191790,220192336,220193329,220195688,220197605,220198473,220203727,220205728,220206843,220208255,220213526,220219684,	220142298,220142464,220145489,220146740,220152061,220152957,220153582,220154199,220154799,220156186,220156740,220157599,220160746,220162165,220170684,220174597,220178702,220179655,220180680,220184398,220191850,220192421,220193563,220195860,220197798,220198600,220203822,220205868,220207000,220208355,220213611,220220000,	0	EPRS	cmpl	cmpl	2,0,2,0,0,0,0,0,1,0,0,2,0,0,0,2,0,2,0,0,0,2,2,1,0,2,0,1,0,2,1,0,
35	NM_001373	chr1	+	225117355	225586996	225140404	225586971	84	225117355,225140371,225142660,225147854,225152180,225155132,225156460,225161792,225190484,225195114,225211316,225226395,225230536,225231445,225231587,225237911,225239152,225266908,225268080,225270250,225273245,225284819,225288414,225305385,225305582,225306921,225328432,225332098,225333027,225334805,225339706,225340398,225341451,225347030,225355640,225372992,225380397,225391884,225393672,225394669…	225117537,225140481,225142800,225148004,225152311,225155285,225156576,225161855,225190629,225195246,225211567,225226525,225230816,225231491,225231685,225238078,225239497,225267250,225268450,225270441,225273491,225284941,225288586,225305490,225305701,225306996,225328723,225332330,225333081,225334951,225339775,225340585,225341528,225347187,225355730,225373127,225380613,225391975,225393881,225394922…	0	DNAH14	cmpl	cmpl	-1,0,2,1,1,0,0,2,2,0,0,2,0,1,2,1,0,0,0,1,0,0,2,0,0,2,2,2,0,0,2,2,0,2,0,0,0,0,1,0,1,2,1,1,1,1,2,1,0,0,0,0,0,0,0,0,2,0,0,2,0,0,0,0,0,0,2,1,0,1,1,0,1,2,0,0,1,2,1,0,2,1,0,0,
36	NR_028400	chr1	+	231664398	231886365	231886365	231886365	8	231664398,231665000,231672958,231678226,231752389,231753698,231829571,231885671,	231664572,231665105,231673073,231678357,231752652,231753805,231830551,231886365,	0	TSNAX-DISC1	unk	unk	-1,-1,-1,-1,-1,-1,-1,-1,
36	NR_028393	chr1	+	231664398	232177019	232177019	232177019	16	231664398,231665000,231672958,231678226,231752389,231829571,231837700,231885671,231902885,231906580,231935853,231954074,232094573,232144530,232162180,232172437,	231664572,231665105,231673073,231678357,231752652,231830551,231837770,231885822,231903015,231906816,231935956,231954263,232094634,232144795,232162298,232177019,	0	TSNAX-DISC1	unk	unk	-1,-1,-1,-1,-1,-1,-1,-1,-1,-1,-1,-1,-1,-1,-1,-1,
36	NR_034037	chr1	-	231727037	231747836	231747836	231747836	2	231727037,231747748,	231727546,231747836,	0	LOC100287814	unk	unk	-1,-1,
36	NM_018230	chr1	-	229577043	229644088	229577650	229643996	26	229577043,229580660,229584872,229586271,229588271,229593907,229596357,229599289,229600370,229601166,229602380,229606326,229611384,229613343,229619800,229622117,229623212,229625701,229631241,229631638,229633882,229635430,229636502,229637745,229641786,229643814,	229577787,229580749,229584937,229586352,229588390,229594043,229596516,229599423,229600622,229601266,229602503,229606551,229611479,229613507,229619892,229622275,229623360,229625849,229631312,229631794,229634053,229635565,229636610,229637849,229641905,229644088,	0	NUP133	cmpl	cmpl	1,2,0,0,1,0,0,1,1,0,0,0,1,2,0,1,0,2,0,0,0,0,0,1,2,0,
36	NR_028395	chr1	+	231664398	231954990	231954990	231954990	13	231664398,231665000,231672958,231678226,231696873,231752389,231829571,231837700,231885671,231902885,231906580,231930987,231954074,	231664572,231665105,231673073,231678357,231697001,231752652,231830551,231837770,231885822,231903015,231906816,231931042,231954990,	0	TSNAX-DISC1	unk	unk	-1,-1,-1,-1,-1,-1,-1,-1,-1,-1,-1,-1,-1,
36	NR_028394	chr1	+	231664398	231954990	231954990	231954990	14	231664398,231665000,231672958,231678226,231696873,231752389,231829571,231837700,231885671,231902885,231906580,231930987,231935853,231954074,	231664572,231665105,231673073,231678357,231697001,231752652,231830551,231837770,231885822,231903015,231906816,231931042,231935956,231954990,	0	TSNAX-DISC1	unk	unk	-1,-1,-1,-1,-1,-1,-1,-1,-1,-1,-1,-1,-1,-1,
36	NR_028398	chr1	+	231664398	231954990	231954990	231954990	11	231664398,231665000,231696873,231829571,231837700,231885671,231902885,231906580,231930987,231935853,231954074,	231664572,231665105,231697001,231830551,231837770,231885822,231903015,231906816,231931042,231935956,231954990,	0	TSNAX-DISC1	unk	unk	-1,-1,-1,-1,-1,-1,-1,-1,-1,-1,-1,
36	NR_028397	chr1	+	231664398	231954990	231954990	231954990	13	231664398,231665000,231672958,231678226,231696873,231829571,231837700,231885671,231902885,231906580,231930987,231935853,231954074,	231664572,231665105,231673073,231678357,231697001,231830551,231837770,231885822,231903015,231906816,231931042,231935956,231954990,	0	TSNAX-DISC1	unk	unk	-1,-1,-1,-1,-1,-1,-1,-1,-1,-1,-1,-1,-1,
36	NR_028396	chr1	+	231664398	231954990	231954990	231954990	13	231664398,231665000,231672958,231678226,231752389,231829571,231837700,231885671,231902885,231906580,231930987,231935853,231954074,	231664572,231665105,231673073,231678357,231752652,231830551,231837770,231885822,231903015,231906816,231931042,231935956,231954990,	0	TSNAX-DISC1	unk	unk	-1,-1,-1,-1,-1,-1,-1,-1,-1,-1,-1,-1,-1,
36	NR_028399	chr1	+	231664398	231838307	231838307	231838307	9	231664398,231665000,231672958,231678226,231696873,231752389,231753698,231829571,231837700,	231664572,231665105,231673073,231678357,231697001,231752652,231753805,231830551,231838307,	0	TSNAX-DISC1	unk	unk	-1,-1,-1,-1,-1,-1,-1,-1,-1,
36	NM_145214	chr1	-	228581376	228594517	228582405	228594262	6	228581376,228584647,228584843,228588664,228589766,228593854,	228582953,228584748,228584866,228588895,228589862,228594517,	0	TRIM11	cmpl	cmpl	1,2,0,0,0,0,
37	NM_002924	chr1	-	240938816	241520478	240939462	241519076	18	240938816,240964754,240966203,240969439,240975217,240976917,240978015,240979616,240990397,241031886,241032075,241033354,241094016,241099899,241146378,241261965,241518998,241520198,	240939513,240964808,240966293,240969626,240975343,240977028,240978077,240979715,240990472,241031968,241032152,241033419,241094068,241100006,241146429,241262062,241519126,241520478,	0	RGS7	cmpl	cmpl	0,0,0,2,2,2,0,0,0,2,0,1,0,1,1,0,0,-1,
37	NM_000081	chr1	-	235824344	236030220	235826239	235993717	53	235824344,235827283,235827764,235840390,235840779,235850248,235856649,235860382,235866046,235872390,235875356,235878500,235880011,235883960,235887327,235891375,235892895,235894146,235894331,235896802,235897129,235897782,235904721,235907278,235909635,235914509,235915304,235916343,235918777,235920580,235922271,235926019,235929378,235933459,235937141,235938212,235940362,235944164,235945226,235950499…	235826378,235827355,235827921,235840488,235840919,235850347,235856786,235860572,235866277,235872608,235875497,235878657,235880078,235884205,235887480,235891431,235892957,235894243,235894477,235896991,235897206,235897959,235904928,235907457,235909827,235914662,235915471,235916574,235918947,235920758,235922899,235926151,235929577,235933597,235937291,235938386,235940608,235944355,235945387,235950673…	0	LYST	cmpl	cmpl	2,2,1,2,0,0,1,0,0,1,1,0,2,0,0,1,2,1,2,2,0,0,0,1,1,1,2,2,0,2,1,1,0,0,0,0,0,1,2,2,1,0,1,0,1,0,0,2,1,0,0,-1,-1,
37	NR_027247	chr1	+	238025474	238091619	238091619	238091619	12	238025474,238025699,238030322,238045765,238067273,238068726,238069236,238070246,238079532,238084177,238084544,238090048,	238025505,238025822,238030475,238045868,238067422,238068901,238069410,238070475,238079696,238084358,238084616,238091619,	0	LOC100130331	unk	unk	-1,-1,-1,-1,-1,-1,-1,-1,-1,-1,-1,-1,
37	NM_000254	chr1	+	236958580	237067281	236959003	237060944	33	236958580,236966727,236969443,236972003,236973802,236976037,236978903,236979748,236987418,236988637,236990128,236992488,236995265,236998846,237001713,237013643,237015820,237016247,237023132,237024424,237025535,237026753,237037072,237038025,237044054,237048420,237049591,237052480,237054432,237057656,237058657,237060305,237060857,	236959037,236966942,236969533,236972073,236973895,236976144,236978963,236979843,236987519,236988699,236990196,236992568,236995378,236998987,237001899,237013823,237015937,237016388,237023222,237024577,237025643,237026854,237037140,237038146,237044136,237048519,237049667,237052636,237054629,237057857,237058850,237060418,237067281,	0	MTR	cmpl	cmpl	0,1,0,0,1,1,0,0,2,1,0,2,1,0,0,0,0,0,0,0,0,0,2,1,2,0,0,1,1,0,0,1,0,
38	NM_001167740	chr1	-	245912641	246670644	245912864	246670519	12	245912641,245927342,246021797,246027100,246078831,246091232,246093171,246490502,246493781,246498668,246518332,246670355,	245912966,245927451,246021972,246027188,246078942,246091335,246093239,246490639,246493839,246498776,246518396,246670644,	0	SMYD3	cmpl	cmpl	0,2,1,0,0,2,0,1,0,0,2,0,
38	NM_018012	chr1	+	245318286	245866428	245318726	245865908	15	245318286,245319583,245530135,245582880,245704068,245765878,245770952,245772567,245775094,245809422,245847534,245848706,245861407,245862188,245865759,	245318789,245319985,245530669,245583047,245704252,245766085,245771046,245772830,245775278,245809582,245847697,245852109,245861610,245862339,245866428,	0	KIF26B	cmpl	cmpl	0,0,0,0,2,0,0,1,0,1,2,0,1,0,1,
38	NM_001001918	chr1	+	248512076	248513015	248512076	248513015	1	248512076,	248513015,	0	OR14C36	cmpl	cmpl	0,
38	NM_022743	chr1	-	245912641	246580714	245912864	246518383	12	245912641,245927342,246021797,246027100,246078831,246091232,246093171,246490502,246493781,246498668,246518332,246580597,	245912966,245927451,246021972,246027188,246078942,246091335,246093239,246490639,246493839,246498776,246518396,246580714,	0	SMYD3	cmpl	cmpl	0,2,1,0,0,2,0,1,0,0,0,-1,
38	NM_032752	chr1	-	247463621	247495045	247463820	247492880	9	247463621,247471776,247473000,247473625,247486455,247491984,247492490,247493267,247494733,	247464578,247471890,247473108,247473758,247486532,247492168,247492917,247493383,247495045,	0	ZNF496	cmpl	cmpl	1,1,1,0,1,0,0,-1,-1,
73	NR_015368	chr1	+	763063	789740	789740	789740	7	763063,764382,783033,787306,788050,788770,788956,	763155,764484,783186,787490,788146,788902,789740,	0	LOC643837	unk	unk	-1,-1,-1,-1,-1,-1,-1,
74	NM_001198993	chr1	-	1682670	1710297	1684342	1696845	12	1682670,1685005,1685489,1685722,1685982,1686812,1687696,1687941,1688619,1693390,1696666,1710184,	1684499,1685088,1685647,1685822,1686137,1686915,1687782,1688047,1688749,1693474,1696885,1710297,	0	NADK	cmpl	cmpl	2,0,1,0,1,0,1,0,2,2,0,-1,
74	NM_023018	chr1	-	1682670	1709909	1684342	1696845	12	1682670,1685005,1685489,1685722,1685982,1686812,1687696,1687941,1688619,1693390,1696666,1709727,	1684499,1685088,1685647,1685822,1686137,1686915,1687782,1688047,1688749,1693474,1696885,1709909,	0	NADK	cmpl	cmpl	2,0,1,0,1,0,1,0,2,2,0,-1,
74	NM_033487	chr1	-	1571099	1655775	1571125	1577348	18	1571099,1571298,1571694,1572043,1572258,1572442,1572769,1573123,1573861,1575637,1576408,1577022,1577266,1647784,1650766,1653034,1654146,1655705,	1571218,1571488,1571843,1572160,1572366,1572564,1572875,1573245,1573952,1575813,1576474,1577181,1577362,1647917,1650894,1653150,1654271,1655775,	0	CDK11B	cmpl	cmpl	0,2,0,0,0,1,0,1,0,1,1,1,0,-1,-1,-1,-1,-1,
74	NM_033492	chr1	-	1571099	1655775	1571125	1654257	20	1571099,1571298,1571694,1572043,1572258,1572442,1572769,1573123,1573861,1575637,1576408,1577022,1577266,1577746,1643702,1647784,1650797,1653034,1654146,1655705,	1571218,1571488,1571843,1572160,1572366,1572564,1572875,1573245,1573952,1575813,1576474,1577181,1577362,1577869,1643866,1647915,1650894,1653150,1654271,1655775,	0	CDK11B	cmpl	cmpl	0,2,0,0,0,1,0,1,0,1,1,1,1,1,2,0,2,0,0,-1,
74	NM_017900	chr1	-	1309109	1310818	1309180	1310136	4	1309109,1309379,1310084,1310533,	1309282,1309825,1310170,1310818,	0	AURKAIP1	cmpl	cmpl	0,1,0,-1,
74	NM_033486	chr1	-	1571099	1655775	1571125	1654257	20	1571099,1571298,1571694,1572043,1572258,1572442,1572769,1573123,1573861,1575637,1576408,1577022,1577266,1577746,1643702,1647784,1650766,1653034,1654146,1655705,	1571218,1571488,1571843,1572160,1572366,1572564,1572875,1573245,1573952,1575813,1576474,1577181,1577362,1577869,1643839,1647917,1650894,1653150,1654271,1655775,	0	CDK11B	cmpl	cmpl	0,2,0,0,0,1,0,1,0,1,1,1,1,1,2,1,2,0,0,-1,
74	NM_033493	chr1	-	1571099	1655775	1571125	1654257	20	1571099,1571298,1571694,1572043,1572258,1572442,1572769,1573123,1573861,1575637,1576408,1577022,1577266,1577746,1643702,1647784,1650797,1653034,1654146,1655705,	1571218,1571488,1571843,1572160,1572366,1572564,1572875,1573245,1573952,1575813,1576474,1577181,1577362,1577869,1643839,1647915,1650894,1653150,1654271,1655775,	0	CDK11B	cmpl	cmpl	0,2,0,0,0,1,0,1,0,1,1,1,1,1,2,0,2,0,0,-1,
74	NM_001014980	chr1	-	1177832	1182102	1177927	1182070	8	1177832,1178214,1178441,1178823,1179333,1179570,1179760,1181893,	1178026,1178293,1178532,1178932,1179485,1179655,1179877,1182102,	0	FAM132A	cmpl	cmpl	0,2,1,0,1,0,0,0,
74	NM_033489	chr1	-	1571099	1655775	1571125	1654035	21	1571099,1571298,1571694,1572043,1572258,1572442,1572769,1573123,1573861,1575637,1576408,1577022,1577266,1577746,1643702,1647784,1650766,1653034,1654026,1654146,1655705,	1571218,1571488,1571843,1572160,1572366,1572564,1572875,1573245,1573952,1575813,1576474,1577181,1577362,1577869,1643839,1647917,1650894,1653150,1654073,1654271,1655775,	0	CDK11B	cmpl	cmpl	0,2,0,0,0,1,0,1,0,1,1,1,1,1,2,1,2,0,0,-1,-1,
74	NM_033488	chr1	-	1571099	1655775	1571125	1654035	21	1571099,1571298,1571694,1572043,1572258,1572442,1572769,1573123,1573861,1575637,1576408,1577022,1577266,1577746,1643702,1647784,1650797,1653034,1654026,1654146,1655705,	1571218,1571488,1571843,1572160,1572366,1572564,1572875,1573245,1573952,1575813,1576474,1577181,1577362,1577869,1643839,1647915,1650894,1653150,1654073,1654271,1655775,	0	CDK11B	cmpl	cmpl	0,2,0,0,0,1,0,1,0,1,1,1,1,1,2,0,2,0,0,-1,-1,
74	NM_001198994	chr1	-	1682670	1711508	1684342	1696845	14	1682670,1685005,1685489,1685722,1685982,1686812,1687696,1687941,1688545,1690539,1691172,1693390,1696666,1711343,	1684499,1685088,1685647,1685822,1686137,1686915,1687782,1688096,1688749,1690682,1691341,1693474,1696885,1711508,	0	NADK	cmpl	cmpl	2,0,1,0,1,0,1,2,2,0,2,2,0,-1,
75	NM_003820	chr1	+	2487804	2495267	2488103	2494712	8	2487804,2489164,2489781,2491261,2492062,2493111,2494303,2494586,	2488172,2489273,2489907,2491417,2492153,2493254,2494335,2495267,	0	TNFRSF14	cmpl	cmpl	0,0,1,1,1,2,1,0,
75	NM_003036	chr1	+	2160133	2241652	2160205	2238204	7	2160133,2234416,2234723,2235278,2235731,2237458,2238015,	2161174,2234542,2234839,2235541,2236024,2237689,2241652,	0	SKI	cmpl	cmpl	0,0,0,2,1,0,0,
76	NM_152492	chr1	+	3668964	3688209	3669045	3688087	12	3668964,3670681,3672020,3673296,3677844,3679183,3679671,3680269,3683098,3683796,3686346,3687964,	3669363,3670805,3672131,3673454,3677994,3679276,3680038,3680400,3683176,3684009,3686451,3688209,	0	CCDC27	cmpl	cmpl	0,0,1,1,0,0,0,1,0,0,0,0,
76	NM_004402	chr1	+	3773844	3801993	3774167	3800305	7	3773844,3775281,3782375,3784537,3786168,3789035,3800070,	3774281,3775408,3782564,3784617,3786339,3789136,3801993,	0	DFFB	cmpl	cmpl	0,0,1,1,0,0,2,
76	NM_001409	chr1	-	3404505	3528059	3407091	3527832	37	3404505,3407475,3409202,3410334,3410559,3410934,3411176,3412453,3413218,3413551,3413796,3414934,3415261,3415701,3416151,3416359,3417196,3417529,3417740,3418359,3421771,3421985,3422671,3424358,3425121,3425638,3426433,3427346,3428113,3428569,3431113,3431965,3440687,3496388,3511901,3519029,3527701,	3407153,3407523,3409331,3410463,3410688,3411063,3411305,3412582,3413347,3413683,3413925,3415063,3415390,3415830,3416280,3416488,3417328,3417658,3417872,3418485,3421906,3422120,3422800,3424487,3425253,3425809,3426556,3427466,3428251,3428692,3431236,3432091,3440810,3496493,3512011,3519164,3528059,	0	MEGF6	cmpl	cmpl	1,1,1,1,1,1,1,1,1,1,1,1,1,1,1,1,1,1,1,1,1,1,1,1,1,1,1,1,1,1,1,1,1,1,2,2,0,
77	NM_018836	chr1	+	4715104	4843851	4715485	4834559	6	4715104,4771959,4829912,4832339,4834486,4842604,	4715514,4772759,4830000,4832585,4834618,4843851,	0	AJAP1	cmpl	cmpl	0,2,1,2,2,-1,
77	NM_001042478	chr1	+	4715104	4837854	4715485	4834559	6	4715104,4771959,4829912,4832339,4834486,4837460,	4715514,4772759,4830000,4832585,4834618,4837854,	0	AJAP1	cmpl	cmpl	0,2,1,2,2,-1,
78	NM_003636	chr1	+	6086379	6160523	6100628	6158634	16	6086379,6100576,6101890,6132814,6133792,6142254,6145263,6147526,6149067,6150448,6154459,6155382,6155589,6156695,6157328,6158544,	6086505,6100705,6101932,6132858,6133830,6142334,6145308,6147571,6149111,6150535,6154545,6155503,6155684,6156816,6157417,6160523,	0	KCNAB2	cmpl	cmpl	-1,0,2,2,1,0,2,2,2,1,1,0,1,0,1,0,
78	NM_015102	chr1	-	5922869	6052531	5923324	6046349	30	5922869,5923949,5924397,5925161,5926432,5927089,5927799,5933311,5934530,5934933,5937152,5940173,5947345,5950927,5964676,5965351,5965691,5967174,5969211,5987708,5993206,6007163,6008129,6012759,6021853,6027358,6029146,6038329,6046214,6052303,	5923465,5924093,5924577,5925333,5926518,5927175,5927956,5933395,5934717,5935160,5937358,5940299,5947526,5951088,5964864,5965543,5965843,5967282,5969273,5987847,5993389,6007290,6008311,6012896,6022009,6027423,6029319,6038473,6046387,6052531,	0	NPHP4	cmpl	cmpl	0,0,0,2,0,1,0,0,2,0,1,1,0,1,2,2,0,0,1,0,0,2,0,1,1,2,0,0,0,-1,
78	NM_172130	chr1	+	6086379	6160523	6100628	6158634	15	6086379,6100576,6132814,6133792,6142254,6145263,6147526,6149067,6150448,6154459,6155382,6155589,6156695,6157328,6158544,	6086505,6100705,6132858,6133830,6142334,6145308,6147571,6149111,6150535,6154545,6155503,6155684,6156816,6157417,6160523,	0	KCNAB2	cmpl	cmpl	-1,0,2,1,0,2,2,2,1,1,0,1,0,1,0,
79	NM_007274	chr1	-	6324331	6453826	6324656	6453459	9	6324331,6341161,6354923,6378551,6387358,6393536,6399492,6409808,6453316,	6324755,6341346,6355040,6378638,6387473,6393628,6399649,6409926,6453826,	0	ACOT7	cmpl	cmpl	0,1,1,1,0,1,0,2,0,
79	NM_001042663	chr1	-	6526151	6557484	6527622	6557383	22	6526151,6527884,6529101,6529394,6529603,6530295,6530565,6530794,6531049,6531547,6531817,6532586,6533045,6533310,6534072,6534510,6535106,6535521,6535990,6537588,6556552,6557379,	6527632,6528646,6529301,6529510,6529736,6530415,6530703,6530944,6531160,6531697,6531868,6532682,6533234,6533514,6534224,6534647,6535198,6535582,6536096,6537718,6556629,6557484,	0	PLEKHG5	cmpl	cmpl	2,2,0,1,0,0,0,0,0,0,0,0,0,0,1,2,0,2,1,0,1,0,
79	NM_181864	chr1	-	6324331	6445883	6324656	6445726	9	6324331,6341161,6354923,6378551,6387358,6393536,6399492,6409808,6445553,	6324755,6341346,6355040,6378638,6387473,6393628,6399649,6409926,6445883,	0	ACOT7	cmpl	cmpl	0,1,1,1,0,1,0,2,0,
79	NM_198681	chr1	-	6526151	6580069	6527622	6579571	22	6526151,6527884,6529101,6529394,6529603,6530295,6530565,6530794,6531049,6531547,6531817,6532586,6533045,6533310,6534072,6534510,6535106,6535521,6535990,6537588,6556552,6579504,	6527632,6528646,6529301,6529510,6529736,6530415,6530703,6530944,6531160,6531697,6531868,6532682,6533234,6533514,6534224,6534647,6535198,6535582,6536096,6537718,6556629,6580069,	0	PLEKHG5	cmpl	cmpl	2,2,0,1,0,0,0,0,0,0,0,0,0,0,1,2,0,2,1,0,1,0,
80	NM_016831	chr1	+	7844762	7905237	7844937	7902815	21	7844762,7845500,7846780,7848104,7854019,7858584,7861172,7863106,7863751,7868952,7869952,7870497,7879344,7880174,7880526,7886539,7887177,7889896,7895821,7897058,7902731,	7845065,7845646,7846896,7848306,7854068,7858733,7861251,7863213,7863908,7869058,7870081,7870627,7879480,7880299,7880700,7886770,7887875,7890221,7896005,7897209,7905237,	0	PER3	cmpl	cmpl	0,2,1,0,1,2,1,2,1,2,0,0,1,2,1,1,1,0,1,2,0,
80	NM_001561	chr1	-	7979906	8000887	7980894	8000054	8	7979906,7993221,7995072,7997749,7998252,7998780,7999954,8000843,	7980983,7993356,7995203,7997816,7998390,7998888,8000138,8000887,	0	TNFRSF9	cmpl	cmpl	1,1,2,1,1,1,0,-1,
81	NM_024980	chr1	-	9164475	9189229	9164477	9189086	4	9164475,9165544,9171334,9188703,	9164693,9165739,9171548,9189229,	0	GPR157	cmpl	cmpl	0,0,2,0,
81	NM_004285	chr1	+	9294862	9331394	9304993	9324928	5	9294862,9304983,9307024,9322117,9323567,	9295125,9305620,9307142,9322387,9331394,	0	H6PD	cmpl	cmpl	-1,0,0,1,1,
81	NM_012102	chr1	-	8412463	8877699	8415146	8716356	24	8412463,8415478,8416159,8418255,8419823,8420171,8421822,8422742,8424115,8424805,8425871,8482786,8525984,8555122,8557464,8568685,8601272,8616533,8617476,8674619,8684368,8716031,8852462,8877218,	8415180,8415659,8416306,8418976,8420046,8421550,8421936,8422904,8424315,8424898,8426034,8482867,8526083,8555222,8557589,8568734,8601377,8616630,8617582,8674745,8684439,8716500,8852647,8877699,	0	RERE	cmpl	cmpl	2,1,1,0,2,0,0,0,1,1,0,0,0,2,0,2,2,1,0,0,1,0,-1,-1,
81	NM_001042681	chr1	-	8412463	8877699	8415146	8716356	23	8412463,8415478,8416159,8418255,8419823,8420171,8421822,8422742,8424115,8424805,8425871,8482786,8525984,8555122,8557464,8568685,8601272,8616533,8617476,8674619,8684368,8716031,8877218,	8415180,8415659,8416306,8418976,8420046,8421550,8421936,8422904,8424315,8424898,8426034,8482867,8526083,8555222,8557589,8568734,8601377,8616630,8617582,8674745,8684439,8716500,8877699,	0	RERE	cmpl	cmpl	2,1,1,0,2,0,0,0,1,1,0,0,0,2,0,2,2,1,0,0,1,0,-1,
82	NM_183416	chr1	+	10270763	10368655	10292386	10364705	21	10270763,10292307,10316304,10318550,10321962,10327437,10328209,10331559,10332298,10335485,10336378,10338043,10342457,10351139,10352104,10355143,10355717,10356639,10356954,10357231,10363220,	10270936,10292492,10316381,10318730,10322028,10327616,10328321,10331637,10332364,10335561,10336457,10338186,10342591,10351219,10352180,10355223,10355824,10356723,10357135,10357304,10368655,	0	KIF1B	cmpl	cmpl	-1,0,1,0,0,0,2,0,0,0,1,2,1,0,2,0,2,1,1,2,0,
82	NM_015074	chr1	+	10270763	10441661	10292386	10436645	47	10270763,10292307,10316304,10318550,10321962,10327437,10328209,10331559,10332298,10335485,10336378,10338043,10342457,10351139,10352104,10355143,10355717,10356639,10356954,10357231,10380100,10381766,10383941,10384815,10386168,10394577,10396714,10397131,10397428,10399826,10402107,10403289,10405902,10407818,10408706,10412688,10420986,10421749,10423340,10425157,10425466,10428524,10431198,10434373,104…	10270936,10292492,10316381,10318730,10322028,10327616,10328321,10331637,10332364,10335561,10336457,10338186,10342591,10351219,10352180,10355223,10355824,10356723,10357135,10357304,10380194,10381915,10384120,10384953,10386417,10394696,10396800,10397261,10397591,10399917,10402226,10403345,10406011,10407885,10408791,10412794,10421101,10421883,10423402,10425303,10425706,10428596,10431320,10434523,104…	0	KIF1B	cmpl	cmpl	-1,0,1,0,0,0,2,0,0,0,1,2,1,0,2,0,2,1,1,2,0,1,0,2,2,2,1,0,1,2,0,2,1,2,0,1,2,0,2,1,0,0,0,2,2,0,2,
82	NM_001105562	chr1	+	10093040	10241296	10093728	10240014	28	10093040,10132085,10155518,10161165,10163005,10165573,10166254,10177516,10179570,10182019,10186851,10189449,10190557,10190772,10192426,10195045,10197124,10204997,10207020,10209241,10211383,10218413,10221199,10228193,10231195,10238701,10239473,10239952,	10093752,10132272,10155654,10161253,10163150,10165802,10166641,10177658,10179671,10182134,10186935,10189506,10190674,10190871,10192540,10195244,10197263,10205097,10207148,10209340,10211619,10218540,10221344,10228328,10231387,10238876,10239620,10241296,	0	UBE4B	cmpl	cmpl	0,0,1,2,0,1,2,2,0,2,0,0,0,0,0,0,1,2,0,2,2,1,2,0,0,0,1,1,
82	NM_001009566	chr1	-	9789078	9884550	9790565	9883791	19	9789078,9791263,9791818,9793458,9794029,9795005,9795524,9795942,9797555,9801151,9803941,9804452,9809518,9809821,9811530,9815171,9816538,9833329,9883700,	9790763,9791448,9791954,9793604,9794200,9795232,9795673,9796100,9797612,9801314,9804063,9804701,9809704,9809971,9811739,9815367,9816568,9833452,9884550,	0	CLSTN1	cmpl	cmpl	0,1,0,1,1,2,0,1,1,0,1,1,1,1,2,1,1,1,0,
82	NM_014944	chr1	-	9789078	9884550	9790565	9883791	18	9789078,9791263,9791818,9793458,9794029,9795005,9795524,9795942,9797555,9801151,9803941,9804452,9809518,9809821,9811530,9815171,9833329,9883700,	9790763,9791448,9791954,9793604,9794200,9795232,9795673,9796100,9797612,9801314,9804063,9804701,9809704,9809971,9811739,9815367,9833452,9884550,	0	CLSTN1	cmpl	cmpl	0,1,0,1,1,2,0,1,1,0,1,1,1,1,2,1,1,0,
82	NM_020248	chr1	-	9908333	9970316	9910775	9932122	6	9908333,9931244,9932026,9937962,9943762,9970152,	9910834,9931335,9932146,9938047,9943796,9970316,	0	CTNNBIP1	cmpl	cmpl	1,0,0,-1,-1,-1,
82	NM_006048	chr1	+	10093040	10241296	10093728	10240014	27	10093040,10132085,10155518,10161165,10163005,10165573,10177516,10179570,10182019,10186851,10189449,10190557,10190772,10192426,10195045,10197124,10204997,10207020,10209241,10211383,10218413,10221199,10228193,10231195,10238701,10239473,10239952,	10093752,10132272,10155654,10161253,10163150,10165802,10177658,10179671,10182134,10186935,10189506,10190674,10190871,10192540,10195244,10197263,10205097,10207148,10209340,10211619,10218540,10221344,10228328,10231387,10238876,10239620,10241296,	0	UBE4B	cmpl	cmpl	0,0,1,2,0,1,2,0,2,0,0,0,0,0,0,1,2,0,2,2,1,2,0,0,0,1,1,
82	NM_001012329	chr1	-	9908333	9970316	9910775	9932122	5	9908333,9931244,9932026,9937962,9970152,	9910834,9931335,9932146,9938047,9970316,	0	CTNNBIP1	cmpl	cmpl	1,0,0,-1,-1,
83	NM_001079843	chr1	-	10696665	10856707	10698998	10753946	21	10696665,10702915,10703216,10704973,10706184,10707857,10709126,10709339,10710748,10710997,10713433,10714475,10715705,10716702,10718564,10719758,10725139,10753930,10765548,10820757,10856620,	10700116,10703057,10703368,10705145,10706383,10708196,10709249,10709494,10710812,10711133,10714275,10714648,10715870,10716793,10718633,10720593,10725628,10753969,10765601,10820914,10856707,	0	CASZ1	cmpl	cmpl	1,0,1,0,2,2,2,0,2,1,2,0,0,2,2,1,1,0,-1,-1,-1,
83	NM_002685	chr1	-	11126675	11159938	11126774	11159888	24	11126675,11128064,11128701,11129615,11130956,11132143,11134287,11136898,11137421,11137657,11139767,11140555,11140820,11141138,11142744,11147504,11147856,11148179,11150610,11151070,11151549,11155814,11158076,11159777,	11126805,11128141,11128763,11129787,11131030,11132228,11134383,11137005,11137500,11137708,11139879,11140606,11140969,11141295,11142935,11147648,11147967,11148255,11150725,11151236,11151654,11155938,11158213,11159938,	0	EXOSC10	cmpl	cmpl	2,0,1,0,1,0,0,1,0,0,2,2,0,2,0,0,0,2,1,0,0,2,0,0,
83	NM_001170754	chr1	-	11006529	11042094	11007719	11042094	13	11006529,11007699,11009680,11014075,11015046,11017079,11017672,11018770,11024184,11026414,11030026,11036212,11042068,	11006798,11008901,11009871,11014199,11015243,11017164,11017810,11018809,11024328,11026539,11030146,11036313,11042094,	0	C1orf127	cmpl	cmpl	-1,0,1,0,1,0,0,0,0,1,1,2,0,
83	NM_001001998	chr1	-	11126675	11159938	11126774	11159888	25	11126675,11128064,11128701,11129615,11130956,11132143,11133990,11134287,11136898,11137421,11137657,11139767,11140555,11140820,11141138,11142744,11147504,11147856,11148179,11150610,11151070,11151549,11155814,11158076,11159777,	11126805,11128141,11128763,11129787,11131030,11132228,11134065,11134383,11137005,11137500,11137708,11139879,11140606,11140969,11141295,11142935,11147648,11147967,11148255,11150725,11151236,11151654,11155938,11158213,11159938,	0	EXOSC10	cmpl	cmpl	2,0,1,0,1,0,0,0,1,0,0,2,2,0,2,0,0,0,2,1,0,0,2,0,0,
83	NM_017766	chr1	-	10707269	10856707	10707853	10753946	16	10707269,10709126,10709339,10710748,10710997,10713433,10714475,10715705,10716702,10718564,10719758,10725139,10753930,10765548,10820757,10856620,	10708196,10709249,10709494,10710812,10711133,10714275,10714648,10715870,10716793,10718633,10720593,10725628,10753969,10765601,10820914,10856707,	0	CASZ1	cmpl	cmpl	2,2,0,2,1,2,0,0,2,2,1,1,0,-1,-1,-1,
83	NM_004958	chr1	-	11166587	11322608	11167541	11319466	58	11166587,11168237,11169346,11169705,11172908,11174374,11174869,11175452,11177060,11181302,11182035,11184554,11186678,11187066,11187680,11188060,11188510,11188911,11189794,11190585,11193136,11194407,11199360,11199589,11204704,11205024,11206732,11210182,11217208,11227498,11259314,11259597,11264617,11269368,11270870,11272368,11272852,11273455,11276204,11288724,11290981,11291356,11292492,11293454,112…	11167557,11168343,11169427,11169786,11172974,11174510,11174944,11175525,11177143,11181425,11182183,11184690,11186853,11187201,11187863,11188183,11188609,11189008,11189895,11190834,11193254,11194523,11199492,11199715,11204812,11205102,11206848,11210283,11217348,11227574,11259460,11259760,11264760,11269515,11270963,11272531,11272965,11273623,11276291,11288975,11291111,11291491,11292585,11293544,112…	0	MTOR	cmpl	cmpl	2,1,1,1,1,0,0,2,0,0,2,1,0,0,0,0,0,2,0,0,2,0,0,0,0,0,1,2,0,2,0,2,0,0,0,2,0,0,0,1,0,0,0,0,0,1,1,2,2,1,0,0,0,0,1,0,0,-1,
83	NM_004565	chr1	+	10535002	10690815	10535023	10690044	9	10535002,10555330,10596269,10659294,10678388,10683075,10684396,10687328,10689587,	10535059,10555378,10596354,10659423,10678474,10683178,10684494,10687420,10690815,	0	PEX14	cmpl	cmpl	0,0,0,1,1,0,1,0,2,
84	NM_020350	chr1	+	11796141	11810828	11796265	11810249	5	11796141,11805859,11807496,11808471,11810133,	11796292,11805894,11807602,11808667,11810828,	0	AGTRAP	cmpl	cmpl	0,0,2,0,1,
84	NM_014874	chr1	+	12040237	12073572	12049225	12071622	19	12040237,12042026,12049221,12052611,12056212,12057353,12058826,12059044,12061457,12061825,12062038,12064048,12064565,12064881,12065767,12066594,12067109,12069648,12071552,	12040541,12042171,12049400,12052747,12056375,12057478,12058935,12059152,12061611,12061893,12062160,12064175,12064670,12064984,12065988,12066750,12067306,12069783,12073572,	0	MFN2	cmpl	cmpl	-1,-1,0,1,2,0,2,0,0,1,0,2,0,0,1,0,0,2,2,
84	NM_001040194	chr1	+	11796141	11810828	11796265	11810249	5	11796141,11805859,11807496,11808471,11810133,	11796292,11805894,11807602,11808646,11810828,	0	AGTRAP	cmpl	cmpl	0,0,2,0,1,
84	NM_015378	chr1	+	12290112	12572098	12294323	12569078	70	12290112,12294247,12302569,12304302,12304593,12309279,12313778,12316389,12317043,12317991,12320749,12321004,12321957,12326937,12327901,12328762,12331050,12333059,12335881,12339555,12342761,12348279,12351054,12353580,12359258,12364562,12368487,12371510,12371869,12374171,12378128,12379553,12381865,12382592,12383762,12387704,12389885,12393282,12395761,12398287,12401836,12402955,12405430,12406661,124…	12290177,12294420,12302647,12304493,12304674,12309396,12313883,12316560,12317144,12318160,12320851,12321206,12322137,12327068,12327977,12328933,12331181,12333192,12338095,12339707,12343793,12348370,12351181,12353761,12359441,12364785,12368698,12371682,12371982,12374384,12378394,12379687,12382021,12382803,12383837,12387911,12389975,12393423,12395884,12398362,12401942,12403108,12405566,12406709,124…	0	VPS13D	cmpl	cmpl	-1,0,1,1,0,0,0,0,0,2,0,0,1,1,0,1,1,0,1,1,0,0,1,2,0,0,1,2,0,2,2,1,0,0,1,1,1,1,1,1,1,2,2,0,0,1,2,1,1,2,1,0,2,0,2,0,2,0,0,0,0,0,1,0,0,0,1,2,2,0,
84	NM_152942	chr1	+	12185957	12204264	12198339	12202588	5	12185957,12186239,12195644,12198285,12202343,	12186109,12186293,12195670,12198493,12204264,	0	TNFRSF8	cmpl	cmpl	-1,-1,-1,0,1,
84	NM_001243	chr1	+	12123433	12204264	12123655	12202588	15	12123433,12144520,12157157,12164435,12169622,12170097,12171954,12175633,12183340,12183771,12186007,12186239,12195644,12198285,12202343,	12123718,12144608,12157274,12164588,12169713,12170261,12172071,12175786,12183434,12183884,12186109,12186293,12195670,12198493,12204264,	0	TNFRSF8	cmpl	cmpl	0,0,1,1,1,2,1,1,1,2,1,1,1,0,1,
84	NM_001127660	chr1	+	12040237	12073572	12049225	12071622	18	12040237,12049221,12052611,12056212,12057353,12058826,12059044,12061457,12061825,12062038,12064048,12064565,12064881,12065767,12066594,12067109,12069648,12071552,	12040541,12049400,12052747,12056375,12057478,12058935,12059152,12061611,12061893,12062160,12064175,12064670,12064984,12065988,12066750,12067306,12069783,12073572,	0	MFN2	cmpl	cmpl	-1,0,1,2,0,2,0,0,1,0,2,0,0,1,0,0,2,2,
84	NM_001040196	chr1	+	11796141	11810828	11796265	11810161	6	11796141,11805859,11806183,11807496,11808471,11810133,	11796292,11805894,11806280,11807602,11808646,11810828,	0	AGTRAP	cmpl	cmpl	0,0,2,0,1,2,
84	NM_018156	chr1	+	12290112	12572098	12294323	12569078	69	12290112,12294247,12302569,12304302,12304593,12309279,12313778,12316389,12317043,12317991,12320749,12321004,12321957,12326937,12327901,12328762,12331050,12333059,12335881,12339555,12342761,12348279,12351054,12353580,12359258,12364562,12368487,12371510,12371869,12374171,12378128,12379553,12381865,12382592,12383762,12387704,12389885,12393282,12395761,12401836,12402955,12405430,12406661,12408879,124…	12290177,12294420,12302647,12304493,12304674,12309396,12313883,12316560,12317144,12318160,12320851,12321206,12322137,12327068,12327977,12328933,12331181,12333192,12338095,12339707,12343793,12348370,12351181,12353761,12359441,12364785,12368698,12371682,12371982,12374384,12378394,12379687,12382021,12382803,12383837,12387911,12389975,12393423,12395884,12401942,12403108,12405566,12406709,12409030,124…	0	VPS13D	cmpl	cmpl	-1,0,1,1,0,0,0,0,0,2,0,0,1,1,0,1,1,0,1,1,0,0,1,2,0,0,1,2,0,2,2,1,0,0,1,1,1,1,1,1,2,2,0,0,1,2,1,1,2,1,0,2,0,2,0,2,0,0,0,0,0,1,0,0,0,1,2,2,0,
84	NM_001040195	chr1	+	11796141	11810828	11796265	11810161	4	11796141,11807496,11808471,11810133,	11796292,11807602,11808646,11810828,	0	AGTRAP	cmpl	cmpl	0,0,1,2,
84	NM_001040197	chr1	+	11796141	11810828	11796265	11808650	6	11796141,11805859,11806183,11807496,11808471,11810133,	11796292,11805894,11806280,11807602,11808667,11810828,	0	AGTRAP	cmpl	cmpl	0,0,2,0,1,-1,
85	NM_001013630	chr1	+	12704565	12727097	12704565	12726746	4	12704565,12711141,12721801,12725971,	12704733,12711358,12721865,12727097,	0	AADACL4	cmpl	cmpl	0,0,1,2,
87	NM_052929	chr1	+	15573767	15724622	15578280	15723909	31	15573767,15578266,15598818,15615894,15623179,15627700,15635108,15639552,15642873,15644319,15650947,15653554,15654772,15655841,15668231,15671578,15671911,15675537,15679372,15684605,15686973,15689137,15692322,15693958,15695865,15700997,15702098,15707196,15707726,15708523,15723792,	15573891,15578373,15599025,15616162,15623289,15627937,15635232,15639683,15642963,15644424,15651055,15653638,15654925,15656037,15668389,15671686,15672019,15675645,15679480,15684779,15687199,15689222,15692429,15694118,15695998,15701127,15702226,15707292,15707947,15708689,15724622,	0	FHAD1	cmpl	cmpl	-1,0,0,0,1,0,0,1,0,0,0,0,0,0,1,0,0,0,0,0,0,1,2,1,2,0,1,0,0,2,0,
87	NM_201628	chr1	+	14925212	15444544	14925493	15441131	15	14925212,15287179,15361244,15370484,15382586,15386667,15390067,15392125,15420675,15421310,15428038,15429854,15430518,15438922,15440966,	14925719,15287371,15361381,15370655,15382776,15386798,15390118,15392249,15420881,15421429,15428270,15429956,15430685,15439037,15444544,	0	KAZ	cmpl	cmpl	0,1,1,0,0,1,0,0,1,0,2,0,0,2,0,
87	NR_027136	chr1	-	15438310	15478960	15478960	15478960	5	15438310,15444822,15447467,15450723,15478786,	15444303,15445400,15447555,15450869,15478960,	0	C1orf126	unk	unk	-1,-1,-1,-1,-1,
87	NM_001017999	chr1	+	15272414	15394651	15287235	15392293	8	15272414,15287179,15361244,15370484,15382586,15386667,15390067,15392125,	15272669,15287371,15361381,15370655,15382776,15386798,15390118,15394651,	0	KAZ	cmpl	cmpl	-1,0,1,0,0,1,0,0,
87	NM_001018001	chr1	+	15256295	15394651	15287235	15392293	8	15256295,15287179,15361244,15370484,15382586,15386667,15390067,15392125,	15256540,15287371,15361381,15370655,15382776,15386798,15390118,15394651,	0	KAZ	cmpl	cmpl	-1,0,1,0,0,1,0,0,
87	NM_001018000	chr1	+	15250624	15394651	15250860	15392293	8	15250624,15287179,15361244,15370484,15382586,15386667,15390067,15392125,	15251068,15287371,15361381,15370655,15382776,15386798,15390118,15394651,	0	KAZ	cmpl	cmpl	0,1,1,0,0,1,0,0,
87	NM_015209	chr1	+	14925212	15394651	14925493	15392293	8	14925212,15287179,15361244,15370484,15382586,15386667,15390067,15392125,	14925719,15287371,15361381,15370655,15382776,15386798,15390118,15394651,	0	KAZ	cmpl	cmpl	0,1,1,0,0,1,0,0,
88	NM_015291	chr1	+	15853351	15898228	15855600	15894672	15	15853351,15855582,15860731,15862969,15870893,15873261,15874764,15886020,15888636,15890423,15890777,15892413,15892576,15893593,15894272,	15853453,15855767,15860798,15863309,15871078,15873366,15874923,15886151,15888820,15890606,15890854,15892494,15892675,15893764,15898228,	0	DNAJC16	cmpl	cmpl	-1,0,2,0,1,0,0,0,2,0,0,2,2,2,2,
88	NM_018994	chr1	-	16576558	16678948	16577164	16641913	10	16576558,16578782,16579590,16580129,16582205,16583100,16621277,16632297,16641663,16678749,	16578280,16578899,16579647,16580226,16582316,16583254,16621412,16632414,16641930,16678948,	0	FBXO42	cmpl	cmpl	0,0,0,2,2,1,1,1,0,-1,
88	NM_015001	chr1	+	16174358	16266950	16174562	16265922	15	16174358,16199310,16202696,16235815,16237595,16242622,16245420,16245898,16247364,16248743,16254585,16263657,16264306,16265212,16265790,	16174645,16199631,16203173,16235976,16237796,16242774,16245546,16246012,16247478,16248844,16262761,16264140,16264501,16265371,16266950,	0	SPEN	cmpl	cmpl	0,2,2,2,1,1,0,0,0,0,2,0,0,0,0,
89	NM_002403	chr1	-	17300998	17307173	17301414	17304768	9	17300998,17301763,17302137,17302995,17303202,17303391,17303603,17304731,17307081,	17301518,17301837,17302225,17303040,17303289,17303418,17303693,17304809,17307173,	0	MFAP2	cmpl	cmpl	1,2,1,1,1,1,1,0,-1,
89	NM_001135247	chr1	-	17300998	17308081	17301414	17304768	9	17300998,17301763,17302137,17302995,17303202,17303391,17303603,17304731,17308008,	17301518,17301837,17302225,17303040,17303289,17303418,17303690,17304809,17308081,	0	MFAP2	cmpl	cmpl	1,2,1,1,1,1,1,0,-1,
89	NM_017459	chr1	-	17300998	17308081	17301414	17304768	9	17300998,17301763,17302137,17302995,17303202,17303391,17303603,17304731,17308008,	17301518,17301837,17302225,17303040,17303289,17303418,17303693,17304809,17308081,	0	MFAP2	cmpl	cmpl	1,2,1,1,1,1,1,0,-1,
89	NM_001135248	chr1	-	17300998	17307173	17301414	17304768	9	17300998,17301763,17302137,17302995,17303202,17303391,17303603,17304731,17307081,	17301518,17301837,17302225,17303040,17303289,17303418,17303690,17304809,17307173,	0	MFAP2	cmpl	cmpl	1,2,1,1,1,1,1,0,-1,
89	NM_017940	chr1	-	16890411	16939982	16890437	16918516	29	16890411,16891301,16892127,16892901,16893673,16894473,16895567,16899636,16900981,16901651,16902761,16903811,16905687,16907239,16907914,16909038,16910088,16911983,16913544,16914219,16915343,16916393,16918341,16918653,16919935,16921086,16921425,16935002,16939832,	16890681,16891413,16892304,16892954,16893846,16894525,16895731,16899688,16901187,16901724,16902976,16903914,16905897,16907451,16907987,16909253,16910191,16912193,16913756,16914292,16915558,16916496,16918551,16918808,16920062,16921156,16921504,16935274,16939982,	0	NBPF1	cmpl	cmpl	2,1,1,1,2,1,2,1,2,1,2,1,1,2,1,2,1,1,2,1,2,1,0,-1,-1,-1,-1,-1,-1,
89	NM_007365	chr1	-	17393255	17445948	17395538	17445866	16	17393255,17396582,17397900,17401350,17402173,17405758,17409039,17410220,17411093,17413015,17418902,17420061,17422403,17429481,17431372,17445774,	17395772,17396711,17397986,17401444,17402318,17405910,17409147,17410332,17411197,17413194,17419028,17420179,17422465,17429554,17431556,17445948,	0	PADI2	cmpl	cmpl	0,0,1,0,2,0,0,2,0,1,1,0,1,0,2,0,
89	NM_013358	chr1	+	17531620	17572501	17531712	17570738	16	17531620,17548784,17550115,17550861,17552305,17552527,17555119,17555442,17556579,17557066,17559313,17563808,17565110,17566198,17567129,17570504,	17531804,17548965,17550188,17550923,17552423,17552653,17555292,17555546,17556703,17557174,17559465,17563953,17565204,17566278,17567255,17572501,	0	PADI1	cmpl	cmpl	0,2,0,1,0,1,1,0,2,0,0,2,0,1,0,0,
89	NR_026567	chr1	-	17017712	17046652	17046652	17046652	11	17017712,17022925,17023273,17025920,17026353,17029195,17030437,17033782,17034039,17034386,17046458,	17017789,17023189,17023419,17026116,17026515,17029467,17030639,17033914,17034222,17034573,17046652,	0	ESPNP	unk	unk	-1,-1,-1,-1,-1,-1,-1,-1,-1,-1,-1,
90	NM_030812	chr1	+	18081807	18153558	18149503	18153014	3	18081807,18149479,18152261,	18081999,18149851,18153558,	0	ACTL8	cmpl	cmpl	-1,0,0,
90	NM_032880	chr1	+	18434239	18704977	18434622	18704820	10	18434239,18554391,18618359,18661385,18688608,18691716,18702803,18703293,18703886,18704749,	18434692,18554504,18618481,18661504,18688724,18692191,18702889,18703486,18703925,18704977,	0	IGSF21	cmpl	cmpl	0,1,0,2,1,0,1,0,1,1,
90	NM_018125	chr1	+	17866329	18024370	17907090	18023875	29	17866329,17907047,17913954,17914940,17928621,17930002,17934296,17939552,17942588,17945833,17948358,17949490,17950881,17952450,17953824,17958815,17961042,17961329,17964382,17965056,17966696,17975048,17981130,17982373,17983048,17990941,18014067,18021652,18023342,	17866445,17907127,17914140,17914974,17928713,17930086,17934472,17939669,17942697,17945940,17948436,17949670,17950998,17952543,17953998,17958961,17961057,17961511,17964498,17965184,17966797,17975170,17981217,17982597,17983203,17991090,18014242,18021775,18024370,	0	ARHGEF10L	cmpl	cmpl	-1,0,1,1,2,1,1,0,0,1,0,0,0,0,0,0,2,2,1,0,2,1,0,0,2,1,0,1,1,
90	NM_001011722	chr1	+	17907047	18024370	17907090	18023875	27	17907047,17913954,17914940,17928621,17930002,17934296,17942588,17945833,17948358,17949490,17950881,17952450,17953824,17958815,17961042,17961329,17964382,17965056,17966696,17975048,17981130,17982373,17983048,17990941,18014067,18021652,18023342,	17907127,17914140,17914974,17928713,17930086,17934472,17942697,17945940,17948436,17949670,17950998,17952543,17953998,17958961,17961057,17961511,17964498,17965184,17966797,17975170,17981217,17982597,17983203,17991090,18014242,18021775,18024370,	0	ARHGEF10L	cmpl	cmpl	0,1,1,2,1,1,0,1,0,0,0,0,0,0,2,2,1,0,2,1,0,0,2,1,0,1,1,
91	NM_020765	chr1	-	19400999	19536746	19401325	19536742	106	19400999,19403233,19404469,19407842,19410997,19412638,19413172,19414309,19415252,19419312,19419806,19420442,19421399,19422038,19423016,19423686,19426090,19426869,19428013,19430577,19431078,19431541,19432226,19433062,19433330,19436589,19436873,19437235,19439017,19440192,19440438,19441304,19441891,19443714,19444316,19445365,19446050,19446673,19447682,19448427,19449326,19451034,19452939,19454116,194…	19401390,19403396,19404560,19408067,19411192,19412764,19413315,19414423,19415471,19419412,19419980,19420633,19421519,19422146,19423144,19423774,19426171,19427067,19428135,19430751,19431160,19431683,19432336,19433220,19433460,19436717,19436958,19437326,19439361,19440321,19440564,19441443,19442131,19443908,19444404,19445451,19446195,19446842,19447928,19448506,19449554,19451184,19453149,19454233,194…	0	UBR4	cmpl	cmpl	1,0,2,2,2,2,0,0,0,2,2,0,0,0,1,0,0,0,1,1,0,2,0,1,0,1,0,2,0,0,0,2,2,0,2,0,2,1,1,0,0,0,0,0,0,2,1,1,1,0,1,0,1,1,0,0,2,1,0,1,0,2,0,0,0,0,0,0,0,2,0,0,2,2,1,2,2,2,0,1,2,0,0,0,0,1,0,2,0,1,0,1,0,0,2,0,0,1,2,1,0,1,0,1,2,0,
91	NM_013945	chr1	+	18957499	19062632	18958097	19062533	8	18957499,18960796,18961604,18962736,19018247,19027146,19029587,19062125,	18958182,18961032,18961734,18962865,19018447,19027312,19029790,19062632,	0	PAX7	cmpl	cmpl	0,1,0,1,1,0,1,0,
91	NM_001136265	chr1	-	19230773	19282826	19235054	19282826	9	19230773,19236835,19237877,19238456,19243396,19244855,19246171,19247554,19282161,	19235160,19236966,19237970,19238577,19243536,19244996,19246267,19247615,19282826,	0	IFFO2	cmpl	cmpl	2,0,0,2,0,0,0,2,0,
91	NM_001135254	chr1	+	18957499	19075360	18958097	19071423	9	18957499,18960796,18961604,18962730,19018247,19027146,19029587,19062125,19071307,	18958182,18961032,18961734,18962865,19018447,19027312,19029790,19062372,19075360,	0	PAX7	cmpl	cmpl	0,1,0,1,1,0,1,0,1,
91	NM_002584	chr1	+	18957499	19062632	18958097	19062533	8	18957499,18960796,18961604,18962730,19018247,19027146,19029587,19062125,	18958182,18961032,18961734,18962865,19018447,19027312,19029790,19062632,	0	PAX7	cmpl	cmpl	0,1,0,1,1,0,1,0,
91	NM_004930	chr1	-	19665266	19812066	19666023	19811932	9	19665266,19670851,19671680,19683128,19683915,19705033,19711998,19746154,19811929,	19666111,19670928,19671746,19683245,19684057,19705147,19712120,19746244,19812066,	0	CAPZB	cmpl	cmpl	2,0,0,0,2,2,0,0,0,
92	NR_033887	chr1	-	20686293	20755287	20755287	20755287	12	20686293,20688636,20700087,20703873,20704803,20705465,20724975,20725972,20727427,20732067,20732679,20755076,	20688534,20688887,20700231,20704002,20704925,20705519,20725280,20726042,20727480,20732187,20732762,20755287,	0	LOC339505	unk	unk	-1,-1,-1,-1,-1,-1,-1,-1,-1,-1,-1,-1,
92	NM_181719	chr1	-	20008705	20126410	20009532	20107251	16	20008705,20020926,20027260,20063864,20066316,20067269,20072024,20072948,20073655,20082126,20097034,20097800,20107072,20113518,20124629,20126347,	20009937,20021044,20027378,20063949,20066453,20067434,20072144,20073092,20073753,20082259,20097062,20097975,20107259,20113610,20124708,20126410,	0	TMCO4	cmpl	cmpl	0,2,1,0,1,1,1,1,2,1,0,2,0,-1,-1,-1,
93	NM_001198802	chr1	-	21132784	21503381	21133811	21329235	35	21132784,21137230,21139650,21143884,21151592,21154109,21155639,21167348,21175907,21177750,21180052,21181470,21183895,21186877,21188720,21190968,21191608,21205815,21212693,21220009,21221860,21226189,21231375,21267983,21276495,21295966,21299494,21306826,21307540,21308880,21329205,21377358,21415630,21502667,21503214,	21133993,21137377,21139732,21144031,21151691,21154191,21155765,21167521,21176023,21177971,21180170,21181564,21183990,21187010,21188825,21191205,21191755,21206013,21212864,21220129,21221994,21226436,21231464,21268823,21276601,21296089,21299592,21306941,21307720,21308901,21329301,21377487,21415706,21502851,21503381,	0	EIF4G3	cmpl	cmpl	1,1,0,0,0,2,2,0,1,2,1,0,1,0,0,0,0,0,0,0,1,0,1,1,0,0,1,0,0,0,0,-1,-1,-1,-1,
93	NM_016287	chr1	-	21069170	21113181	21071289	21106933	13	21069170,21072035,21074036,21076215,21083658,21091869,21094076,21097422,21099943,21103089,21106304,21106837,21113141,	21071584,21072149,21074148,21076375,21083749,21092024,21094157,21097566,21100103,21103243,21106404,21107033,21113181,	0	HP1BP3	cmpl	cmpl	2,2,1,0,2,0,0,0,2,1,0,0,-1,
93	NM_001113348	chr1	-	21543739	21672034	21546447	21671871	19	21543739,21548239,21551742,21553651,21554423,21560050,21562342,21563238,21564626,21571481,21573713,21582439,21584017,21585185,21586763,21599191,21605683,21616562,21671868,	21546624,21548335,21551933,21553719,21554534,21560154,21562420,21563337,21564737,21571596,21573856,21582631,21584083,21585332,21586885,21599404,21605825,21616649,21672034,	0	ECE1	cmpl	cmpl	0,0,1,2,2,0,0,0,0,2,0,0,0,0,1,1,0,0,0,
93	NM_001198801	chr1	-	21132784	21503381	21133811	21329235	35	21132784,21137230,21139650,21143884,21151592,21154109,21155639,21167348,21175907,21177750,21180052,21181470,21183895,21186877,21188720,21190968,21191608,21205815,21212693,21219111,21220009,21221860,21226189,21231375,21267983,21276495,21295966,21299494,21306826,21307540,21329205,21377358,21415630,21502667,21503214,	21133993,21137377,21139732,21144031,21151691,21154191,21155765,21167521,21176023,21177971,21180170,21181564,21183990,21187010,21188825,21191205,21191755,21206013,21212864,21219222,21220129,21221994,21226436,21231464,21268823,21276601,21296089,21299592,21306941,21307720,21329301,21377487,21415706,21502851,21503381,	0	EIF4G3	cmpl	cmpl	1,1,0,0,0,2,2,0,1,2,1,0,1,0,0,0,0,0,0,0,0,1,0,1,1,0,0,1,0,0,0,-1,-1,-1,-1,
93	NM_003760	chr1	-	21132784	21437876	21133811	21329235	32	21132784,21137230,21139650,21143884,21151592,21154109,21155639,21167348,21175907,21177750,21180052,21181470,21183895,21186877,21188720,21190968,21191608,21205815,21212693,21220009,21221860,21226189,21231375,21267983,21276495,21295966,21299494,21306826,21307540,21329205,21377358,21437815,	21133993,21137377,21139732,21144031,21151691,21154191,21155765,21167521,21176023,21177971,21180170,21181564,21183990,21187010,21188825,21191205,21191755,21206013,21212864,21220129,21221994,21226436,21231464,21268823,21276604,21296089,21299592,21306941,21307720,21329301,21377487,21437876,	0	EIF4G3	cmpl	cmpl	1,1,0,0,0,2,2,0,1,2,1,0,1,0,0,0,0,0,0,0,1,0,1,1,0,0,1,0,0,0,-1,-1,
93	NM_001198803	chr1	-	21267737	21501251	21267868	21329235	15	21267737,21267983,21276495,21295966,21299494,21306826,21307540,21324093,21329205,21377358,21415630,21437815,21494453,21496156,21501202,	21267888,21268823,21276604,21296089,21299592,21306941,21307720,21324126,21329301,21377487,21415706,21437876,21494532,21496214,21501251,	0	EIF4G3	cmpl	cmpl	1,1,0,0,1,0,0,0,0,-1,-1,-1,-1,-1,-1,
93	NM_000478	chr1	+	21835857	21904905	21880574	21904141	12	21835857,21880470,21887118,21887589,21889602,21890533,21894596,21896797,21900157,21902225,21903014,21903875,	21836010,21880635,21887238,21887705,21889777,21890709,21894740,21896867,21900292,21902417,21903134,21904905,	0	ALPL	cmpl	cmpl	-1,0,1,1,0,1,0,0,1,1,1,1,
93	NM_001127501	chr1	+	21835857	21904905	21887222	21904141	11	21835857,21887118,21887589,21889602,21890533,21894596,21896797,21900157,21902225,21903014,21903875,	21836010,21887238,21887705,21889777,21890709,21894740,21896867,21900292,21902417,21903134,21904905,	0	ALPL	cmpl	cmpl	-1,0,1,0,1,0,0,1,1,1,1,
93	NM_001177520	chr1	+	21835857	21904905	21887172	21904141	10	21835857,21887118,21889602,21890533,21894596,21896797,21900157,21902225,21903014,21903875,	21836010,21887238,21889777,21890709,21894740,21896867,21900292,21902417,21903134,21904905,	0	ALPL	cmpl	cmpl	-1,0,0,1,0,0,1,1,1,1,
94	NM_001791	chr1	+	22379119	22419436	22404971	22418010	6	22379119,22404921,22408214,22412931,22413161,22417920,	22379235,22405076,22408287,22413041,22413359,22419436,	0	CDC42	cmpl	cmpl	-1,0,0,1,0,0,
94	NM_014870	chr1	+	22778343	22857650	22816441	22852889	18	22778343,22816372,22817892,22827984,22828791,22832541,22834493,22835022,22835592,22837671,22838168,22839416,22843792,22846553,22847988,22848869,22850710,22852694,	22778497,22817138,22818026,22828177,22828934,22832734,22834630,22835224,22835726,22837840,22838627,22839623,22843957,22846768,22848151,22848956,22850937,22857650,	0	ZBTB40	cmpl	cmpl	-1,0,1,0,1,0,1,0,1,0,1,1,1,1,0,1,1,0,
94	NM_044472	chr1	+	22379119	22417296	22404971	22416525	6	22379119,22404921,22408214,22412931,22413161,22416435,	22379235,22405076,22408287,22413041,22413359,22417296,	0	CDC42	cmpl	cmpl	-1,0,0,1,0,0,
94	NM_005529	chr1	-	22148736	22263750	22149808	22263710	97	22148736,22150108,22150613,22150798,22151029,22151196,22154355,22154522,22154747,22155327,22155875,22156485,22157474,22157707,22157955,22158144,22158987,22159760,22159959,22160308,22161171,22162032,22163294,22165317,22165863,22166314,22167593,22168031,22168494,22168731,22169262,22169789,22170640,22172600,22172940,22173846,22174181,22174450,22175135,22175385,22176533,22176855,22178038,22178283,221…	22149981,22150212,22150697,22150869,22151108,22151272,22154412,22154645,22154919,22155572,22156097,22156584,22157583,22157817,22158055,22158289,22159099,22159877,22160107,22160418,22161438,22162130,22163499,22165578,22166043,22166510,22167778,22168166,22168635,22168873,22169414,22169931,22170792,22172748,22173092,22173985,22174333,22174586,22175287,22175524,22176685,22176991,22178190,22178419,221…	0	HSPG2	cmpl	cmpl	1,2,2,0,2,1,1,1,0,1,1,1,0,1,0,2,1,1,0,1,1,2,1,1,1,0,1,1,1,0,1,0,1,0,1,0,1,0,1,0,1,0,1,0,1,0,1,0,1,0,1,1,1,0,1,1,1,2,2,0,0,0,0,0,0,0,1,2,2,0,0,2,0,0,0,0,1,2,2,0,2,0,0,1,1,2,1,1,1,1,1,2,0,1,1,0,0,
94	NM_001083621	chr1	+	22778343	22857650	22816441	22852889	19	22778343,22779151,22816372,22817892,22827984,22828791,22832541,22834493,22835022,22835592,22837671,22838168,22839416,22843792,22846553,22847988,22848869,22850710,22852694,	22778497,22779439,22817138,22818026,22828177,22828934,22832734,22834630,22835224,22835726,22837840,22838627,22839623,22843957,22846768,22848151,22848956,22850937,22857650,	0	ZBTB40	cmpl	cmpl	-1,-1,0,1,0,1,0,1,0,1,0,1,1,1,1,0,1,1,0,
94	NM_001013693	chr1	+	22138757	22151714	22138944	22148708	5	22138757,22140890,22142435,22147942,22148694,	22139029,22141316,22142567,22148104,22151714,	0	LDLRAD2	cmpl	cmpl	0,1,1,1,1,
94	NM_001039802	chr1	+	22379119	22419436	22404971	22418010	7	22379119,22400586,22404921,22408214,22412931,22413161,22417920,	22379235,22400712,22405076,22408287,22413041,22413359,22419436,	0	CDC42	cmpl	cmpl	-1,-1,0,0,1,0,0,
95	NM_033631	chr1	-	23410515	23495351	23415387	23420754	5	23410515,23417682,23435514,23436077,23495258,	23415546,23420873,23435620,23436143,23495351,	0	LUZP1	cmpl	cmpl	0,0,-1,-1,-1,
95	NM_004091	chr1	-	23832921	23857713	23836371	23857285	7	23832921,23842826,23845507,23847404,23848328,23850874,23857033,	23836640,23843019,23845622,23847563,23848548,23850980,23857713,	0	E2F2	cmpl	cmpl	1,0,2,2,1,0,0,
95	NM_001142546	chr1	-	23410515	23495351	23415387	23420754	4	23410515,23417682,23435514,23495258,	23415546,23420873,23435620,23495351,	0	LUZP1	cmpl	cmpl	0,0,-1,-1,
95	NM_003196	chr1	-	23707554	23751261	23707958	23751126	11	23707554,23710838,23713765,23720371,23724035,23724284,23735156,23743741,23744396,23745569,23751057,	23707967,23710910,23713912,23720524,23724094,23724448,23735219,23743883,23744502,23745632,23751261,	0	TCEA3	cmpl	cmpl	0,0,0,0,1,2,2,1,0,0,0,
96	NM_001010980	chr1	+	24882566	24935818	24921921	24932238	4	24882566,24921914,24927430,24932096,	24882660,24922003,24927515,24935818,	0	C1orf130	cmpl	cmpl	-1,0,1,2,
96	NM_020448	chr1	+	24742244	24799473	24746037	24795675	12	24742244,24745780,24766661,24768544,24771674,24775970,24779897,24782627,24785377,24786970,24790515,24795475,	24742394,24746130,24766730,24768716,24771734,24776116,24779994,24782763,24785466,24787034,24790610,24799473,	0	NIPAL3	cmpl	cmpl	-1,0,0,0,1,1,0,1,2,1,2,1,
96	NM_173065	chr1	-	24480646	24513751	24484316	24513738	6	24480646,24485963,24488031,24495906,24507220,24513680,	24484381,24486123,24488174,24496091,24507344,24513751,	0	IL28RA	cmpl	cmpl	1,0,1,2,1,0,
96	NM_173064	chr1	-	24480646	24513751	24483619	24513738	7	24480646,24485541,24485963,24488031,24495906,24507220,24513680,	24484294,24485672,24486123,24488174,24496091,24507344,24513751,	0	IL28RA	cmpl	cmpl	0,1,0,1,2,1,0,
96	NM_170743	chr1	-	24480646	24513751	24483619	24513738	7	24480646,24485541,24485963,24488031,24495906,24507220,24513680,	24484381,24485672,24486123,24488174,24496091,24507344,24513751,	0	IL28RA	cmpl	cmpl	0,1,0,1,2,1,0,
97	NM_020485	chr1	-	25688739	25747363	25689017	25747277	10	25688739,25696957,25701839,25712201,25715466,25717239,25718484,25729086,25735173,25747129,	25689044,25697031,25701919,25712335,25715604,25717406,25718632,25729237,25735360,25747363,	0	RHCE	cmpl	cmpl	0,1,2,0,0,1,0,2,1,0,
97	NM_138617	chr1	-	25688739	25747363	25696985	25747277	7	25688739,25696957,25712201,25715466,25729086,25735173,25747129,	25689044,25697031,25712335,25715604,25729237,25735360,25747363,	0	RHCE	cmpl	cmpl	-1,2,0,0,2,1,0,
97	NM_020379	chr1	+	25943958	26111258	25944288	26110280	12	25943958,26012930,26073158,26075745,26079974,26085082,26090364,26098147,26104595,26107430,26109075,26110153,	25944828,26013027,26073274,26075826,26080069,26085200,26090458,26098263,26104815,26107603,26109191,26111258,	0	MAN1C1	cmpl	cmpl	0,0,1,0,0,2,0,1,0,1,0,2,
97	NM_018202	chr1	+	25757387	25826698	25757589	25824957	11	25757387,25773252,25775298,25780749,25783143,25784881,25810606,25812103,25815663,25817900,25824754,	25757669,25773394,25775425,25780873,25783322,25785383,25810765,25812286,25815784,25818075,25826698,	0	TMEM57	cmpl	cmpl	0,2,0,1,2,1,2,2,2,0,1,
97	NM_138618	chr1	-	25688739	25747363	25696985	25747277	9	25688739,25696957,25701839,25715466,25717239,25718484,25729086,25735173,25747129,	25689044,25697031,25701919,25715604,25717406,25718632,25729237,25735360,25747363,	0	RHCE	cmpl	cmpl	-1,2,0,0,1,0,2,1,0,
97	NM_138616	chr1	-	25688739	25747363	25689017	25747277	7	25688739,25696957,25701839,25712201,25729086,25735173,25747129,	25689044,25697031,25701919,25712335,25729237,25735360,25747363,	0	RHCE	cmpl	cmpl	0,1,2,0,2,1,0,
98	NM_031286	chr1	+	26606212	26608013	26606646	26607614	3	26606212,26607255,26607548,	26606694,26607423,26608013,	0	SH3BGRL3	cmpl	cmpl	0,0,0,
98	NM_002953	chr1	+	26856248	26901520	26856411	26900692	22	26856248,26863415,26873357,26873679,26877887,26878134,26879881,26880704,26881086,26881641,26882027,26883144,26883488,26885297,26887216,26887535,26887995,26897939,26898339,26898666,26899714,26900569,	26856474,26863460,26873474,26873761,26877968,26878214,26879988,26880742,26881229,26881712,26882116,26883209,26883591,26885428,26887342,26887625,26888154,26898101,26898416,26898784,26899852,26901520,	0	RPS6KA1	cmpl	cmpl	0,0,0,0,1,1,0,2,1,0,2,1,0,1,0,0,0,0,0,2,0,0,
98	NM_024674	chr1	+	26737268	26756219	26737382	26752949	4	26737268,26737876,26751793,26752732,	26737413,26738073,26751978,26756219,	0	LIN28A	cmpl	cmpl	0,1,0,2,
99	NR_037577	chr1	+	27648635	27662891	27662891	27662891	7	27648635,27657210,27658560,27660448,27660641,27661157,27661869,	27648882,27657295,27658592,27660545,27660772,27661245,27662891,	0	TMEM222	unk	unk	-1,-1,-1,-1,-1,-1,-1,
99	NR_037580	chr1	+	27648635	27662891	27662891	27662891	8	27648635,27657210,27657475,27658560,27660448,27660641,27661157,27661869,	27648882,27657295,27657628,27658592,27660545,27660772,27661245,27662891,	0	TMEM222	unk	unk	-1,-1,-1,-1,-1,-1,-1,-1,
99	NM_032125	chr1	+	27648635	27662891	27648688	27661957	6	27648635,27657210,27658560,27660448,27660641,27661869,	27648882,27657295,27658592,27660545,27660772,27662891,	0	TMEM222	cmpl	cmpl	0,2,0,2,0,2,
99	NM_001029882	chr1	-	27860755	27930143	27873814	27878626	7	27860755,27873771,27879402,27879584,27884815,27885216,27929907,	27861427,27878700,27879440,27879801,27885041,27885394,27930143,	0	AHDC1	cmpl	cmpl	-1,0,-1,-1,-1,-1,-1,
99	NR_037576	chr1	+	27648635	27662891	27662891	27662891	7	27648635,27657210,27657475,27658560,27660448,27660641,27661869,	27648882,27657295,27657628,27658592,27660545,27660772,27662891,	0	TMEM222	unk	unk	-1,-1,-1,-1,-1,-1,-1,
99	NM_006990	chr1	-	27732125	27816669	27734682	27755400	9	27732125,27736185,27739065,27741326,27742478,27744769,27745454,27755270,27816496,	27734840,27736700,27739221,27741457,27742596,27744923,27745589,27755443,27816669,	0	WASF2	cmpl	cmpl	1,2,2,0,2,1,1,0,-1,
100	NM_001135218	chr1	-	28929608	28969604	28930050	28948593	6	28929608,28931883,28939758,28944464,28948425,28969166,	28930086,28931972,28939873,28944542,28948677,28969604,	0	TAF12	cmpl	cmpl	0,1,0,0,0,-1,
100	NM_005644	chr1	-	28929608	28969604	28930050	28948593	6	28929608,28931883,28939758,28944464,28948425,28969503,	28930086,28931972,28939873,28944542,28948677,28969604,	0	TAF12	cmpl	cmpl	0,1,0,0,0,-1,
100	NM_001048199	chr1	+	28832454	28865708	28856378	28864519	12	28832454,28834639,28835341,28856369,28858314,28858682,28861561,28861769,28862382,28862773,28863258,28864343,	28832596,28834672,28835417,28856451,28858502,28858862,28861658,28861892,28862538,28862893,28863411,28865708,	0	RCC1	cmpl	cmpl	-1,-1,-1,0,1,0,0,1,1,1,1,1,
100	NR_002909	chr1	+	28832454	28837404	28837404	28837404	3	28832454,28834639,28835341,	28832596,28834672,28837404,	0	SNHG3	unk	unk	-1,-1,-1,
100	NR_036473	chr1	+	28832454	28837404	28837404	28837404	4	28832454,28832731,28834639,28835341,	28832596,28832839,28834672,28837404,	0	SNHG3	unk	unk	-1,-1,-1,-1,
100	NM_001048183	chr1	+	28696092	28826881	28733958	28823061	14	28696092,28733920,28785595,28786722,28792195,28792892,28800065,28802618,28806962,28815681,28817462,28818161,28819526,28823045,	28696336,28733974,28785769,28786803,28792360,28793279,28800663,28802803,28807116,28815737,28817524,28818299,28819603,28826881,	0	PHACTR4	cmpl	cmpl	-1,0,1,1,1,1,1,2,1,2,1,0,0,2,
100	NR_030726	chr1	+	28832454	28865708	28865708	28865708	13	28832454,28834639,28835341,28843236,28856369,28858314,28858682,28861561,28861769,28862382,28862773,28863258,28864343,	28832596,28834672,28835413,28843379,28856451,28858502,28858862,28861658,28861892,28862538,28862893,28863411,28865708,	0	RCC1	unk	unk	-1,-1,-1,-1,-1,-1,-1,-1,-1,-1,-1,-1,-1,
100	NR_030725	chr1	+	28832454	28865708	28865708	28865708	13	28832454,28834639,28835341,28843236,28856369,28858314,28858682,28861561,28861769,28862382,28862773,28863258,28864343,	28832596,28834672,28835417,28843379,28856451,28858502,28858862,28861658,28861892,28862538,28862893,28863411,28865708,	0	RCC1	unk	unk	-1,-1,-1,-1,-1,-1,-1,-1,-1,-1,-1,-1,-1,
101	NM_005704	chr1	+	29563027	29653325	29563156	29652173	31	29563027,29581786,29585016,29585772,29585960,29586381,29587121,29601959,29605523,29605967,29606550,29609187,29610451,29611242,29616194,29618380,29630366,29631285,29631863,29637255,29637967,29638154,29639063,29641883,29642513,29644259,29647196,29649882,29650142,29651702,29652110,	29563229,29581918,29585288,29585854,29586076,29586556,29587415,29602268,29605633,29606169,29606653,29609461,29610488,29611381,29616224,29618538,29630557,29631361,29631940,29637292,29638065,29638271,29639218,29642019,29642663,29644433,29647337,29650008,29650300,29651838,29653325,	0	PTPRU	cmpl	cmpl	0,1,1,0,1,0,1,1,1,0,1,2,0,1,2,2,1,0,1,0,1,0,0,2,0,0,0,0,0,2,0,
101	NM_133177	chr1	+	29563027	29653325	29563156	29652173	31	29563027,29581786,29585016,29585772,29585960,29586381,29587121,29601959,29605523,29605967,29606550,29609187,29610451,29611242,29618380,29630366,29631285,29631863,29633640,29637255,29637967,29638154,29639063,29641883,29642513,29644259,29647196,29649882,29650148,29651702,29652110,	29563229,29581918,29585288,29585854,29586076,29586556,29587415,29602268,29605633,29606169,29606653,29609461,29610488,29611381,29618538,29630557,29631361,29631940,29633658,29637292,29638065,29638271,29639218,29642019,29642663,29644433,29647337,29650008,29650300,29651838,29653325,	0	PTPRU	cmpl	cmpl	0,1,1,0,1,0,1,1,1,0,1,2,0,1,2,1,0,1,0,0,1,0,0,2,0,0,0,0,0,2,0,
101	NM_005626	chr1	-	29474249	29508637	29474921	29508264	6	29474249,29476614,29481207,29485885,29486886,29508157,	29475738,29476704,29481422,29485998,29487029,29508637,	0	SRSF4	cmpl	cmpl	2,2,0,1,2,0,
101	NM_001195001	chr1	+	29563027	29653325	29563156	29652173	30	29563027,29581786,29585016,29585772,29585960,29586381,29587121,29601959,29605523,29605967,29606550,29609187,29610451,29611242,29618380,29630366,29631285,29631863,29637255,29637967,29638154,29639063,29641883,29642513,29644259,29647196,29649882,29650142,29651702,29652110,	29563229,29581918,29585288,29585854,29586076,29586556,29587415,29602268,29605633,29606169,29606653,29609461,29610488,29611381,29618538,29630557,29631361,29631940,29637292,29638056,29638271,29639218,29642019,29642663,29644433,29647337,29650008,29650300,29651838,29653325,	0	PTPRU	cmpl	cmpl	0,1,1,0,1,0,1,1,1,0,1,2,0,1,2,1,0,1,0,1,0,0,2,0,0,0,0,0,2,0,
101	NM_133178	chr1	+	29563027	29653325	29563156	29652173	30	29563027,29581786,29585016,29585772,29585960,29586381,29587121,29601959,29605523,29605967,29606550,29609187,29610451,29611242,29618380,29630366,29631285,29631863,29637255,29637967,29638154,29639063,29641883,29642513,29644259,29647196,29649882,29650142,29651702,29652110,	29563229,29581918,29585288,29585854,29586076,29586556,29587415,29602268,29605633,29606169,29606653,29609461,29610488,29611381,29618538,29630557,29631361,29631940,29637292,29638065,29638271,29639218,29642019,29642663,29644433,29647337,29650008,29650300,29651838,29653325,	0	PTPRU	cmpl	cmpl	0,1,1,0,1,0,1,1,1,0,1,2,0,1,2,1,0,1,0,1,0,0,2,0,0,0,0,0,2,0,
102	NM_002379	chr1	-	31184123	31196432	31186428	31196398	8	31184123,31187093,31188003,31188755,31189636,31191581,31194251,31196304,	31186478,31187174,31188156,31189172,31189762,31191804,31194598,31196432,	0	MATN1	cmpl	cmpl	1,1,1,1,1,0,1,0,
102	NR_034182	chr1	+	31191618	31199593	31199593	31199593	4	31191618,31194134,31198581,31199089,	31192412,31194569,31198898,31199593,	0	LOC100129196	unk	unk	-1,-1,-1,-1,
103	NM_001195100	chr1	-	32372021	32385259	32374452	32384666	4	32372021,32377296,32381495,32384570,	32374561,32377427,32381588,32385259,	0	PTP4A2	cmpl	cmpl	2,0,0,0,
103	NM_001195101	chr1	-	32372021	32385259	32374452	32384666	4	32372021,32375638,32377296,32384570,	32374561,32375713,32377427,32385259,	0	PTP4A2	cmpl	cmpl	2,2,0,0,
103	NM_080391	chr1	-	32372021	32403988	32374452	32384666	6	32372021,32375638,32377296,32381495,32384570,32403587,	32374561,32375713,32377427,32381588,32385259,32403988,	0	PTP4A2	cmpl	cmpl	2,2,0,0,0,-1,
104	NM_012316	chr1	+	32573643	32642168	32573731	32636495	14	32573643,32620188,32622453,32622946,32623867,32625000,32626215,32627547,32627961,32628835,32631705,32632769,32635482,32636307,	32573735,32620322,32622546,32623046,32623962,32625132,32626304,32627647,32628125,32628914,32631831,32632897,32635661,32642168,	0	KPNA6	cmpl	cmpl	0,1,0,0,1,0,0,2,0,2,0,0,2,1,
104	NM_030786	chr1	-	33145506	33168361	33147450	33168261	5	33145506,33149610,33149858,33160465,33168208,	33147461,33149690,33149983,33161645,33168361,	0	SYNC	cmpl	cmpl	1,2,0,2,0,
104	NM_001040441	chr1	+	33004771	33071542	33058532	33066020	5	33004771,33019059,33058531,33060654,33065687,	33005173,33019141,33059355,33060824,33071542,	0	ZBTB8A	cmpl	cmpl	-1,-1,0,1,0,
104	NM_004964	chr1	+	32757707	32799224	32757770	32798645	14	32757707,32768221,32782265,32790079,32792539,32793136,32794668,32796178,32796368,32797074,32797276,32797690,32798301,32798617,	32757819,32768334,32782383,32790154,32792678,32793278,32794761,32796287,32796509,32797183,32797407,32797843,32798350,32799224,	0	HDAC1	cmpl	cmpl	0,1,0,1,1,2,0,0,1,1,2,1,1,2,
104	NM_153341	chr1	-	33402049	33430286	33402406	33430286	9	33402049,33403997,33407852,33409619,33411114,33412002,33413822,33415169,33429651,	33402860,33404129,33408060,33409760,33411229,33412165,33413967,33415375,33430286,	0	RNF19B	cmpl	cmpl	2,2,1,1,0,2,1,2,0,
104	NM_022753	chr1	+	33283175	33324476	33291700	33321639	7	33283175,33290913,33291698,33293593,33295564,33318679,33321524,	33283290,33291030,33292531,33293682,33295668,33318767,33324476,	0	S100PBP	cmpl	cmpl	-1,-1,0,0,2,1,2,
104	NM_001127361	chr1	-	33402049	33430286	33402888	33430286	9	33402049,33403997,33407852,33409619,33411114,33412002,33413822,33415169,33429651,	33402910,33404129,33408060,33409760,33411229,33412165,33413964,33415375,33430286,	0	RNF19B	cmpl	cmpl	2,2,1,1,0,2,1,2,0,
104	NM_001161708	chr1	-	33145506	33168361	33147388	33168261	4	33145506,33149858,33160465,33168208,	33147461,33149983,33161645,33168361,	0	SYNC	cmpl	cmpl	2,0,2,0,
104	NM_001017406	chr1	+	33283175	33300665	33291700	33299639	7	33283175,33290913,33291698,33293596,33295564,33299634,33300465,	33283290,33291030,33292531,33293682,33295668,33299662,33300665,	0	S100PBP	cmpl	cmpl	-1,-1,0,0,2,1,-1,
105	NM_145238	chr1	+	33938231	33961995	33944889	33961076	8	33938231,33944779,33954064,33954714,33955117,33956624,33958786,33959817,	33938288,33945306,33954251,33954791,33955202,33957302,33959215,33961995,	0	ZSCAN20	cmpl	cmpl	-1,0,0,1,0,1,1,1,
105	NM_198040	chr1	-	33789223	33841194	33790465	33841140	14	33789223,33794470,33795671,33796948,33797875,33799690,33820001,33820441,33832716,33834136,33836021,33836617,33837889,33840966,	33790620,33794747,33795813,33797063,33798005,33799893,33820167,33820854,33833029,33834223,33836186,33836695,33838048,33841194,	0	PHC2	cmpl	cmpl	1,0,2,1,0,1,0,1,0,0,0,0,0,0,
107	NM_177422	chr1	+	36396771	36522063	36469985	36521346	17	36396771,36411292,36437624,36469941,36474290,36474497,36475075,36479230,36479515,36492714,36499774,36501777,36505390,36505907,36509047,36520546,36521237,	36397046,36411464,36437833,36470076,36474378,36474645,36475195,36479353,36479649,36492899,36499934,36501868,36505585,36506042,36509149,36520746,36522063,	0	EIF2C3	cmpl	cmpl	-1,-1,-1,0,1,2,0,0,0,2,1,2,0,0,0,0,2,
107	NM_178548	chr1	+	36038970	36060927	36039178	36060277	7	36038970,36039527,36040549,36053930,36055530,36056234,36059994,	36039205,36040010,36040601,36054153,36055649,36056376,36060927,	0	TFAP2E	cmpl	cmpl	0,0,0,1,2,1,2,
107	NM_017629	chr1	+	36273827	36321188	36274017	36319206	18	36273827,36282482,36288462,36290913,36291279,36291526,36292348,36297027,36297412,36297657,36298037,36299590,36301434,36306765,36307216,36315757,36316454,36319097,	36274036,36282648,36288583,36291095,36291416,36291661,36292436,36297175,36297532,36297786,36298171,36299775,36301594,36307081,36307351,36315859,36316654,36321188,	0	EIF2C4	cmpl	cmpl	0,1,2,0,2,1,1,2,0,0,0,2,1,2,0,0,0,2,
107	NM_005095	chr1	+	35734567	35887545	35734647	35885278	30	35734567,35790960,35824525,35826794,35827219,35835629,35835972,35846859,35847146,35851042,35851674,35852603,35853054,35854510,35855548,35857812,35858247,35859195,35862152,35862977,35864013,35864464,35865082,35870623,35870973,35873608,35879572,35881066,35884043,35885070,	35734686,35791006,35825047,35826856,35827390,35835714,35836228,35847034,35847359,35851193,35851790,35852879,35853205,35854683,35855699,35857953,35858285,35859340,35862271,35863146,35864067,35864644,35865177,35870795,35871069,35873760,35879684,35881315,35884173,35887545,	0	ZMYM4	cmpl	cmpl	0,0,1,1,0,0,1,2,0,0,1,0,0,1,0,1,1,0,1,0,1,1,1,0,1,1,0,1,1,2,
107	NM_024874	chr1	-	35899090	36023037	35900494	36020092	21	35899090,35906647,35907846,35908506,35909761,35913773,35915467,35915958,35917228,35919157,35919962,35921613,35925905,35928221,35932208,35936463,35940405,35944566,35972212,36019950,36022807,	35900682,35906739,35907937,35908629,35909904,35913933,35915606,35916110,35917377,35919290,35920086,35921842,35926038,35928314,35932296,35936561,35940507,35944813,35972736,36020120,36023037,	0	KIAA0319L	cmpl	cmpl	1,2,1,1,2,1,0,1,2,1,0,2,1,1,0,1,1,0,1,0,-1,
107	NM_024852	chr1	+	36396771	36522063	36397027	36521346	19	36396771,36411292,36432555,36437624,36438975,36469941,36474290,36474497,36475075,36479230,36479515,36492714,36499774,36501777,36505390,36505907,36509047,36520546,36521237,	36397046,36411464,36432676,36437833,36439112,36470076,36474378,36474645,36475195,36479353,36479649,36492899,36499934,36501868,36505585,36506042,36509149,36520746,36522063,	0	EIF2C3	cmpl	cmpl	0,1,2,0,2,1,1,2,0,0,0,2,1,2,0,0,0,0,2,
108	NM_000831	chr1	-	37261127	37499844	37267451	37499709	16	37261127,37270587,37271704,37282660,37285336,37291203,37307336,37315911,37319215,37324708,37325444,37335348,37337788,37346234,37356520,37499594,	37267646,37270838,37271927,37282878,37285455,37291427,37307540,37316025,37319323,37324852,37325618,37335402,37337970,37346492,37356697,37499844,	0	GRIK3	cmpl	cmpl	0,1,0,1,2,0,0,0,0,0,0,0,1,1,1,0,
108	NM_032017	chr1	-	36805224	36851485	36807355	36826933	12	36805224,36808964,36809460,36809720,36814300,36819964,36820806,36823839,36824337,36826821,36833448,36851323,	36807574,36809049,36809580,36809865,36814416,36820017,36821034,36823983,36824423,36826941,36833685,36851485,	0	STK40	cmpl	cmpl	0,2,2,1,2,0,0,0,1,0,-1,-1,
109	NM_005540	chr1	-	38326368	38412729	38327986	38411980	24	38326368,38329983,38331432,38332130,38334172,38338601,38339664,38341277,38343859,38345756,38348478,38351309,38352559,38353022,38353914,38355228,38357029,38397584,38406359,38409311,38409467,38411427,38411923,38412661,	38328102,38330095,38331560,38332215,38334286,38338837,38339827,38341388,38343995,38345866,38348590,38351497,38352676,38353137,38354016,38355396,38357126,38397725,38406470,38409341,38409565,38411522,38412006,38412729,	0	INPP5B	cmpl	cmpl	1,0,1,0,0,1,0,0,2,0,2,0,0,2,2,2,1,1,1,1,2,0,0,-1,
109	NM_024640	chr1	-	38268613	38273865	38269596	38273852	5	38268613,38269973,38272528,38272772,38273463,	38269669,38270116,38272648,38272887,38273865,	0	YRDC	cmpl	cmpl	2,0,0,2,0,
109	NM_024700	chr1	-	38002141	38019903	38003348	38019830	4	38002141,38005757,38018245,38019606,	38003613,38006356,38018348,38019903,	0	SNIP1	cmpl	cmpl	2,0,2,0,
110	NM_022157	chr1	-	39305014	39325340	39305224	39325318	7	39305014,39311610,39317286,39318045,39321379,39322550,39325081,	39305376,39311759,39317429,39318160,39321579,39322754,39325340,	0	RRAGC	cmpl	cmpl	1,2,0,2,0,0,0,
111	NM_181809	chr1	+	39957317	39995541	39957663	39991470	7	39957317,39976845,39977427,39987047,39988074,39988678,39991320,	39957997,39977035,39977576,39987242,39988154,39988789,39995541,	0	BMP8A	cmpl	cmpl	0,1,2,1,1,0,0,
111	NM_012421	chr1	+	40627040	40706593	40627071	40706119	8	40627040,40654726,40656443,40661303,40668083,40688245,40697188,40701463,	40627308,40654881,40656525,40661436,40668286,40688382,40697330,40706593,	0	RLF	cmpl	cmpl	0,0,2,0,1,0,2,0,
111	NM_001720	chr1	-	40223902	40254533	40226090	40254157	7	40223902,40228763,40229383,40230294,40239979,40240520,40253823,	40226240,40228874,40229463,40230489,40240128,40240710,40254533,	0	BMP8B	cmpl	cmpl	0,0,1,1,2,1,0,
112	NM_001172219	chr1	-	41492870	41707815	41493865	41651805	15	41492870,41494255,41503033,41512078,41514361,41536266,41540890,41578954,41582593,41608549,41617285,41626546,41627035,41651792,41707730,	41493991,41494398,41503213,41512270,41514562,41536393,41541123,41579198,41582682,41608784,41617356,41626570,41627104,41651922,41707815,	0	SCMH1	cmpl	cmpl	0,1,1,1,1,0,1,0,1,0,1,1,1,0,-1,
112	NM_012236	chr1	-	41492870	41707815	41493865	41625402	15	41492870,41494255,41503033,41512078,41514361,41536266,41540890,41578954,41582593,41608549,41625396,41626546,41627035,41651792,41707730,	41493991,41494398,41503213,41512270,41514562,41536393,41541123,41579198,41582682,41608784,41625605,41626570,41627104,41651922,41707815,	0	SCMH1	cmpl	cmpl	0,1,1,1,1,0,1,0,1,0,0,-1,-1,-1,-1,
112	NM_004700	chr1	+	41249683	41306124	41249765	41304195	14	41249683,41282936,41283835,41284176,41285018,41285546,41285836,41287985,41289768,41296755,41298685,41300638,41303336,41303982,	41250079,41283027,41283962,41284352,41285144,41285657,41285932,41288074,41289930,41296976,41298785,41300770,41303466,41306124,	0	KCNQ4	cmpl	cmpl	0,2,0,1,0,0,0,0,2,2,1,2,2,0,
112	NM_172163	chr1	+	41249683	41306124	41249765	41304195	13	41249683,41282936,41283835,41284176,41285018,41285546,41285836,41287985,41296755,41298685,41300638,41303336,41303982,	41250079,41283027,41283962,41284352,41285144,41285657,41285932,41288074,41296976,41298785,41300770,41303466,41306124,	0	KCNQ4	cmpl	cmpl	0,2,0,1,0,0,0,0,2,1,2,2,0,
112	NM_001172222	chr1	-	41492870	41625605	41493865	41625402	9	41492870,41494255,41503033,41512078,41514361,41536266,41540890,41608549,41625396,	41493991,41494398,41503213,41512270,41514562,41536393,41541123,41608784,41625605,	0	SCMH1	cmpl	cmpl	0,1,1,1,1,0,1,0,0,
112	NM_001172221	chr1	-	41492870	41628689	41493865	41608748	15	41492870,41494255,41499654,41503033,41512078,41514361,41536266,41540890,41578954,41582593,41608549,41617285,41626546,41627035,41628450,	41493991,41494398,41499720,41503213,41512270,41514562,41536393,41541123,41579198,41582682,41608784,41617356,41626570,41627104,41628689,	0	SCMH1	cmpl	cmpl	0,1,1,1,1,1,0,1,0,1,0,-1,-1,-1,-1,
112	NM_001172220	chr1	-	41492870	41707815	41493865	41608748	14	41492870,41494255,41503033,41512078,41514361,41536266,41540890,41578954,41582593,41608549,41626546,41627035,41651792,41707730,	41493991,41494398,41503213,41512270,41514562,41536393,41541123,41579198,41582682,41608784,41626570,41627104,41651922,41707815,	0	SCMH1	cmpl	cmpl	0,1,1,1,1,0,1,0,1,0,-1,-1,-1,-1,
112	NR_024567	chr1	-	41154751	41157933	41157933	41157933	1	41154751,	41157933,	0	LOC100130557	unk	unk	-1,
112	NM_001031694	chr1	-	41492870	41627104	41493865	41618346	16	41492870,41494255,41499654,41503033,41512078,41514361,41536266,41540890,41578954,41582593,41608549,41617285,41618270,41625396,41626546,41627035,	41493991,41494398,41499720,41503213,41512270,41514562,41536393,41541123,41579198,41582682,41608784,41617356,41618413,41625605,41626570,41627104,	0	SCMH1	cmpl	cmpl	0,1,1,1,1,1,0,1,0,1,0,1,0,-1,-1,-1,
112	NM_001172218	chr1	-	41492870	41707815	41493865	41608748	16	41492870,41494255,41503033,41512078,41514361,41536266,41540890,41578954,41582593,41608549,41617285,41625396,41626546,41627035,41651792,41707730,	41493991,41494398,41503213,41512270,41514562,41536393,41541123,41579198,41582682,41608784,41617356,41625605,41626570,41627104,41651922,41707815,	0	SCMH1	cmpl	cmpl	0,1,1,1,1,0,1,0,1,0,-1,-1,-1,-1,-1,-1,
113	NM_001198850	chr1	-	42642209	42801548	42645380	42776764	13	42642209,42647587,42654407,42654973,42656973,42660560,42664772,42671432,42693553,42730785,42744018,42776720,42801296,	42645496,42647695,42654599,42655075,42657390,42660735,42664901,42671534,42693637,42730860,42744343,42776781,42801548,	0	FOXJ3	cmpl	cmpl	1,1,1,1,1,0,0,0,0,0,2,0,-1,
113	NM_001198851	chr1	-	42642209	42800636	42645380	42776764	15	42642209,42647587,42654407,42654973,42656973,42660560,42664772,42671432,42693553,42730785,42744018,42776720,42781016,42789354,42800595,	42645496,42647695,42654599,42655075,42657390,42660735,42664901,42671534,42693637,42730860,42744343,42776781,42781126,42789498,42800636,	0	FOXJ3	cmpl	cmpl	1,1,1,1,1,0,0,0,0,0,2,0,-1,-1,-1,
113	NM_001127714	chr1	-	41975683	42384496	41976121	42050468	8	41975683,41978486,41984072,41990405,42041214,42045407,42094419,42384083,	41976934,41979421,41984159,41990581,42041360,42050989,42094618,42384496,	0	HIVEP3	cmpl	cmpl	0,1,1,2,0,0,-1,-1,
113	NM_024503	chr1	-	41975683	42384496	41976121	42050468	9	41975683,41978486,41984072,41990405,42041214,42045407,42094419,42166586,42384083,	41976937,41979421,41984159,41990581,42041360,42050989,42094618,42166666,42384496,	0	HIVEP3	cmpl	cmpl	0,1,1,2,0,0,-1,-1,-1,
113	NM_173642	chr1	+	42846467	42889900	42846605	42880645	5	42846467,42865074,42870181,42875654,42880154,	42846768,42865305,42870268,42875858,42889900,	0	RIMKLA	cmpl	cmpl	0,1,1,1,1,
113	NM_001198852	chr1	-	42642209	42800886	42645380	42776764	12	42642209,42647587,42654407,42654973,42656973,42660560,42664772,42693553,42730785,42744018,42776720,42800729,	42645496,42647695,42654599,42655075,42657390,42660735,42664901,42693637,42730860,42744343,42776781,42800886,	0	FOXJ3	cmpl	cmpl	1,1,1,1,1,0,0,0,0,2,0,-1,
113	NM_014947	chr1	-	42642209	42800903	42645380	42776764	13	42642209,42647587,42654407,42654973,42656973,42660560,42664772,42671432,42693553,42730785,42744018,42776720,42800729,	42645496,42647695,42654599,42655075,42657390,42660735,42664901,42671534,42693637,42730860,42744343,42776781,42800903,	0	FOXJ3	cmpl	cmpl	1,1,1,1,1,0,0,0,0,0,2,0,-1,
114	NM_152498	chr1	+	43638000	43676549	43638424	43675755	11	43638000,43638402,43647204,43649261,43650819,43652377,43663223,43664151,43665060,43672390,43675413,	43638124,43638581,43647521,43649548,43651027,43652530,43663363,43664317,43665174,43672603,43676549,	0	WDR65	cmpl	cmpl	-1,0,1,0,2,0,0,2,0,0,0,
114	NM_001167966	chr1	+	43638014	43676549	43638424	43675755	11	43638014,43638405,43647204,43649261,43650819,43652377,43663223,43664151,43665060,43672390,43675413,	43638073,43638581,43647521,43649548,43651027,43652530,43663363,43664317,43665174,43672603,43676549,	0	WDR65	cmpl	cmpl	-1,0,1,0,2,0,0,2,0,0,0,
114	NM_005424	chr1	+	43766663	43788779	43766742	43788393	23	43766663,43770521,43770903,43772510,43772812,43773102,43773466,43774656,43775058,43777341,43777664,43777975,43778805,43779448,43782869,43783234,43783552,43784905,43785129,43786939,43787066,43787286,43788321,	43766800,43770836,43771014,43772666,43772944,43773243,43773595,43774802,43775203,43777500,43777802,43778272,43779096,43779639,43783080,43783345,43783743,43785019,43785200,43786980,43787163,43787386,43788779,	0	TIE1	cmpl	cmpl	0,1,1,1,1,1,1,1,0,1,1,1,1,1,0,1,1,0,0,2,1,2,0,
114	NM_015284	chr1	+	43888796	43918304	43890509	43916151	57	43888796,43889887,43890454,43890783,43891144,43891505,43891708,43892385,43892726,43892951,43893200,43893673,43893910,43895373,43895681,43895981,43896166,43896619,43896935,43897130,43897386,43897942,43898187,43898398,43898659,43900056,43900870,43902841,43903076,43903265,43903461,43904369,43904599,43905028,43905275,43905551,43906123,43906884,43907174,43907356,43907670,43907938,43908112,43908489,439…	43888987,43890103,43890533,43890878,43891313,43891620,43891822,43892480,43892850,43893116,43893405,43893789,43894157,43895515,43895774,43896060,43896460,43896761,43897043,43897194,43897572,43898110,43898275,43898470,43898861,43900156,43901000,43902994,43903179,43903371,43903573,43904488,43904764,43905113,43905440,43905719,43906257,43907051,43907272,43907489,43907801,43908039,43908289,43908757,439…	0	KIAA0467	cmpl	cmpl	-1,-1,0,0,2,0,1,1,0,1,1,2,1,2,0,0,1,1,2,2,0,0,0,1,1,2,0,1,1,2,0,1,0,0,1,1,1,0,2,1,2,1,0,0,1,0,0,2,0,0,0,1,2,2,0,0,0,
114	NM_001167965	chr1	+	43638000	43676549	43638424	43675755	11	43638000,43638405,43647204,43649261,43650819,43652377,43663223,43664151,43665060,43672390,43675413,	43638124,43638581,43647521,43649548,43651027,43652530,43663363,43664317,43665174,43672603,43676549,	0	WDR65	cmpl	cmpl	-1,0,1,0,2,0,0,2,0,0,0,
114	NR_030778	chr1	+	43638000	43676549	43676549	43676549	12	43638000,43638405,43642791,43647204,43649261,43650819,43652377,43663223,43664151,43665060,43672390,43675413,	43638124,43638581,43642882,43647521,43649548,43651027,43652530,43663363,43664317,43665174,43672603,43676549,	0	WDR65	unk	unk	-1,-1,-1,-1,-1,-1,-1,-1,-1,-1,-1,-1,
114	NM_001195831	chr1	+	43638000	43720029	43638424	43719862	23	43638000,43638405,43647204,43649261,43650819,43652377,43663223,43664151,43665060,43672390,43675413,43680925,43685052,43687042,43687775,43688494,43689716,43692653,43698178,43699949,43700165,43708897,43719647,	43638124,43638581,43647521,43649548,43651027,43652530,43663363,43664317,43665174,43672603,43675587,43681087,43685208,43687136,43687966,43688668,43689875,43692797,43698295,43700084,43700309,43709030,43720029,	0	WDR65	cmpl	cmpl	-1,0,1,0,2,0,0,2,0,0,0,0,0,0,1,0,0,0,0,0,0,0,1,
115	NM_024066	chr1	-	44686741	44820939	44687229	44820698	9	44686741,44713610,44750506,44773981,44778840,44785299,44804716,44818521,44820563,	44687312,44713710,44750579,44774073,44778900,44785416,44804994,44818597,44820939,	0	ERI3	cmpl	cmpl	1,0,2,0,0,0,1,0,0,
115	NM_174964	chr1	+	44173217	44396831	44201933	44395893	12	44173217,44201903,44257772,44280562,44303890,44360054,44363906,44364839,44365212,44386075,44386453,44395803,	44173364,44202096,44257820,44280605,44303983,44360149,44363970,44364935,44365399,44386222,44386600,44396831,	0	ST3GAL3	cmpl	cmpl	-1,0,1,1,2,2,1,2,2,0,0,0,
115	NM_174965	chr1	+	44173217	44396831	44201933	44395874	7	44173217,44201903,44257772,44280562,44303890,44360054,44395803,	44173364,44202096,44257820,44280605,44303983,44360149,44396831,	0	ST3GAL3	cmpl	cmpl	-1,0,1,1,2,2,1,
115	NM_174966	chr1	+	44173217	44396831	44201933	44395893	10	44173217,44201903,44257772,44280562,44303890,44360054,44363906,44364839,44365212,44395803,	44173364,44202051,44257820,44280605,44303983,44360149,44363970,44364935,44365399,44396831,	0	ST3GAL3	cmpl	cmpl	-1,0,1,1,2,2,1,2,2,0,
115	NM_174969	chr1	+	44173217	44396831	44201933	44395893	11	44173217,44201903,44280562,44303890,44360054,44363906,44364839,44365212,44386075,44386453,44395803,	44173364,44202051,44280605,44303983,44360149,44363970,44364935,44365399,44386222,44386600,44396831,	0	ST3GAL3	cmpl	cmpl	-1,0,1,2,2,1,2,2,0,0,0,
115	NM_174970	chr1	+	44173217	44396831	44201933	44395874	6	44173217,44201903,44280562,44303890,44360054,44395803,	44173364,44202051,44280605,44303983,44360149,44396831,	0	ST3GAL3	cmpl	cmpl	-1,0,1,2,2,1,
115	NM_174971	chr1	+	44173217	44396831	44201933	44395893	12	44173217,44201903,44280562,44290402,44303890,44360054,44363906,44364839,44365212,44386075,44386453,44395803,	44173364,44202051,44280605,44290564,44303983,44360149,44363970,44364935,44365399,44386222,44386600,44396831,	0	ST3GAL3	cmpl	cmpl	-1,0,1,2,2,2,1,2,2,0,0,0,
115	NR_033827	chr1	-	44165408	44173012	44173012	44173012	5	44165408,44168326,44169234,44170023,44172729,	44166423,44168399,44169318,44170128,44173012,	0	LOC100132774	unk	unk	-1,-1,-1,-1,-1,
115	NM_006279	chr1	+	44173217	44396831	44201933	44395893	12	44173217,44201903,44257772,44280562,44303890,44360054,44363906,44364839,44365212,44386075,44386453,44395803,	44173364,44202051,44257820,44280605,44303983,44360149,44363970,44364935,44365399,44386222,44386600,44396831,	0	ST3GAL3	cmpl	cmpl	-1,0,1,1,2,2,1,2,2,0,0,0,
115	NM_174963	chr1	+	44173217	44396831	44201933	44395893	13	44173217,44201903,44257772,44280562,44290402,44303890,44360054,44363906,44364839,44365212,44386075,44386453,44395803,	44173364,44202096,44257820,44280605,44290564,44303983,44360149,44363970,44364935,44365399,44386222,44386600,44396831,	0	ST3GAL3	cmpl	cmpl	-1,0,1,1,2,2,2,1,2,2,0,0,0,
115	NM_014652	chr1	+	44412477	44433694	44413272	44433354	20	44412477,44415088,44421991,44422231,44422481,44422866,44423073,44423648,44423913,44424132,44424417,44425920,44426547,44426837,44429940,44432246,44432395,44432601,44432986,44433257,	44413356,44415825,44422132,44422373,44422648,44422987,44423221,44423830,44423940,44424267,44424561,44426001,44426685,44426934,44429993,44432313,44432454,44432691,44433168,44433694,	0	IPO13	cmpl	cmpl	0,0,2,2,0,2,0,1,0,0,0,0,0,0,1,0,1,0,0,2,
115	NM_174967	chr1	+	44173217	44396831	44201933	44395874	7	44173217,44201903,44257772,44280562,44303890,44360054,44395803,	44173364,44202051,44257820,44280605,44303983,44360149,44396831,	0	ST3GAL3	cmpl	cmpl	-1,0,1,1,2,2,1,
115	NM_174968	chr1	+	44173217	44396831	44201933	44395893	13	44173217,44201903,44257772,44280562,44290402,44303890,44360054,44363906,44364839,44365212,44386075,44386453,44395803,	44173364,44202051,44257820,44280605,44290564,44303983,44360149,44363970,44364935,44365399,44386222,44386600,44396831,	0	ST3GAL3	cmpl	cmpl	-1,0,1,1,2,2,2,1,2,2,0,0,0,
116	NM_020365	chr1	-	45316193	45452361	45316622	45446840	12	45316193,45323375,45340349,45341289,45345489,45347283,45363026,45392299,45407177,45443986,45446692,45452164,	45316675,45323479,45340498,45341367,45345680,45347411,45363116,45392411,45407337,45444132,45446849,45452361,	0	EIF2B3	cmpl	cmpl	1,2,0,0,1,2,2,1,0,1,0,-1,
116	NM_007170	chr1	-	45809554	45956840	45810511	45923457	11	45809554,45811548,45812364,45812650,45813280,45813589,45820974,45851583,45887396,45923235,45956523,	45811230,45811666,45812451,45812734,45813365,45813672,45821121,45851632,45887518,45923543,45956840,	0	TESK2	cmpl	cmpl	1,0,0,0,2,0,0,2,0,0,-1,
116	NM_001166588	chr1	-	45340191	45452361	45340312	45446840	10	45340191,45341289,45345489,45347283,45363026,45392299,45407177,45443986,45446692,45452164,	45340498,45341367,45345680,45347411,45363116,45392411,45407337,45444132,45446849,45452361,	0	EIF2B3	cmpl	cmpl	0,0,1,2,2,1,0,1,0,-1,
116	NM_020883	chr1	-	45482075	45672250	45484125	45672022	14	45482075,45485737,45486296,45499983,45501359,45501710,45504607,45506063,45508890,45516745,45524280,45525770,45553552,45671427,	45484988,45485819,45486460,45500141,45501495,45501971,45504745,45506210,45509067,45516925,45524431,45525919,45553909,45672250,	0	ZSWIM5	cmpl	cmpl	1,0,1,2,1,1,1,1,1,1,0,1,1,0,
116	NM_006845	chr1	+	45205489	45233438	45205604	45232851	21	45205489,45206584,45213055,45213323,45216113,45218803,45219404,45220421,45221600,45221746,45223227,45223579,45223720,45224877,45225951,45226263,45227587,45228017,45228216,45232497,45232768,	45205674,45206679,45213157,45213372,45216236,45218926,45219505,45220517,45221655,45221909,45223318,45223643,45223812,45225020,45226156,45226374,45227655,45228123,45228330,45232621,45233438,	0	KIF2C	cmpl	cmpl	0,1,0,0,1,1,1,0,0,1,2,0,1,0,2,0,0,2,0,0,1,
117	NM_001135553	chr1	-	47023089	47069966	47024246	47059818	13	47023089,47025905,47027149,47028320,47030712,47034114,47037734,47040618,47042246,47046201,47048899,47059784,47069856,	47024472,47025949,47027314,47028515,47030808,47034170,47037839,47040692,47042326,47046299,47049001,47059952,47069966,	0	MKNK1	cmpl	cmpl	2,0,0,0,0,1,1,2,0,1,1,0,-1,
117	NM_003629	chr1	-	46505811	46598380	46509344	46597624	10	46505811,46511589,46512222,46521466,46527600,46531725,46532582,46543186,46546313,46597518,	46509543,46511760,46512297,46521643,46527743,46531851,46532763,46543285,46546422,46598380,	0	PIK3R3	cmpl	cmpl	2,2,2,2,0,0,2,2,1,0,
117	NM_001114172	chr1	-	46505811	46598708	46509344	46597624	11	46505811,46511589,46512222,46521466,46527600,46531725,46532582,46543186,46546313,46597518,46598455,	46509543,46511760,46512297,46521643,46527743,46531851,46532763,46543285,46546422,46597628,46598708,	0	PIK3R3	cmpl	cmpl	2,2,2,2,0,0,2,2,1,0,-1,
117	NM_198973	chr1	-	47023089	47069966	47024433	47059818	12	47023089,47027149,47028320,47030712,47034114,47037734,47040618,47042246,47046201,47048899,47059784,47069898,	47024472,47027314,47028515,47030808,47034170,47037839,47040692,47042326,47046299,47049001,47059952,47069966,	0	MKNK1	cmpl	cmpl	0,0,0,0,1,1,2,0,1,1,0,-1,
117	NR_024332	chr1	-	46654352	46685977	46685977	46685977	23	46654352,46654913,46655155,46655525,46656144,46656391,46657769,46657979,46658189,46658571,46658845,46658976,46659235,46659526,46659945,46660224,46660515,46661482,46661683,46662402,46662641,46663373,46685376,	46654652,46655029,46655239,46655661,46656189,46656456,46657895,46658108,46658262,46658630,46658887,46659060,46659311,46659597,46660073,46660323,46660633,46661596,46661749,46662521,46662756,46663543,46685977,	0	POMGNT1	unk	unk	-1,-1,-1,-1,-1,-1,-1,-1,-1,-1,-1,-1,-1,-1,-1,-1,-1,-1,-1,-1,-1,-1,-1,
117	NM_015112	chr1	+	46269284	46501796	46269567	46501738	29	46269284,46290104,46295110,46348035,46425057,46463395,46468476,46471912,46473967,46476401,46485267,46487621,46488581,46488904,46489443,46491348,46493402,46494439,46495137,46495502,46495800,46496278,46496678,46497062,46497849,46498267,46499473,46499744,46500209,	46269744,46290252,46295253,46348067,46425149,46463471,46468555,46472067,46474043,46476611,46485369,46487754,46488643,46488990,46489652,46491487,46493535,46494605,46495239,46495625,46495910,46496433,46496962,46497257,46498076,46498390,46499610,46499938,46501796,	0	MAST2	cmpl	cmpl	0,0,1,0,2,1,2,0,2,0,0,0,1,0,2,1,2,0,1,1,1,0,2,1,1,0,0,2,1,
117	NM_017739	chr1	-	46654352	46664121	46654941	46663493	22	46654352,46655129,46655525,46656144,46656391,46657769,46657979,46658189,46658571,46658845,46658976,46659235,46659526,46659945,46660224,46660515,46661482,46661683,46662402,46662641,46663373,46664007,	46655029,46655239,46655661,46656189,46656456,46657895,46658108,46658262,46658630,46658887,46659060,46659311,46659597,46660073,46660323,46660633,46661596,46661749,46662521,46662756,46663543,46664121,	0	POMGNT1	cmpl	cmpl	2,0,2,2,0,0,0,2,0,0,0,2,0,1,1,0,0,0,1,0,0,-1,
117	NR_024174	chr1	-	47023089	47069966	47069966	47069966	11	47023089,47027149,47028320,47030712,47034114,47037734,47042246,47046201,47048899,47059784,47069856,	47024472,47027314,47028515,47030808,47034170,47037839,47042326,47046299,47049001,47059952,47069966,	0	MKNK1	unk	unk	-1,-1,-1,-1,-1,-1,-1,-1,-1,-1,-1,
117	NM_003684	chr1	-	47023089	47069966	47024246	47059818	14	47023089,47025905,47027149,47028320,47030712,47034114,47037088,47037734,47040618,47042246,47046201,47048899,47059784,47069856,	47024472,47025949,47027314,47028515,47030808,47034170,47037211,47037839,47040692,47042326,47046299,47049001,47059952,47069966,	0	MKNK1	cmpl	cmpl	2,0,0,0,0,1,1,1,2,0,1,1,0,-1,
117	NR_024176	chr1	-	47023089	47069966	47069966	47069966	13	47023089,47025905,47027149,47028320,47030712,47034114,47037734,47042246,47046201,47048899,47051545,47059784,47069856,	47024472,47025949,47027314,47028515,47030808,47034170,47037839,47042326,47046299,47049001,47051646,47059952,47069966,	0	MKNK1	unk	unk	-1,-1,-1,-1,-1,-1,-1,-1,-1,-1,-1,-1,-1,
118	NM_001136140	chr1	+	47799468	47844511	47799617	47842417	5	47799468,47838626,47840580,47840868,47842375,	47799788,47838779,47840657,47840965,47844511,	0	CMPK1	cmpl	cmpl	0,0,0,2,0,
118	NM_016308	chr1	+	47799468	47844511	47799617	47842417	6	47799468,47834140,47838626,47840580,47840868,47842375,	47799788,47834287,47838779,47840657,47840965,47844511,	0	CMPK1	cmpl	cmpl	0,0,0,0,2,0,
118	NM_178134	chr1	+	47533159	47583992	47533162	47583606	12	47533159,47534293,47546294,47548005,47550291,47550495,47560237,47564765,47571799,47581200,47582321,47583437,	47533339,47534435,47546339,47548133,47550416,47550650,47560341,47564956,47571933,47581265,47582404,47583992,	0	CYP4Z1	cmpl	cmpl	0,0,1,1,0,2,1,0,2,1,0,2,
119	NM_019073	chr1	-	48761043	48937876	48764384	48937680	13	48761043,48771458,48821341,48825257,48850980,48860938,48865022,48869473,48877135,48878781,48917223,48918665,48937629,	48764565,48771550,48821441,48825442,48851021,48861026,48865316,48869554,48877260,48878823,48917272,48918803,48937876,	0	SPATA6	cmpl	cmpl	2,0,2,0,1,0,0,0,1,1,0,0,0,
119	NR_026749	chr1	-	48567386	48648100	48648100	48648100	10	48567386,48593579,48594131,48625220,48627470,48630302,48632144,48644826,48647382,48648041,	48567622,48593693,48594245,48625328,48627581,48630584,48632492,48644907,48647440,48648100,	0	SKINTL	unk	unk	-1,-1,-1,-1,-1,-1,-1,-1,-1,-1,
121	NM_021952	chr1	+	50574593	50667540	50574861	50666850	7	50574593,50610628,50642760,50659436,50661232,50663100,50666480,	50574870,50610869,50642864,50659590,50661458,50663139,50667540,	0	ELAVL4	cmpl	cmpl	0,0,1,0,1,2,2,
121	NM_001144776	chr1	+	50569581	50667540	50569663	50666850	7	50569581,50610628,50642760,50659436,50661232,50663100,50666522,	50569672,50610869,50642864,50659590,50661458,50663139,50667540,	0	ELAVL4	cmpl	cmpl	0,0,1,0,1,2,2,
121	NM_001144775	chr1	+	50571963	50667540	50572005	50666850	7	50571963,50610628,50642760,50659436,50661232,50663100,50666522,	50572065,50610869,50642864,50659590,50661458,50663139,50667540,	0	ELAVL4	cmpl	cmpl	0,0,1,0,1,2,2,
121	NM_001144774	chr1	+	50574593	50667540	50574861	50666850	7	50574593,50610628,50642760,50659436,50661232,50663100,50666522,	50574870,50610869,50642864,50659590,50661458,50663139,50667540,	0	ELAVL4	cmpl	cmpl	0,0,1,0,1,2,2,
121	NM_001144777	chr1	+	50513685	50667540	50513836	50666850	7	50513685,50610628,50642760,50659436,50661232,50663100,50666522,	50513854,50610869,50642864,50659590,50661458,50663139,50667540,	0	ELAVL4	cmpl	cmpl	0,0,1,0,1,2,2,
122	NM_001080494	chr1	-	51752929	51787938	51753828	51787833	18	51752929,51754510,51755676,51756185,51760062,51761750,51767243,51768028,51768177,51768755,51770752,51771648,51774932,51776925,51777790,51778483,51787392,51787789,	51753952,51754627,51755791,51756297,51760183,51761842,51767405,51768088,51768245,51768864,51770818,51771748,51774997,51776993,51777867,51778615,51787497,51787938,	0	TTC39A	cmpl	cmpl	2,2,1,0,2,0,0,0,1,0,0,2,0,1,2,2,2,0,
122	NM_148906	chr1	+	52082545	52254891	52082782	52253461	23	52082545,52135105,52179674,52211207,52212381,52214040,52215816,52221991,52226361,52227538,52231493,52237741,52238276,52242504,52246835,52248230,52249586,52249935,52250113,52251479,52252197,52253024,52253386,	52082893,52135184,52179751,52211303,52212429,52214070,52215867,52222030,52226452,52227643,52231653,52237854,52238395,52242590,52247007,52248315,52249697,52249999,52250254,52251558,52252289,52253160,52254891,	0	OSBPL9	cmpl	cmpl	0,0,1,0,0,0,0,0,0,1,1,2,1,0,2,0,1,1,2,2,0,2,0,
122	NR_036662	chr1	+	52082545	52254891	52254891	52254891	23	52082545,52117662,52179674,52211207,52212381,52214040,52215816,52221991,52226361,52227538,52231493,52237741,52238276,52242504,52246835,52248230,52249586,52249935,52250113,52251479,52252197,52253024,52253386,	52082893,52117713,52179751,52211303,52212429,52214070,52215867,52222030,52226452,52227643,52231653,52237854,52238395,52242590,52247007,52248315,52249697,52249999,52250254,52251558,52252289,52253160,52254891,	0	OSBPL9	unk	unk	-1,-1,-1,-1,-1,-1,-1,-1,-1,-1,-1,-1,-1,-1,-1,-1,-1,-1,-1,-1,-1,-1,-1,
122	NM_148909	chr1	+	52082545	52254891	52082782	52253461	24	52082545,52117662,52135105,52179674,52205814,52211207,52212381,52214040,52215816,52226361,52227538,52231493,52237741,52238276,52242504,52246835,52248230,52249586,52249935,52250113,52251479,52252197,52253024,52253386,	52082893,52117713,52135184,52179751,52205883,52211303,52212429,52214070,52215867,52226452,52227643,52231653,52237854,52238395,52242590,52247007,52248315,52249697,52249999,52250254,52251558,52252289,52253160,52254891,	0	OSBPL9	cmpl	cmpl	0,0,0,1,0,0,0,0,0,0,1,1,2,1,0,2,0,1,1,2,2,0,2,0,
122	NM_001144832	chr1	-	51752929	51810785	51753828	51810715	18	51752929,51754510,51755676,51756185,51760062,51761750,51767243,51768028,51768177,51768755,51770752,51771648,51774932,51776925,51777790,51778483,51787392,51810662,	51753952,51754627,51755791,51756297,51760183,51761842,51767405,51768088,51768245,51768864,51770818,51771748,51774997,51776993,51777867,51778615,51787497,51810785,	0	TTC39A	cmpl	cmpl	2,2,1,0,2,0,0,0,1,0,0,2,0,1,2,2,2,0,
122	NM_148908	chr1	+	52082545	52254891	52082782	52253461	23	52082545,52117662,52135105,52179674,52211207,52212381,52214040,52215816,52226361,52227538,52231493,52237741,52238276,52242504,52246835,52248230,52249586,52249935,52250113,52251479,52252197,52253024,52253386,	52082893,52117713,52135184,52179751,52211303,52212429,52214070,52215867,52226452,52227643,52231653,52237854,52238395,52242590,52247007,52248315,52249697,52249999,52250254,52251558,52252289,52253160,52254891,	0	OSBPL9	cmpl	cmpl	0,0,0,1,0,0,0,0,0,1,1,2,1,0,2,0,1,1,2,2,0,2,0,
122	NM_001101662	chr1	-	52254865	52344609	52254907	52344287	31	52254865,52255239,52256204,52256571,52257249,52257717,52258048,52260143,52260494,52263920,52266227,52269485,52271181,52272465,52274986,52275952,52277665,52279706,52280222,52280364,52281983,52283737,52285471,52287169,52289335,52290958,52293467,52299688,52301802,52305897,52343946,	52255105,52255329,52256321,52256662,52257333,52257770,52258096,52260282,52260526,52264083,52266355,52269636,52271233,52272585,52275073,52276076,52277770,52279761,52280281,52280485,52282061,52283807,52285545,52287227,52289458,52291054,52293541,52299842,52301884,52306186,52344609,	0	NRD1	cmpl	cmpl	0,0,0,2,2,0,0,2,0,2,0,2,1,1,1,0,0,2,0,2,2,1,2,1,1,1,2,1,0,2,0,
122	NM_001981	chr1	-	51819934	51984995	51822371	51984903	25	51819934,51826842,51829537,51831624,51860052,51864703,51866589,51868106,51869090,51871576,51873806,51875206,51887457,51906018,51910560,51912631,51913717,51926762,51929344,51930932,51934144,51937361,51938530,51946944,51984870,	51822518,51827027,51829700,51831701,51860119,51864837,51866625,51868197,51869204,51871780,51874004,51875368,51887530,51906104,51910717,51912777,51913807,51926822,51929470,51930998,51934240,51937409,51938620,51946986,51984995,	0	EPS15	cmpl	cmpl	0,1,0,1,0,1,1,0,0,0,0,0,2,0,2,0,0,0,0,0,0,0,0,0,0,
122	NM_002525	chr1	-	52254865	52344609	52254907	52344287	33	52254865,52255239,52256204,52256571,52257249,52257717,52258048,52260143,52260494,52263920,52266227,52269485,52271181,52272465,52274986,52275952,52277665,52279706,52280222,52280364,52281983,52283737,52285471,52287169,52289335,52290958,52293467,52299688,52301802,52302040,52303158,52305897,52343946,	52255105,52255329,52256321,52256662,52257333,52257770,52258096,52260282,52260526,52264083,52266355,52269636,52271233,52272585,52275073,52276076,52277770,52279761,52280281,52280485,52282061,52283807,52285545,52287227,52289458,52291054,52293541,52299842,52301884,52302110,52303292,52306186,52344609,	0	NRD1	cmpl	cmpl	0,0,0,2,2,0,0,2,0,2,0,2,1,1,1,0,0,2,0,2,2,1,2,1,1,1,2,1,0,2,0,2,0,
122	NM_024586	chr1	+	52082545	52254891	52082782	52253461	24	52082545,52117662,52135105,52179674,52211207,52212381,52214040,52215816,52221991,52226361,52227538,52231493,52237741,52238276,52242504,52246835,52248230,52249586,52249935,52250113,52251479,52252197,52253024,52253386,	52082893,52117713,52135184,52179751,52211303,52212429,52214070,52215867,52222030,52226452,52227643,52231653,52237854,52238395,52242590,52247007,52248315,52249697,52249999,52250254,52251558,52252289,52253160,52254891,	0	OSBPL9	cmpl	cmpl	0,0,0,1,0,0,0,0,0,0,1,1,2,1,0,2,0,1,1,2,2,0,2,0,
123	NM_004799	chr1	+	52608045	52812358	52698878	52811893	19	52608045,52682040,52698842,52703159,52729444,52732326,52734134,52740135,52744163,52747332,52759124,52761566,52769492,52798439,52800359,52803443,52805797,52810439,52811731,	52608075,52682146,52698948,52705267,52729544,52732503,52734304,52740256,52744286,52747488,52759349,52761649,52769597,52798590,52800440,52803606,52805903,52810616,52812358,	0	ZFYVE9	cmpl	cmpl	-1,-1,0,1,0,1,1,0,1,1,1,1,0,0,1,1,2,0,0,
123	NM_007323	chr1	+	52608045	52729719	52698878	52729555	5	52608045,52682040,52698842,52703159,52729444,	52608075,52682146,52698948,52705267,52729719,	0	ZFYVE9	cmpl	cmpl	-1,-1,0,1,0,
123	NM_015269	chr1	-	52888947	53018762	52889606	52991952	30	52888947,52891020,52896684,52901036,52902426,52903891,52911458,52911628,52911936,52912261,52924007,52926805,52927184,52927383,52930741,52933852,52937623,52940503,52943379,52947094,52947475,52954580,52956403,52959282,52961098,52962677,52975267,52981562,52991234,53018602,	52889674,52891179,52897132,52901137,52902647,52904007,52911541,52911676,52912114,52912339,52924121,52926895,52927288,52927441,52930845,52933939,52937774,52941207,52943554,52947307,52947595,52954707,52956473,52959334,52961187,52962855,52975384,52981726,52992045,53018762,	0	ZCCHC11	cmpl	cmpl	1,1,0,1,2,0,1,1,0,0,0,0,1,0,1,1,0,1,0,0,0,2,1,0,1,0,0,1,0,-1,
123	NM_032449	chr1	-	52816264	52831877	52819190	52830292	24	52816264,52820279,52820511,52821069,52821279,52821442,52821857,52822055,52822672,52823197,52823452,52824002,52824357,52824698,52824921,52825130,52825376,52825745,52826095,52826645,52827184,52828273,52830223,52831740,	52819319,52820370,52820611,52821121,52821338,52821516,52821974,52822114,52822798,52823370,52823588,52824133,52824430,52824829,52825029,52825206,52825555,52825905,52826221,52826804,52827288,52828418,52830306,52831877,	0	CC2D1B	cmpl	cmpl	0,2,1,0,1,2,2,0,0,1,0,1,0,1,1,0,1,0,0,0,1,0,0,-1,
123	NM_007324	chr1	+	52608045	52812358	52698878	52811893	18	52608045,52682040,52698842,52703159,52729444,52734134,52740135,52744163,52747332,52759124,52761566,52769492,52798439,52800359,52803443,52805797,52810439,52811731,	52608075,52682146,52698948,52705267,52729544,52734304,52740256,52744286,52747488,52759349,52761649,52769597,52798590,52800440,52803606,52805903,52810616,52812358,	0	ZFYVE9	cmpl	cmpl	-1,-1,0,1,0,1,0,1,1,1,1,0,0,1,1,2,0,0,
123	NM_024646	chr1	+	53192130	53293013	53192325	53287301	14	53192130,53222129,53236691,53245524,53250548,53255674,53261963,53262405,53267490,53267763,53279207,53279531,53282203,53287110,	53192355,53222295,53237446,53245665,53250725,53255739,53262063,53262456,53267652,53267811,53279405,53279584,53282301,53293013,	0	ZYG11B	cmpl	cmpl	0,0,1,0,0,0,2,0,0,0,0,0,2,1,
123	NM_001009881	chr1	-	52888947	53018762	52889606	52991952	30	52888947,52891020,52896684,52901036,52902426,52903891,52911458,52911628,52911936,52912261,52924007,52926805,52927184,52927383,52930741,52933852,52937623,52940503,52943379,52947094,52947475,52954580,52956403,52959282,52961098,52962677,52975267,52981562,52991234,53018602,	52889674,52891179,52897132,52901137,52902650,52904007,52911541,52911676,52912114,52912339,52924121,52926895,52927288,52927441,52930845,52933939,52937774,52941207,52943554,52947307,52947595,52954707,52956473,52959334,52961187,52962855,52975384,52981726,52992045,53018762,	0	ZCCHC11	cmpl	cmpl	1,1,0,1,2,0,1,1,0,0,0,0,1,0,1,1,0,1,0,0,0,2,1,0,1,0,0,1,0,-1,
123	NM_001004339	chr1	+	53308182	53360247	53308555	53358629	14	53308182,53320136,53322669,53326402,53329652,53332174,53333210,53333398,53343353,53343596,53347142,53351504,53352627,53358453,	53308645,53320302,53323421,53326543,53329829,53332239,53333310,53333449,53343515,53343641,53347337,53351566,53352725,53360247,	0	ZYG11A	cmpl	cmpl	0,0,1,0,0,0,2,0,0,0,0,0,2,1,
124	NM_017522	chr1	-	53711216	53793726	53712689	53793584	16	53711216,53716361,53720788,53723990,53726135,53727739,53728117,53729840,53732144,53736699,53736898,53741302,53746258,53755238,53792544,53793460,	53712728,53716534,53720857,53724143,53726277,53727879,53728236,53730068,53732319,53736825,53737018,53741425,53746387,53755361,53792664,53793726,	0	LRP8	cmpl	cmpl	0,1,1,1,0,1,2,2,1,1,1,1,1,1,1,0,
124	NM_018087	chr1	-	54231133	54304225	54233642	54303934	18	54231133,54238001,54252830,54254805,54258901,54262361,54262571,54266365,54269600,54272097,54273328,54275367,54284643,54291470,54293671,54298162,54301172,54303877,	54233706,54238162,54252931,54254869,54258952,54262477,54262817,54266521,54269682,54272190,54273464,54275419,54284752,54291609,54293846,54298264,54301293,54304225,	0	TMEM48	cmpl	cmpl	2,0,1,0,0,1,1,1,0,0,2,1,0,2,1,1,0,0,
124	NM_033300	chr1	-	53711211	53793821	53712689	53793584	17	53711211,53715051,53716361,53720788,53722911,53723990,53726135,53727739,53728117,53729840,53732144,53736699,53736898,53746258,53755238,53792544,53793460,	53712728,53715228,53716534,53720857,53723136,53724143,53726277,53727879,53728236,53730068,53732319,53736825,53737018,53746387,53755361,53792664,53793821,	0	LRP8	cmpl	cmpl	0,0,1,1,1,1,0,1,2,2,1,1,1,1,1,1,0,
124	NR_033142	chr1	-	54231133	54304225	54304225	54304225	17	54231133,54238001,54252830,54254805,54258901,54262361,54262571,54266365,54269600,54272097,54273328,54275367,54284643,54291470,54293671,54298162,54303877,	54233706,54238162,54252931,54254869,54258952,54262477,54262817,54266521,54269682,54272190,54273464,54275419,54284752,54291609,54293846,54298264,54304225,	0	TMEM48	unk	unk	-1,-1,-1,-1,-1,-1,-1,-1,-1,-1,-1,-1,-1,-1,-1,-1,-1,
124	NM_001018054	chr1	-	53711216	53793726	53712689	53793584	18	53711216,53716361,53720788,53722911,53723990,53726135,53727739,53728117,53729840,53732144,53736699,53736898,53741302,53742363,53746258,53755238,53792544,53793460,	53712728,53716534,53720857,53723136,53724143,53726277,53727879,53728236,53730068,53732319,53736825,53737018,53741425,53742750,53746387,53755361,53792664,53793726,	0	LRP8	cmpl	cmpl	0,1,1,1,1,0,1,2,2,1,1,1,1,1,1,1,1,0,
124	NM_001168551	chr1	-	54231133	54304225	54233642	54303934	18	54231133,54238001,54252830,54254805,54258901,54262361,54262571,54266365,54269600,54272097,54273328,54275367,54284643,54291470,54293671,54298162,54301172,54303877,	54233706,54238162,54252931,54254869,54258952,54262477,54262817,54266521,54269682,54272190,54273464,54275419,54284752,54291609,54293726,54298264,54301293,54304225,	0	TMEM48	cmpl	cmpl	2,0,1,0,0,1,1,1,0,0,2,1,0,2,1,1,0,0,
124	NM_016126	chr1	-	54387233	54411288	54387323	54405755	6	54387233,54389576,54394044,54395711,54405657,54411227,	54387440,54389620,54394113,54395818,54405770,54411288,	0	HSPB11	cmpl	cmpl	0,1,1,2,0,-1,
124	NM_147193	chr1	-	53971905	54199877	53972291	54060575	10	53971905,53974792,53975521,53980297,53986306,53990449,53995463,54059780,54065773,54199576,	53972449,53974960,53975700,53980454,53986439,53990560,53995625,54060663,54065951,54199877,	0	GLIS1	cmpl	cmpl	1,1,2,1,0,0,0,0,-1,-1,
124	NM_004631	chr1	-	53711216	53793726	53712689	53793584	19	53711216,53715051,53716361,53720788,53722911,53723990,53726135,53727739,53728117,53729840,53732144,53736699,53736898,53741302,53742363,53746258,53755238,53792544,53793460,	53712728,53715228,53716534,53720857,53723136,53724143,53726277,53727879,53728236,53730068,53732319,53736825,53737018,53741425,53742750,53746387,53755361,53792664,53793726,	0	LRP8	cmpl	cmpl	0,0,1,1,1,1,0,1,2,2,1,1,1,1,1,1,1,1,0,
125	NM_145716	chr1	-	54692194	54871979	54692803	54871681	18	54692194,54693927,54694121,54694420,54704801,54706577,54707146,54707836,54708907,54717288,54717466,54722799,54723741,54747110,54867533,54870248,54870530,54871625,	54692833,54694029,54694150,54694499,54704872,54706632,54707182,54707885,54708972,54717365,54717533,54722859,54723822,54747200,54867618,54870310,54870603,54871979,	0	SSBP3	cmpl	cmpl	0,0,1,0,1,0,0,2,0,1,0,0,0,0,2,0,2,0,
125	NM_018070	chr1	-	54692194	54871979	54692803	54871681	17	54692194,54693927,54694121,54694420,54704801,54706577,54707146,54707836,54708907,54717288,54717466,54723741,54747110,54867533,54870248,54870530,54871625,	54692833,54694029,54694150,54694499,54704872,54706632,54707182,54707885,54708972,54717365,54717533,54723822,54747200,54867618,54870310,54870603,54871979,	0	SSBP3	cmpl	cmpl	0,0,1,0,1,0,0,2,0,1,0,0,0,2,0,2,0,
125	NM_001031672	chr1	-	54638026	54665746	54640291	54661289	8	54638026,54644821,54649833,54653324,54656420,54661091,54662041,54665648,	54640495,54645025,54649938,54653412,54656569,54661388,54662164,54665746,	0	CYB5RL	cmpl	cmpl	0,0,0,2,0,0,-1,-1,
125	NM_015547	chr1	+	55013806	55100417	55013982	55100402	17	55013806,55050327,55051507,55058218,55059613,55060228,55062931,55064968,55066941,55068341,55069543,55070018,55070748,55072806,55073614,55096406,55100360,	55014015,55050535,55051577,55058279,55059712,55060364,55063088,55065088,55067086,55068397,55069610,55070102,55070882,55072938,55073741,55096559,55100417,	0	ACOT11	cmpl	cmpl	0,0,1,2,0,0,1,2,2,0,2,0,0,2,2,0,0,
125	NM_001009955	chr1	-	54692194	54872092	54692803	54871681	17	54692194,54693927,54694121,54694420,54704801,54706577,54707146,54707836,54708907,54717288,54717466,54722799,54747110,54867533,54870248,54870530,54871625,	54692833,54694029,54694150,54694499,54704872,54706632,54707182,54707885,54708972,54717365,54717533,54722859,54747200,54867618,54870310,54870603,54872092,	0	SSBP3	cmpl	cmpl	0,0,1,0,1,0,0,2,0,1,0,0,0,2,0,2,0,
125	NM_147161	chr1	+	55013806	55076005	55013982	55074785	16	55013806,55050327,55051507,55058218,55059613,55060228,55062931,55064968,55066941,55068341,55069543,55070018,55070748,55072806,55073614,55074629,	55014015,55050535,55051577,55058279,55059712,55060364,55063088,55065088,55067086,55068397,55069610,55070102,55070882,55072938,55073741,55076005,	0	ACOT11	cmpl	cmpl	0,0,1,2,0,0,1,2,2,0,2,0,0,2,2,0,
127	NM_006252	chr1	+	57110989	57181008	57111060	57173386	9	57110989,57140053,57157066,57158030,57159437,57161607,57169643,57171764,57173147,	57111154,57140195,57157160,57158175,57159525,57161832,57170148,57171891,57181008,	0	PRKAA2	cmpl	cmpl	0,1,2,0,1,2,2,0,1,
127	NM_001004303	chr1	-	57184476	57285369	57185343	57284963	20	57184476,57185694,57185845,57189260,57192169,57202759,57204297,57206369,57207833,57209698,57209824,57216716,57219511,57221568,57224388,57233501,57252847,57254645,57257728,57284954,	57185365,57185728,57186002,57189354,57192256,57202820,57204326,57206468,57207894,57209739,57209939,57216876,57219608,57221600,57224423,57233611,57252881,57254807,57258476,57285369,	0	C1orf168	cmpl	cmpl	2,1,0,2,2,1,2,2,1,2,1,0,2,0,1,2,1,1,0,0,
127	NM_000066	chr1	-	57394882	57431688	57395076	57431621	12	57394882,57397482,57399007,57406521,57409368,57411493,57415227,57417720,57420358,57422441,57425692,57431529,	57395231,57397551,57399161,57406685,57409497,57411734,57415425,57417853,57420500,57422583,57425849,57431688,	0	C8B	cmpl	cmpl	1,1,0,1,1,0,0,2,1,0,2,0,
127	NM_003713	chr1	-	56960432	57045257	56962222	57044689	6	56960432,56977647,56989494,56989948,57002626,57044550,	56962348,56977824,56989552,56990226,57002784,57045257,	0	PPAP2B	cmpl	cmpl	0,0,2,0,1,0,
129	NM_145243	chr1	-	58946390	59012446	58946636	59004966	9	58946390,58971731,58992932,58996272,58999624,58999829,59002184,59004466,59012374,	58946846,58971881,58993007,58996401,58999732,59000003,59002413,59004982,59012446,	0	OMA1	cmpl	cmpl	0,0,0,0,0,0,2,0,-1,
130	NM_015888	chr1	+	60280532	60342050	60280789	60338637	22	60280532,60287529,60294451,60297834,60299076,60301016,60302544,60305979,60309103,60312716,60313986,60314744,60324099,60324656,60325859,60328455,60330303,60330834,60331543,60333921,60336713,60338466,	60280852,60287615,60294524,60297885,60299209,60301084,60302607,60306063,60309270,60312857,60314188,60314855,60324187,60324717,60326000,60328549,60330338,60330917,60331644,60334023,60336782,60342050,	0	HOOK1	cmpl	cmpl	0,0,2,0,0,1,0,0,0,2,2,0,0,1,2,2,0,2,1,0,0,0,
132	NM_181712	chr1	-	62701836	62785083	62703948	62747236	10	62701836,62713143,62718738,62728763,62732403,62733958,62737149,62738875,62747220,62784776,	62704053,62713344,62718881,62728983,62732491,62734177,62737261,62740759,62747306,62785083,	0	KANK4	cmpl	cmpl	0,0,1,0,2,2,1,1,0,-1,
132	NM_176877	chr1	+	62208148	62629591	62228564	62626607	43	62208148,62228529,62228684,62231950,62234954,62237102,62240877,62253425,62257019,62261138,62262958,62267294,62271119,62274145,62288616,62293093,62299325,62321701,62327222,62329909,62340914,62349908,62365254,62366953,62374043,62380258,62393401,62455839,62483527,62503648,62516637,62545121,62550186,62574108,62579724,62582203,62582803,62586852,62588692,62593643,62594512,62613955,62626579,	62208227,62228586,62228851,62232145,62235094,62237298,62241006,62253644,62257119,62261230,62263100,62267441,62271196,62274202,62288751,62293255,62299457,62321911,62327339,62330305,62341038,62350080,62365326,62367131,62374154,62380336,62393501,62456036,62483619,62503721,62516730,62545239,62550320,62574192,62579918,62582351,62582890,62586967,62588730,62593766,62594617,62614062,62629591,	0	INADL	cmpl	cmpl	-1,0,1,0,0,2,0,0,0,1,0,1,1,0,0,0,0,0,0,0,0,1,2,2,0,0,0,1,0,2,0,0,1,0,0,2,0,0,1,0,0,0,2,
133	NM_178221	chr1	+	63249802	63330050	63269457	63329830	11	63249802,63269389,63270842,63282245,63284675,63286809,63294710,63299708,63300446,63307098,63329662,	63249896,63269533,63270926,63282479,63285006,63286880,63294847,63299787,63300523,63307218,63330050,	0	ATG4C	cmpl	cmpl	-1,0,1,1,1,2,1,0,1,0,0,
133	NM_032852	chr1	+	63249802	63330050	63269457	63329830	11	63249802,63269389,63270842,63282245,63284675,63286809,63294710,63299708,63300446,63307098,63329662,	63249944,63269533,63270926,63282479,63285006,63286880,63294847,63299787,63300523,63307218,63330050,	0	ATG4C	cmpl	cmpl	-1,0,1,1,1,2,1,0,1,0,0,
133	NM_033407	chr1	-	62920396	63153969	62921084	63153935	49	62920396,62923208,62939652,62940878,62941377,62941737,62943370,62953068,62954604,62958374,62959945,62961251,62962009,62970300,62971352,62973632,62976247,62979114,62979386,62993821,62994947,63001163,63003561,63005215,63005422,63008278,63009326,63018402,63021495,63024659,63027287,63042932,63044498,63048854,63052177,63084376,63085570,63090929,63096910,63099168,63100443,63102207,63113361,63113776,631…	62921127,62923376,62939759,62941022,62941614,62941827,62943496,62953083,62954736,62958518,62960138,62961352,62962168,62970453,62971487,62973729,62976344,62979277,62979569,62993976,62995117,63001303,63003732,63005329,63005563,63008374,63009416,63018572,63021660,63024891,63027374,63043034,63044637,63048925,63052295,63084539,63085664,63091072,63097076,63099249,63100593,63102274,63113447,63113989,631…	0	DOCK7	cmpl	cmpl	2,2,0,0,0,0,0,0,0,0,2,0,0,0,0,2,1,0,0,1,2,0,0,0,0,0,0,1,1,0,0,0,2,0,2,1,0,1,0,0,0,2,0,0,2,2,0,2,0,
134	NM_005012	chr1	+	64239689	64644707	64240088	64644538	9	64239689,64474976,64515362,64516357,64603051,64605791,64608087,64624663,64643110,	64240179,64475048,64515650,64516388,64603179,64606109,64608333,64624875,64644707,	0	ROR1	cmpl	cmpl	0,1,1,1,2,1,1,1,0,
134	NM_001172819	chr1	+	64059479	64125916	64097362	64125346	11	64059479,64095095,64095612,64097327,64100499,64101904,64104355,64114187,64117339,64120002,64125256,	64059815,64095258,64095759,64097453,64100690,64102059,64104471,64114323,64117523,64120137,64125916,	0	PGM1	cmpl	cmpl	-1,-1,-1,0,1,0,2,1,2,0,0,
134	NM_001172818	chr1	+	64088886	64125916	64089131	64125346	11	64088886,64095095,64095612,64097327,64100499,64101904,64104355,64114187,64117339,64120002,64125256,	64089431,64095258,64095759,64097453,64100690,64102059,64104471,64114323,64117523,64120137,64125916,	0	PGM1	cmpl	cmpl	0,0,1,1,1,0,2,1,2,0,0,
134	NM_001083592	chr1	+	64239689	64609052	64240088	64608341	7	64239689,64474976,64515362,64516357,64603051,64605791,64608087,	64240179,64475048,64515650,64516388,64603179,64606109,64609052,	0	ROR1	cmpl	cmpl	0,1,1,1,2,1,1,
134	NM_002633	chr1	+	64058946	64125916	64059159	64125346	11	64058946,64095095,64095612,64097327,64100499,64101904,64104355,64114187,64117339,64120002,64125256,	64059405,64095258,64095759,64097453,64100690,64102059,64104471,64114323,64117523,64120137,64125916,	0	PGM1	cmpl	cmpl	0,0,1,1,1,0,2,1,2,0,0,
135	NM_014787	chr1	+	65730429	65881552	65730593	65878708	19	65730429,65830317,65831567,65831730,65845084,65849875,65851394,65852494,65854018,65854938,65855229,65858113,65860580,65864495,65867443,65871552,65874323,65876932,65878606,	65730615,65830468,65831617,65831879,65845207,65850009,65851589,65852612,65854098,65855132,65855310,65858548,65860715,65864564,65867563,65871816,65874466,65877109,65881552,	0	DNAJC6	cmpl	cmpl	0,1,2,1,0,0,2,2,0,2,1,1,1,1,1,1,1,0,0,
135	NM_018211	chr1	+	65210777	65298914	65210855	65296668	12	65210777,65234338,65243305,65247062,65255070,65268658,65270455,65270673,65272888,65278420,65280386,65296521,	65211104,65234405,65243775,65247254,65255197,65268744,65270521,65270788,65273157,65278532,65280523,65298914,	0	RAVER2	cmpl	cmpl	0,0,1,0,0,1,0,0,1,0,1,0,
135	NM_203464	chr1	+	65613231	65697828	65614090	65691860	6	65613231,65613960,65656392,65684436,65690434,65691745,	65613348,65614235,65656512,65684609,65690553,65697828,	0	AK4	cmpl	cmpl	-1,0,1,1,0,2,
135	NM_001005353	chr1	+	65613512	65697828	65614090	65691860	6	65613512,65613960,65656392,65684436,65690434,65691745,	65613740,65614235,65656512,65684609,65690553,65697828,	0	AK4	cmpl	cmpl	-1,0,1,1,0,2,
135	NM_013410	chr1	+	65613849	65697828	65614090	65691860	5	65613849,65656392,65684436,65690434,65691745,	65614235,65656512,65684609,65690553,65697828,	0	AK4	cmpl	cmpl	0,1,1,0,2,
135	NM_002227	chr1	-	65298905	65432187	65300244	65351947	25	65298905,65301078,65301780,65303614,65304147,65305285,65306927,65307133,65309746,65310436,65311195,65312331,65313214,65316486,65321191,65323338,65325787,65330469,65332548,65334993,65339052,65344707,65348959,65351941,65432015,	65300340,65301189,65301898,65303787,65304272,65305478,65307022,65307284,65309898,65310572,65311323,65312419,65313358,65316593,65321381,65323462,65325945,65330655,65332891,65335157,65339206,65344831,65349158,65352024,65432187,	0	JAK1	cmpl	cmpl	0,0,2,0,1,0,1,0,1,0,1,0,0,1,0,2,0,0,2,0,2,1,0,0,-1,
136	NM_002600	chr1	+	66258855	66840262	66378997	66838361	17	66258855,66378927,66384279,66713142,66723329,66723475,66731720,66798190,66821209,66827297,66828850,66829089,66831349,66833378,66833625,66834469,66837995,	66258931,66379039,66384518,66713337,66723366,66723546,66731770,66798303,66821303,66827476,66828949,66829254,66831449,66833533,66833748,66834652,66840262,	0	PDE4B	cmpl	cmpl	-1,0,0,2,2,0,2,1,0,1,0,0,0,1,0,0,0,
136	NM_001037341	chr1	+	66258192	66840262	66378997	66838361	17	66258192,66378927,66384279,66713142,66723329,66723475,66731720,66798190,66821209,66827297,66828850,66829089,66831349,66833378,66833625,66834469,66837995,	66258313,66379039,66384518,66713337,66723366,66723546,66731770,66798303,66821303,66827476,66828949,66829254,66831449,66833533,66833748,66834652,66840262,	0	PDE4B	cmpl	cmpl	-1,0,0,2,2,0,2,1,0,1,0,0,0,1,0,0,0,
136	NM_001037340	chr1	+	66458389	66840262	66458589	66838361	15	66458389,66713142,66723329,66723475,66731720,66798190,66821209,66827297,66828850,66829089,66831349,66833378,66833625,66834469,66837995,	66458825,66713337,66723366,66723546,66731770,66798303,66821303,66827476,66828949,66829254,66831449,66833533,66833748,66834652,66840262,	0	PDE4B	cmpl	cmpl	0,2,2,0,2,1,0,1,0,0,0,1,0,0,0,
137	NM_001018067	chr1	-	67873492	67896123	67878889	67895983	8	67873492,67880848,67885691,67889882,67890570,67890765,67891817,67895670,	67878946,67881022,67885869,67890005,67890660,67890906,67891968,67896123,	0	SERBP1	cmpl	cmpl	0,0,2,2,2,2,1,0,
137	NM_024763	chr1	-	67278571	67390570	67279812	67390514	17	67278571,67288043,67292502,67293494,67299267,67299673,67301308,67303392,67306151,67313166,67327829,67337052,67340463,67356836,67358911,67370883,67390344,	67279863,67288200,67292729,67293593,67299389,67299831,67301460,67303479,67306354,67313361,67327985,67337192,67340620,67356949,67359096,67371058,67390570,	0	WDR78	cmpl	cmpl	0,2,0,0,1,2,0,0,1,1,1,2,1,2,0,2,0,
137	NM_001018068	chr1	-	67873492	67896123	67878889	67895983	8	67873492,67880848,67885691,67889882,67890570,67890765,67891817,67895670,	67878946,67881022,67885869,67890005,67890642,67890906,67891968,67896123,	0	SERBP1	cmpl	cmpl	0,0,2,2,2,2,1,0,
137	NM_144701	chr1	+	67632168	67725650	67633803	67724811	11	67632168,67633774,67635024,67648518,67666419,67672592,67685256,67702395,67705861,67721519,67724160,	67632224,67633873,67635321,67648642,67666580,67672738,67685413,67702485,67705964,67721610,67725650,	0	IL23R	cmpl	cmpl	-1,0,1,1,2,1,0,1,1,2,0,
137	NM_207014	chr1	-	67303281	67390570	67303335	67390514	10	67303281,67306151,67313166,67327829,67337052,67340463,67356836,67358911,67370883,67390344,	67303479,67306354,67313361,67327985,67337192,67340620,67356949,67359096,67371058,67390570,	0	WDR78	cmpl	cmpl	0,1,1,1,2,1,2,0,2,0,
137	NM_015139	chr1	-	67465014	67520080	67470022	67519696	12	67465014,67474767,67486051,67487217,67507918,67512947,67515464,67516115,67517694,67518453,67518638,67519493,	67470131,67474850,67486130,67487285,67508011,67513050,67515533,67516187,67517762,67518540,67518672,67520080,	0	SLC35D1	cmpl	cmpl	2,0,2,0,0,2,2,2,0,0,2,0,
137	NM_001018069	chr1	-	67873492	67896123	67878889	67895983	8	67873492,67880848,67885691,67889882,67890570,67890765,67891817,67895670,	67878946,67881022,67885869,67889960,67890660,67890906,67891968,67896123,	0	SERBP1	cmpl	cmpl	0,0,2,2,2,2,1,0,
137	NM_015640	chr1	-	67873492	67896123	67878889	67895983	8	67873492,67880848,67885691,67889882,67890570,67890765,67891817,67895670,	67878946,67881022,67885869,67889960,67890642,67890906,67891968,67896123,	0	SERBP1	cmpl	cmpl	0,0,2,2,2,2,1,0,
137	NM_152665	chr1	+	67218139	67244730	67220341	67243137	5	67218139,67220338,67236069,67241961,67242933,	67218267,67220460,67236161,67242086,67244730,	0	TCTEX1D1	cmpl	cmpl	-1,0,2,1,0,
138	NM_018841	chr1	-	68167148	68299155	68171133	68173369	4	68167148,68173276,68243140,68299026,	68171259,68173395,68243190,68299155,	0	GNG12	cmpl	cmpl	0,0,-1,-1,
138	NM_001002292	chr1	-	68564141	68698229	68564314	68697982	12	68564141,68603462,68610251,68611551,68613818,68614245,68615870,68619199,68620781,68624805,68659637,68697876,	68564436,68603616,68610335,68611695,68613882,68614343,68616039,68619336,68620943,68624930,68659904,68698229,	0	WLS	cmpl	cmpl	1,0,0,0,2,0,2,0,0,1,1,0,
138	NM_017779	chr1	-	68939834	68962799	68942614	68962682	11	68939834,68943469,68944826,68947122,68949632,68952619,68954056,68954598,68955134,68960112,68962634,	68942752,68943655,68945003,68947295,68949773,68952667,68954187,68954717,68955291,68960378,68962799,	0	DEPDC1	cmpl	cmpl	0,0,0,1,1,1,2,0,2,0,0,
138	NM_024911	chr1	-	68591040	68698284	68591908	68697982	12	68591040,68603462,68610251,68611551,68613818,68614245,68615870,68619199,68620781,68624805,68659637,68697876,	68592018,68603616,68610335,68611695,68613882,68614343,68616039,68619336,68620943,68624930,68659910,68698284,	0	WLS	cmpl	cmpl	1,0,0,0,2,0,2,0,0,1,1,0,
138	NM_001193334	chr1	-	68591040	68698229	68591908	68697982	11	68591040,68603462,68610251,68611551,68613818,68614245,68615870,68619199,68620781,68624805,68697876,	68592018,68603616,68610335,68611695,68613882,68614343,68616039,68619336,68620943,68624930,68698229,	0	WLS	cmpl	cmpl	1,0,0,0,2,0,2,0,0,1,0,
138	NM_001114120	chr1	-	68939834	68962799	68942614	68962682	12	68939834,68943469,68944826,68947122,68947728,68949632,68952619,68954056,68954598,68955134,68960112,68962634,	68942752,68943655,68945003,68947295,68948580,68949773,68952667,68954187,68954717,68955291,68960378,68962799,	0	DEPDC1	cmpl	cmpl	0,0,0,1,1,1,1,2,0,2,0,0,
140	NR_023916	chr1	+	70385004	70386000	70386000	70386000	1	70385004,	70386000,	0	PIN1P1	unk	unk	-1,
140	NM_030816	chr1	-	70724684	70820417	70728399	70820091	13	70724684,70736538,70740402,70742447,70758070,70761812,70766446,70771906,70779427,70781163,70790535,70801740,70819661,	70728530,70736639,70740501,70742527,70758232,70761944,70766591,70771973,70779473,70781249,70790640,70801782,70820417,	0	ANKRD13C	cmpl	cmpl	1,2,2,0,0,0,2,1,0,1,1,1,0,
140	NM_017768	chr1	-	70610484	70671361	70611482	70671223	15	70610484,70614169,70616810,70618115,70621371,70625012,70639147,70639304,70641492,70644533,70646768,70650467,70652947,70654774,70671072,	70611588,70614355,70616888,70618226,70621479,70625121,70639193,70639392,70641665,70644676,70646892,70650597,70653021,70654956,70671361,	0	LRRC40	cmpl	cmpl	2,2,2,2,2,1,0,2,0,1,0,2,0,1,0,
141	NM_001126044	chr1	-	71418114	71513491	71419468	71513260	5	71418114,71419445,71439979,71477987,71512363,	71418742,71419472,71440071,71478167,71513491,	0	PTGER3	cmpl	cmpl	-1,2,0,0,0,
141	NM_198718	chr1	-	71418114	71513491	71418589	71513260	4	71418114,71419445,71477987,71512363,	71418742,71419472,71478167,71513491,	0	PTGER3	cmpl	cmpl	0,0,0,0,
141	NM_198717	chr1	-	71318035	71513491	71318521	71513260	3	71318035,71477987,71512363,	71318542,71478167,71513491,	0	PTGER3	cmpl	cmpl	0,0,0,
141	NM_198716	chr1	-	71318035	71513491	71318521	71513260	4	71318035,71419445,71477987,71512363,	71318542,71419472,71478167,71513491,	0	PTGER3	cmpl	cmpl	0,0,0,0,
141	NM_198714	chr1	-	71318035	71513491	71419468	71513260	5	71318035,71419445,71439979,71477987,71512363,	71318542,71419472,71440071,71478167,71513491,	0	PTGER3	cmpl	cmpl	-1,2,0,0,0,
141	NR_028293	chr1	-	71318035	71513491	71513491	71513491	5	71318035,71327987,71334926,71477987,71512363,	71318542,71328080,71335002,71478167,71513491,	0	PTGER3	unk	unk	-1,-1,-1,-1,-1,
141	NR_028292	chr1	-	71318035	71513491	71513491	71513491	6	71318035,71327987,71334926,71419445,71477987,71512363,	71318542,71328080,71335002,71419472,71478167,71513491,	0	PTGER3	unk	unk	-1,-1,-1,-1,-1,-1,
141	NR_028294	chr1	-	71318035	71513491	71513491	71513491	6	71318035,71327987,71331371,71419445,71477987,71512363,	71318542,71328080,71331516,71419472,71478167,71513491,	0	PTGER3	unk	unk	-1,-1,-1,-1,-1,-1,
144	NM_001105659	chr1	-	74491701	74663871	74492496	74649368	8	74491701,74506896,74540344,74575077,74621416,74648221,74649119,74663679,	74492653,74507617,74540474,74575237,74621550,74648545,74649368,74663871,	0	LRRIQ3	cmpl	cmpl	2,1,0,2,0,0,0,-1,
144	NM_001002912	chr1	-	75033794	75139422	75036800	75139203	15	75033794,75036782,75042578,75055314,75065378,75072284,75078306,75086417,75097396,75101963,75107014,75108710,75112350,75114905,75139180,	75036123,75039175,75042620,75055764,75065615,75072586,75078493,75086598,75097612,75102122,75107143,75108782,75112476,75114999,75139422,	0	C1orf173	cmpl	cmpl	-1,1,1,1,1,2,1,0,0,0,0,0,0,2,0,
144	NM_001199327	chr1	+	74663895	74930609	74663962	74930426	24	74663895,74665347,74667001,74701785,74715142,74716355,74737281,74797133,74801694,74808525,74808758,74818949,74819663,74832939,74833591,74834705,74834890,74835074,74835971,74901763,74902157,74905173,74929124,74930318,	74664044,74665515,74667094,74701894,74715228,74716453,74737392,74797232,74801833,74808670,74808863,74819044,74819813,74833026,74833648,74834798,74834948,74835269,74836076,74901816,74902210,74905306,74929234,74930609,	0	FPGT-TNNI3K	cmpl	cmpl	0,1,1,1,2,1,0,0,0,1,2,2,1,1,1,1,1,2,2,2,1,0,1,0,
144	NM_015978	chr1	+	74701070	75010116	74701135	75009666	25	74701070,74701785,74715142,74716355,74737281,74797133,74801694,74808525,74808758,74818949,74819663,74832939,74833591,74834705,74834890,74835074,74835971,74901763,74902157,74905173,74929124,74954872,74957780,75005917,75009589,	74701175,74701894,74715228,74716453,74737392,74797232,74801833,74808670,74808863,74819044,74819813,74833026,74833648,74834798,74834948,74835269,74836076,74901816,74902210,74905306,74929234,74954932,74957950,75005997,75010116,	0	TNNI3K	cmpl	cmpl	0,1,2,1,0,0,0,1,2,2,1,1,1,1,1,2,2,2,1,0,1,0,0,2,1,
144	NM_001112808	chr1	+	74663895	75010116	74663962	75009666	27	74663895,74665347,74667001,74701785,74715142,74716355,74737281,74797133,74801694,74808525,74808758,74818949,74819663,74832939,74833591,74834705,74834890,74835074,74835971,74901763,74902157,74905173,74929124,74954872,74957780,75005917,75009589,	74664044,74665515,74667094,74701894,74715228,74716453,74737392,74797232,74801833,74808670,74808863,74819044,74819813,74833026,74833648,74834798,74834948,74835269,74836076,74901816,74902210,74905306,74929234,74954932,74957950,75005997,75010116,	0	FPGT-TNNI3K	cmpl	cmpl	0,1,1,1,2,1,0,0,0,1,2,2,1,1,1,1,1,2,2,2,1,0,1,0,0,2,1,
145	NM_002440	chr1	+	76262629	76378923	76262670	76378572	20	76262629,76269415,76272665,76276381,76280705,76282057,76288093,76313893,76333198,76342620,76343833,76344676,76345734,76346930,76349305,76354935,76356380,76363591,76365302,76378380,	76262914,76269598,76272826,76276492,76280821,76282231,76288266,76313961,76333273,76342685,76344003,76344813,76345838,76347055,76349506,76355054,76356509,76363766,76365391,76378923,	0	MSH4	cmpl	cmpl	0,1,1,0,0,2,2,1,0,0,2,1,0,2,1,1,0,0,1,0,
145	NM_152697	chr1	-	75672074	76076799	75672291	76007132	24	75672074,75677152,75679389,75679603,75680289,75681438,75683550,75684174,75684941,75685484,75688045,75693410,75699670,75702671,75704197,75707685,75708570,75716894,75740642,75766296,75805266,75862267,76007119,76076724,	75672404,75677237,75679478,75679674,75680363,75681542,75683645,75684437,75685029,75685577,75688145,75693542,75699783,75702755,75704321,75707746,75708696,75716979,75740727,75766370,75805315,75862306,76007201,76076799,	0	SLC44A5	cmpl	cmpl	1,0,1,2,0,1,2,0,2,2,1,1,2,2,1,0,0,2,1,2,1,1,0,-1,
145	NM_001130058	chr1	-	75667815	76076799	75669411	76007132	24	75667815,75677152,75679389,75679603,75680289,75681438,75683550,75684174,75684941,75685484,75688045,75693410,75699670,75702671,75704197,75707685,75708570,75716894,75740642,75766296,75805266,75862267,76007119,76076724,	75669518,75677237,75679478,75679674,75680363,75681542,75683645,75684437,75685029,75685577,75688145,75693542,75699783,75702755,75704321,75707746,75708696,75716979,75740727,75766370,75805315,75862306,76007201,76076799,	0	SLC44A5	cmpl	cmpl	1,0,1,2,0,1,2,0,2,2,1,1,2,2,1,0,0,2,1,2,1,1,0,-1,
146	NM_030965	chr1	+	77333185	77529737	77333360	77528891	5	77333185,77334181,77509888,77515942,77528659,	77333375,77334427,77510298,77516050,77529737,	0	ST6GALNAC5	cmpl	cmpl	0,0,0,2,2,
147	NM_174858	chr1	+	77747741	78025654	77747998	78024355	14	77747741,77752625,77759477,77763243,77763518,77806061,77876665,77883323,77949001,77951992,77984248,77987511,78001531,78024286,	77748058,77752812,77759645,77763413,77763632,77806253,77876756,77883400,77949044,77952037,77984412,77987628,78001723,78025654,	0	AK5	cmpl	cmpl	0,0,1,1,0,0,0,1,0,1,1,0,0,0,
147	NM_012093	chr1	+	77748286	78025654	77752643	78024355	14	77748286,77752627,77759477,77763243,77763518,77806061,77876665,77883323,77949001,77951992,77984248,77987511,78001531,78024286,	77749296,77752812,77759645,77763413,77763632,77806253,77876756,77883400,77949044,77952037,77984412,77987628,78001723,78025654,	0	AK5	cmpl	cmpl	-1,0,1,1,0,0,0,1,0,1,1,0,0,0,
147	NM_017655	chr1	+	78511588	78603112	78511778	78601427	6	78511588,78546358,78560635,78585076,78591564,78601275,	78512018,78546544,78560816,78585183,78591646,78603112,	0	GIPC2	cmpl	cmpl	0,0,0,1,0,1,
147	NM_015534	chr1	-	78030189	78148343	78031324	78099039	15	78030189,78031765,78034016,78041752,78044458,78045211,78046682,78047460,78047663,78050201,78097534,78105133,78107068,78107206,78148269,	78031469,78031866,78034151,78041905,78044554,78045313,78046754,78047576,78047811,78050340,78099090,78105287,78107131,78107340,78148343,	0	ZZZ3	cmpl	cmpl	2,0,0,0,0,0,0,1,0,2,0,-1,-1,-1,-1,
147	NM_198549	chr1	+	78245308	78344081	78245340	78340749	16	78245308,78248922,78267015,78268954,78272659,78279418,78280792,78308991,78324622,78324998,78325724,78326908,78329578,78332022,78338688,78340530,	78245421,78249036,78267193,78269091,78272786,78279552,78280916,78309092,78324741,78325071,78325811,78327007,78329713,78332076,78338805,78344081,	0	FAM73A	cmpl	cmpl	0,0,0,1,0,1,0,1,0,2,0,0,0,0,0,0,
147	NM_144573	chr1	+	78354199	78409578	78381791	78408514	13	78354199,78381739,78383250,78383644,78383809,78390872,78392098,78392400,78395000,78398966,78401507,78407707,78408145,	78354444,78381818,78383442,78383723,78383958,78390914,78392296,78392577,78395189,78399164,78401729,78407893,78409578,	0	NEXN	cmpl	cmpl	-1,0,0,0,1,0,0,0,0,0,0,0,0,
147	NM_001172309	chr1	+	78354199	78409578	78381791	78408514	12	78354199,78381739,78383644,78383809,78390872,78392098,78392400,78395000,78398966,78401507,78407707,78408145,	78354444,78381818,78383723,78383958,78390914,78392296,78392577,78395189,78399164,78401729,78407893,78409578,	0	NEXN	cmpl	cmpl	-1,0,0,1,0,0,0,0,0,0,0,0,
148	NR_027310	chr1	+	78695282	78835147	78835147	78835147	6	78695282,78715867,78717177,78808209,78834221,78834967,	78695413,78716057,78717561,78808324,78834412,78835147,	0	MGC27382	unk	unk	-1,-1,-1,-1,-1,-1,
148	NM_022159	chr1	-	79355448	79472495	79356838	79472339	15	79355448,79357208,79358782,79383318,79383514,79385867,79387297,79392570,79401979,79403491,79403784,79404872,79411958,79470754,79472317,	79356901,79357377,79358874,79383385,79383735,79386071,79387471,79392776,79402096,79403675,79403964,79404943,79412111,79470904,79472495,	0	ELTD1	cmpl	cmpl	0,2,0,2,0,0,0,1,1,0,0,1,1,1,0,
151	NM_012302	chr1	+	82266081	82458107	82302669	82456829	20	82266081,82302569,82372701,82402411,82408652,82415872,82416701,82417640,82421560,82431741,82432087,82433709,82434861,82435997,82437535,82445552,82447491,82450266,82450942,82456074,	82266197,82302742,82372915,82402521,82409453,82416166,82416805,82417826,82421744,82431867,82432293,82433883,82435071,82436218,82437602,82445644,82447660,82450395,82451039,82458107,	0	LPHN2	cmpl	cmpl	-1,0,1,2,1,1,1,0,0,1,1,0,0,0,2,0,2,0,0,1,
153	NM_024686	chr1	-	84335056	84464833	84335644	84417894	21	84335056,84348645,84356003,84369761,84372011,84373138,84376847,84383286,84385381,84386769,84386929,84394818,84399290,84403534,84408145,84412806,84414310,84415547,84417527,84417869,84464613,	84335765,84348819,84356164,84369842,84372146,84373344,84377046,84383373,84385517,84386843,84387077,84394913,84399449,84403699,84408362,84412965,84414378,84415669,84417659,84418070,84464833,	0	TTLL7	cmpl	cmpl	2,2,0,0,0,1,0,0,2,0,2,0,0,0,2,2,0,1,1,0,-1,
153	NM_002731	chr1	+	84543744	84704181	84544008	84700988	10	84543744,84644859,84647882,84649719,84650782,84662298,84663411,84668365,84679835,84700862,	84544054,84644921,84648011,84649818,84650865,84662425,84663507,84668488,84680000,84704181,	0	PRKACB	cmpl	cmpl	0,1,0,0,0,2,0,0,0,0,
153	NM_182948	chr1	+	84609951	84704181	84610044	84700988	10	84609951,84644859,84647882,84649719,84650782,84662298,84663411,84668365,84679835,84700862,	84610231,84644921,84648011,84649818,84650865,84662425,84663507,84668488,84680000,84704181,	0	PRKACB	cmpl	cmpl	0,1,0,0,0,2,0,0,0,0,
153	NM_001010971	chr1	+	84764048	84816481	84764240	84815457	4	84764048,84768885,84791319,84815313,	84764250,84768970,84791431,84816481,	0	SAMD13	cmpl	cmpl	0,1,2,0,
153	NM_001134663	chr1	+	84767288	84816481	84768917	84815457	4	84767288,84768885,84791319,84815313,	84767484,84768970,84791431,84816481,	0	SAMD13	cmpl	cmpl	-1,0,2,0,
153	NM_001134664	chr1	+	84768333	84816481	84768917	84815457	4	84768333,84768885,84791319,84815313,	84768373,84768970,84791431,84816481,	0	SAMD13	cmpl	cmpl	-1,0,2,0,
154	NM_153259	chr1	-	85391265	85462796	85392367	85462555	14	85391265,85395240,85397044,85403437,85403663,85405235,85406561,85412715,85417925,85418128,85422113,85424211,85431231,85462478,	85392404,85395362,85397251,85403560,85403765,85405385,85406674,85412815,85418022,85418213,85422267,85424385,85431391,85462796,	0	MCOLN2	cmpl	cmpl	2,0,0,0,0,0,1,0,2,1,0,0,2,0,
154	NR_024113	chr1	-	85715636	85725355	85725355	85725355	4	85715636,85724206,85724617,85725040,	85718385,85724405,85724744,85725355,	0	C1orf52	unk	unk	-1,-1,-1,-1,
154	NM_012152	chr1	-	85279085	85358896	85279528	85331803	3	85279085,85331067,85358698,	85279854,85331821,85358896,	0	LPAR3	cmpl	cmpl	1,0,-1,
154	NM_145172	chr1	+	85527992	85598821	85537624	85598681	23	85527992,85537610,85538736,85546916,85547982,85550228,85551513,85555798,85559140,85560113,85561613,85563251,85564212,85570206,85573715,85575730,85583411,85587433,85589803,85592193,85594390,85595672,85598537,	85528169,85537688,85538775,85547098,85548087,85550378,85551713,85555915,85559331,85560238,85561703,85563338,85564341,85570280,85573860,85575818,85583542,85587497,85589934,85592398,85594482,85595795,85598821,	0	WDR63	cmpl	cmpl	-1,0,1,1,0,0,0,2,2,1,0,0,0,0,2,0,1,0,1,0,1,0,0,
154	NM_198077	chr1	-	85715636	85725355	85718311	85725316	3	85715636,85724206,85725040,	85718385,85724405,85725355,	0	C1orf52	cmpl	cmpl	1,0,0,
154	NM_012137	chr1	-	85784167	85930889	85787134	85930728	6	85784167,85790422,85816097,85817188,85824430,85930425,	85787251,85790566,85816217,85817262,85824530,85930889,	0	DDAH1	cmpl	cmpl	0,0,0,1,0,0,
155	NM_152890	chr1	-	86194915	86622121	86196228	86622079	60	86194915,86200431,86203078,86210348,86211123,86227078,86227213,86241356,86246902,86249178,86249795,86249941,86252036,86282470,86283716,86289218,86289367,86304267,86306904,86307750,86308022,86313347,86315035,86334201,86334464,86340331,86340959,86342804,86355242,86361540,86361703,86362038,86372876,86374280,86375632,86377062,86426931,86430691,86435909,86437022,86453283,86482833,86487922,86488220,864…	86196375,86200647,86203188,86210517,86211189,86227105,86227249,86241392,86246956,86249241,86249849,86250049,86252144,86282578,86283770,86289272,86289421,86304321,86306961,86307804,86308076,86313455,86315089,86334309,86334518,86340385,86341013,86342858,86355296,86361585,86361748,86362092,86372930,86374334,86375686,86377116,86426976,86430745,86435954,86437076,86453337,86482887,86487976,86488274,864…	0	COL24A1	cmpl	cmpl	0,0,1,0,0,0,0,0,0,0,0,0,0,0,0,0,0,0,0,0,0,0,0,0,0,0,0,0,0,0,0,0,0,0,0,0,0,0,0,0,0,0,0,0,0,0,0,0,0,0,0,0,0,0,0,0,0,1,2,0,
155	NM_006536	chr1	+	86889768	86922240	86889930	86921210	14	86889768,86891021,86894100,86896544,86898051,86900200,86904558,86905830,86907119,86909469,86913190,86916245,86919051,86920767,	86890116,86891159,86894251,86896653,86898211,86900428,86904789,86906008,86907226,86909694,86913461,86916416,86919285,86922240,	0	CLCA2	cmpl	cmpl	0,0,0,1,2,0,0,0,1,0,0,1,1,1,
156	NM_001134492	chr1	+	87380334	87564125	87380719	87563622	5	87380334,87538616,87549876,87558213,87563520,	87380843,87538855,87549962,87558352,87564125,	0	HS2ST1	cmpl	cmpl	0,1,0,2,0,
156	NM_012262	chr1	+	87380334	87575681	87380719	87570379	7	87380334,87538616,87549876,87558213,87563520,87569114,87570152,	87380843,87538855,87549962,87558352,87563618,87569272,87575681,	0	HS2ST1	cmpl	cmpl	0,1,0,2,0,2,1,
158	NM_006256	chr1	+	89149921	89301938	89150263	89299131	22	89149921,89206670,89225904,89236034,89237103,89237345,89250321,89251786,89270073,89270528,89271179,89271573,89272995,89273211,89273366,89279239,89287623,89289992,89294163,89298426,89298759,89298927,	89150311,89206971,89226059,89236152,89237249,89237562,89250507,89251896,89270217,89270604,89271354,89271700,89273126,89273287,89273458,89279416,89287686,89290069,89294306,89298534,89298840,89301938,	0	PKN2	cmpl	cmpl	0,0,1,0,1,0,1,1,0,0,1,2,0,2,0,2,2,2,1,0,0,0,
158	NM_052941	chr1	-	89646830	89664633	89650936	89664517	11	89646830,89652015,89652682,89654264,89655720,89656943,89658586,89658985,89660979,89662792,89664477,	89651152,89652209,89652785,89654477,89656001,89657189,89658783,89659095,89661107,89662987,89664633,	0	GBP4	cmpl	cmpl	0,1,0,0,1,1,2,0,1,1,0,
158	NM_001134476	chr1	+	89990396	90063420	90048209	90058602	8	89990396,89992520,90015473,90033805,90033997,90045149,90048183,90058329,	89990581,89992545,90015530,90033866,90034052,90045247,90050348,90063420,	0	LRRC8B	cmpl	cmpl	-1,-1,-1,-1,-1,-1,0,0,
158	NM_015350	chr1	+	90024271	90063420	90048209	90058602	6	90024271,90033805,90033997,90045149,90048183,90058329,	90024595,90033866,90034052,90045247,90050348,90063420,	0	LRRC8B	cmpl	cmpl	-1,-1,-1,-1,0,0,
158	NM_002053	chr1	-	89517986	89531043	89519037	89528917	11	89517986,89520364,89520795,89521698,89522536,89523674,89524523,89524999,89525879,89528727,89530842,	89519151,89520558,89520898,89521911,89522817,89523917,89524726,89525109,89526007,89528936,89531043,	0	GBP1	cmpl	cmpl	0,1,0,0,1,1,2,0,1,0,-1,
159	NM_001134479	chr1	+	90286572	90401989	90398627	90401204	3	90286572,90309196,90398625,	90286850,90309341,90401989,	0	LRRC8D	cmpl	cmpl	-1,-1,0,
159	NM_018103	chr1	+	90287479	90401989	90398627	90401204	3	90287479,90309196,90398625,	90287744,90309341,90401989,	0	LRRC8D	cmpl	cmpl	-1,-1,0,
160	NM_001017975	chr1	-	91726322	91870426	91726846	91866639	39	91726322,91727797,91728037,91731573,91733301,91739268,91740286,91742184,91742538,91778905,91779513,91781371,91781657,91781947,91784634,91784849,91788506,91788649,91790231,91808986,91812985,91816294,91817105,91818062,91818607,91818812,91840914,91841083,91843581,91843959,91844619,91845660,91846468,91850743,91851131,91859649,91861849,91866568,91870354,	91726916,91727949,91728149,91731664,91733412,91739372,91740366,91742300,91742619,91779052,91779617,91781529,91781741,91782033,91784766,91784947,91788554,91788756,91790323,91809067,91813033,91816428,91817200,91818208,91818709,91818856,91841003,91841284,91843740,91844037,91844771,91845793,91846539,91850791,91851391,91859959,91861962,91866666,91870426,	0	HFM1	cmpl	cmpl	2,0,2,1,1,2,0,1,1,1,2,0,0,1,1,2,2,0,1,1,1,2,0,1,1,2,0,0,0,0,1,0,1,1,2,1,2,0,-1,
161	NM_005665	chr1	-	92974252	93257961	92979212	93257951	18	92974252,93029198,93070863,93073137,93089732,93091350,93101758,93131495,93142714,93159358,93159855,93160866,93163416,93167697,93168951,93170111,93201954,93257900,	92979527,93029294,93070959,93073284,93089891,93091491,93101893,93131549,93142775,93159456,93159945,93161010,93163542,93167772,93169176,93170301,93202184,93257961,	0	EVI5	cmpl	cmpl	0,0,0,0,0,0,0,0,2,0,0,0,0,0,0,2,0,0,
161	NM_024813	chr1	+	92764521	92853732	92764630	92852568	13	92764521,92765750,92767032,92769533,92769840,92772744,92786155,92789001,92798947,92801903,92811402,92846280,92852567,	92764703,92765796,92767147,92769632,92769906,92772833,92786191,92789932,92799030,92801984,92811471,92846430,92853732,	0	RPAP2	cmpl	cmpl	0,1,2,0,0,0,2,2,0,2,2,2,2,
162	NM_001024948	chr1	+	93913687	94020218	93913838	94016682	14	93913687,93965024,93987638,93988900,93989817,93995208,93996311,93998478,94000261,94009663,94012398,94012903,94014834,94016503,	93913862,93965140,93987692,93989048,93989880,93995313,93996440,93998625,94000465,94009773,94012531,94012998,94014983,94020218,	0	FNBP1L	cmpl	cmpl	0,0,2,2,0,0,0,0,0,0,2,0,2,1,
162	NM_001164392	chr1	+	93544791	93604638	93545083	93602584	14	93544791,93575786,93576101,93580244,93580544,93581026,93583901,93584889,93586105,93592788,93599259,93599484,93599647,93602226,	93545088,93575985,93576183,93580340,93580645,93581175,93583997,93584958,93586229,93592856,93599365,93599537,93599752,93604638,	0	MTF2	cmpl	cmpl	0,2,0,1,1,0,2,2,2,0,2,0,2,2,
162	NM_001164473	chr1	+	93913687	94020218	93913838	94017973	17	93913687,93965024,93987638,93988900,93989817,93995208,93996311,93998478,94000261,94001888,94006598,94009663,94012398,94012903,94014834,94016503,94017965,	93913862,93965140,93987692,93989048,93989880,93995313,93996440,93998625,94000465,94002047,94006613,94009773,94012531,94012998,94014983,94016662,94020218,	0	FNBP1L	cmpl	cmpl	0,0,2,2,0,0,0,0,0,0,0,0,2,0,2,1,1,
162	NM_206886	chr1	+	93645919	93744268	93646087	93744034	28	93645919,93648916,93649534,93651901,93657556,93659172,93667448,93671066,93672663,93676358,93677657,93680299,93682192,93683294,93687165,93687415,93691889,93697982,93701804,93704866,93705239,93711661,93712394,93720027,93721891,93724304,93730257,93744019,	93646439,93649052,93649703,93652060,93657663,93659301,93667545,93671188,93672955,93676483,93677818,93680523,93682303,93683426,93687300,93687493,93692006,93698150,93701947,93705030,93705453,93711761,93712511,93720171,93722095,93724442,93730458,93744268,	0	CCDC18	cmpl	cmpl	0,1,2,0,0,2,2,0,2,0,2,1,0,0,0,0,0,0,0,2,1,2,0,0,0,0,0,0,
162	NM_007358	chr1	+	93544791	93604638	93545083	93602584	15	93544791,93575786,93576101,93580244,93580544,93581026,93583901,93584889,93586105,93592788,93594834,93599259,93599484,93599647,93602226,	93545088,93575985,93576183,93580340,93580645,93581175,93583997,93584958,93586229,93592856,93595005,93599365,93599537,93599752,93604638,	0	MTF2	cmpl	cmpl	0,2,0,1,1,0,2,2,2,0,2,2,0,2,2,
162	NM_001164393	chr1	+	93544791	93604638	93580264	93602584	13	93544791,93580244,93580544,93581026,93583901,93584889,93586105,93592788,93594834,93599259,93599484,93599647,93602226,	93545088,93580340,93580645,93581175,93583997,93584958,93586229,93592856,93595005,93599365,93599537,93599752,93604638,	0	MTF2	cmpl	cmpl	-1,0,1,0,2,2,2,0,2,2,0,2,2,
162	NM_001164391	chr1	+	93544791	93604638	93580264	93602584	16	93544791,93575786,93575883,93576101,93580244,93580544,93581026,93583901,93584889,93586105,93592788,93594834,93599259,93599484,93599647,93602226,	93545088,93575803,93575985,93576183,93580340,93580645,93581175,93583997,93584958,93586229,93592856,93595005,93599365,93599537,93599752,93604638,	0	MTF2	cmpl	cmpl	-1,-1,-1,-1,0,1,0,2,2,2,0,2,2,0,2,2,
162	NM_003567	chr1	-	94027348	94147385	94027797	94140486	12	94027348,94032835,94033296,94037226,94041570,94047857,94049574,94054533,94057821,94107859,94140169,94147153,	94027976,94033048,94033408,94037398,94041686,94048510,94049678,94054976,94057950,94107899,94140497,94147385,	0	BCAR3	cmpl	cmpl	1,1,0,2,0,1,2,0,0,2,0,-1,
162	NM_017737	chr1	+	93913687	94020218	93913838	94017973	15	93913687,93965024,93987638,93988900,93989817,93995208,93996311,93998478,94000261,94009663,94012398,94012903,94014834,94016503,94017965,	93913862,93965140,93987692,93989048,93989880,93995313,93996440,93998625,94000465,94009773,94012531,94012998,94014983,94016662,94020218,	0	FNBP1L	cmpl	cmpl	0,0,2,2,0,0,0,0,0,0,2,0,2,1,1,
163	NM_001122674	chr1	+	94883932	94944260	94884034	94944106	9	94883932,94924162,94930330,94933474,94939321,94940698,94941169,94943814,94944079,	94884144,94924199,94930429,94933563,94939391,94940796,94941293,94943871,94944260,	0	ABCD3	cmpl	cmpl	0,2,0,0,2,0,2,0,0,
163	NM_001114106	chr1	+	95285900	95360802	95286007	95360478	15	95285900,95286504,95290048,95293062,95294048,95303266,95305503,95307555,95310833,95322890,95330298,95332886,95356685,95357836,95360373,	95286034,95286612,95290191,95293199,95294142,95303427,95305593,95307680,95311020,95323056,95330455,95332973,95356823,95358073,95360802,	0	SLC44A3	cmpl	cmpl	0,0,0,2,1,2,1,1,0,1,2,0,0,0,0,
163	NM_000350	chr1	-	94458393	94586705	94458792	94586601	50	94458393,94461664,94463416,94466391,94466557,94467413,94470996,94473189,94473790,94474306,94476355,94476817,94480098,94481294,94485137,94486795,94487195,94487401,94488941,94490509,94495000,94495983,94496551,94497333,94502295,94502700,94505598,94506764,94508316,94508891,94510168,94512474,94514423,94517188,94520666,94522156,94526092,94528132,94528667,94543245,94544145,94544877,94546033,94548907,945…	94458798,94461751,94463666,94466484,94466661,94467548,94471138,94473296,94473853,94474427,94476485,94476941,94480246,94481410,94485315,94486965,94487270,94487507,94488974,94490604,94495187,94496082,94496676,94497599,94502344,94502906,94505683,94506958,94508454,94509031,94510300,94512649,94514513,94517254,94520871,94522378,94526315,94528309,94528873,94543443,94544262,94545017,94546274,94548997,945…	0	ABCA4	cmpl	cmpl	0,0,2,2,0,0,2,0,0,2,1,0,2,0,2,0,0,2,2,0,2,2,0,1,0,1,0,1,1,2,2,1,1,1,0,0,2,2,0,0,0,1,0,0,0,1,2,1,0,0,
163	NM_152369	chr1	+	95286099	95360802	95290057	95360478	14	95286099,95290048,95293062,95294048,95303266,95305503,95307555,95310833,95322890,95330298,95332886,95356685,95357836,95360373,	95286279,95290191,95293199,95294142,95303427,95305593,95307680,95311020,95323056,95330455,95332973,95356823,95358073,95360802,	0	SLC44A3	cmpl	cmpl	-1,0,2,1,2,1,1,0,1,2,0,0,0,0,
163	NM_002858	chr1	+	94883932	94984219	94884034	94982685	23	94883932,94924162,94930330,94933474,94939321,94940698,94941169,94943814,94946019,94948725,94953097,94953249,94953447,94955280,94955458,94956739,94964157,94964338,94964500,94965050,94972093,94980701,94982607,	94884144,94924199,94930429,94933563,94939391,94940796,94941293,94943871,94946162,94948795,94953167,94953347,94953539,94955372,94955531,94956803,94964235,94964404,94964590,94965170,94972198,94980758,94984219,	0	ABCD3	cmpl	cmpl	0,2,0,0,2,0,2,0,0,2,0,1,0,2,1,2,0,0,0,0,0,0,0,
164	NR_033966	chr1	+	95940292	95944912	95944912	95944912	4	95940292,95940869,95942299,95942894,	95940731,95940930,95942536,95944912,	0	FLJ31662	unk	unk	-1,-1,-1,-1,
165	NM_021190	chr1	+	97187174	97280605	97187420	97278961	14	97187174,97189119,97216980,97235258,97236263,97243140,97243391,97250614,97270355,97271974,97272421,97278267,97278584,97278831,	97187428,97189150,97217056,97235431,97236407,97243305,97243502,97250810,97270495,97272008,97272514,97278484,97278662,97280605,	0	PTBP2	cmpl	cmpl	0,2,0,1,0,0,0,0,1,0,1,1,2,2,
166	NM_001160301	chr1	-	98185313	98386615	98186443	98386478	6	98185313,98187065,98205947,98293669,98348819,98386439,	98186482,98187227,98206035,98293752,98348930,98386615,	0	DPYD	cmpl	cmpl	0,0,2,0,0,0,
166	NM_000110	chr1	-	97543299	98386615	97544531	98386478	23	97543299,97547885,97564044,97658624,97700407,97770814,97771732,97839116,97847948,97915614,97981281,98015115,98039315,98058773,98060614,98144650,98157272,98164906,98187065,98205947,98293669,98348819,98386439,	97544702,97548026,97564188,97658804,97700550,97770934,97771853,97839200,97848017,97915779,97981497,98015300,98039526,98058943,98060722,98144738,98157354,98165103,98187227,98206035,98293752,98348930,98386615,	0	DPYD	cmpl	cmpl	0,0,0,0,1,1,0,0,0,0,0,1,0,1,1,0,2,0,0,2,0,0,0,
167	NR_033716	chr1	+	99127235	99226056	99226056	99226056	9	99127235,99128252,99150440,99156630,99157090,99161073,99164261,99167372,99225609,	99127467,99128372,99150623,99156741,99157255,99161272,99164461,99167459,99226056,	0	SNX7	unk	unk	-1,-1,-1,-1,-1,-1,-1,-1,-1,
167	NM_015976	chr1	+	99127235	99226056	99127287	99225687	9	99127235,99150440,99156630,99157090,99161073,99164261,99167372,99203792,99225609,	99127467,99150623,99156741,99157255,99161272,99164461,99167459,99203945,99226056,	0	SNX7	cmpl	cmpl	0,0,0,0,0,1,0,0,0,
167	NM_152238	chr1	+	99127235	99226056	99127287	99225687	8	99127235,99150440,99156630,99161073,99164261,99167372,99203792,99225609,	99127467,99150623,99156741,99161272,99164461,99167459,99203945,99226056,	0	SNX7	cmpl	cmpl	0,0,0,0,1,0,0,0,
167	NR_033940	chr1	+	99469831	99614408	99614408	99614408	3	99469831,99609591,99612329,	99470201,99609686,99614408,	0	LOC100129620	unk	unk	-1,-1,-1,
168	NM_001166252	chr1	+	99729847	99775138	99730005	99772566	6	99729847,99753520,99762293,99764590,99766464,99771240,	99730227,99753706,99762423,99764786,99766522,99775138,	0	LPPR4	cmpl	cmpl	0,0,0,1,2,0,
168	NM_014839	chr1	+	99729847	99775138	99730005	99772566	7	99729847,99753520,99762293,99764590,99766464,99767279,99771240,	99730227,99753706,99762423,99764786,99766522,99767453,99775138,	0	LPPR4	cmpl	cmpl	0,0,0,1,2,0,0,
168	NM_017734	chr1	+	100111430	100160097	100111873	100159618	8	100111430,100127874,100133197,100152231,100152485,100152631,100154330,100159574,	100111918,100127955,100133322,100152346,100152519,100152745,100155428,100160097,	0	PALMD	cmpl	cmpl	0,0,0,2,0,1,1,1,
168	NM_033055	chr1	+	100503788	100548929	100503788	100547765	12	100503788,100515464,100524221,100525433,100527390,100533532,100534028,100535169,100542720,100544006,100546051,100547558,	100503872,100515560,100524284,100525561,100527505,100533751,100534142,100535241,100542833,100544104,100546215,100548929,	0	HIAT1	cmpl	cmpl	0,0,0,0,2,0,0,0,0,2,1,0,
169	NM_080682	chr1	+	101185296	101204601	101185416	101203839	8	101185296,101186031,101188575,101190179,101196753,101197973,101200057,101203678,	101185480,101186307,101188896,101190446,101197074,101198240,101200324,101204601,	0	VCAM1	cmpl	cmpl	0,1,1,1,1,1,1,1,
169	NM_033313	chr1	+	100818022	100950926	100818510	100950022	11	100818022,100819317,100843101,100856287,100889777,100905487,100908489,100920960,100928206,100933511,100949847,	100818559,100819408,100843177,100856380,100889857,100905554,100908552,100921048,100928437,100933650,100950926,	0	CDC14A	cmpl	cmpl	0,1,2,0,0,2,0,0,1,1,2,
169	NM_001078	chr1	+	101185296	101204601	101185416	101203839	9	101185296,101186031,101188575,101190179,101194662,101196753,101197973,101200057,101203678,	101185480,101186307,101188896,101190446,101194938,101197074,101198240,101200324,101204601,	0	VCAM1	cmpl	cmpl	0,1,1,1,1,1,1,1,1,
169	NM_033312	chr1	+	100818022	100965021	100818510	100964935	15	100818022,100819317,100843101,100856287,100889777,100905487,100908489,100920960,100928206,100933511,100949847,100960373,100961557,100963640,100964484,	100818559,100819408,100843177,100856380,100889857,100905554,100908552,100921048,100928437,100933650,100950007,100960486,100961605,100963763,100965021,	0	CDC14A	cmpl	cmpl	0,1,2,0,0,2,0,0,1,1,2,0,2,2,2,
169	NM_003672	chr1	+	100818022	100985833	100818510	100983836	16	100818022,100819317,100843101,100856287,100889777,100905487,100908489,100920960,100928206,100933511,100949847,100960373,100961557,100963640,100964484,100983806,	100818559,100819408,100843177,100856380,100889857,100905554,100908552,100921048,100928437,100933650,100950007,100960486,100961605,100963763,100964818,100985833,	0	CDC14A	cmpl	cmpl	0,1,2,0,0,2,0,0,1,1,2,0,2,2,2,0,
170	NM_058170	chr1	-	102268126	102462790	102269793	102462372	6	102268126,102271631,102290581,102296227,102302434,102462303,	102270471,102271738,102290801,102296383,102302581,102462790,	0	OLFM3	cmpl	cmpl	0,1,0,0,0,0,
171	NM_001190709	chr1	-	103342022	103574052	103343574	103573734	66	103342022,103345238,103347252,103348754,103352362,103354132,103354278,103354421,103355010,103356006,103363680,103364221,103364496,103377714,103379192,103379907,103380259,103381186,103385866,103387073,103388891,103400004,103400615,103404590,103405882,103412404,103427421,103427731,103428208,103431042,103435774,103440385,103444263,103444415,103444615,103444937,103449693,103453188,103455073,103461419…	103343721,103345472,103347321,103348867,103352612,103354186,103354314,103354475,103355118,103356060,103363734,103364329,103364550,103377768,103379246,103379961,103380367,103381240,103385920,103387127,103388945,103400112,103400669,103404644,103405990,103412512,103427475,103427821,103428316,103431096,103435828,103440439,103444308,103444469,103444660,103444991,103449747,103453296,103455127,103461464…	0	COL11A1	cmpl	cmpl	0,0,0,1,0,0,0,0,0,0,0,0,0,0,0,0,0,0,0,0,0,0,0,0,0,0,0,0,0,0,0,0,0,0,0,0,0,0,0,0,0,0,0,0,0,0,0,0,0,0,0,0,0,0,0,0,0,0,0,0,0,0,2,1,1,0,
171	NM_001854	chr1	-	103342022	103574052	103343574	103573734	67	103342022,103345238,103347252,103348754,103352362,103354132,103354278,103354421,103355010,103356006,103363680,103364221,103364496,103377714,103379192,103379907,103380259,103381186,103385866,103387073,103388891,103400004,103400615,103404590,103405882,103412404,103427421,103427731,103428208,103431042,103435774,103440385,103444263,103444415,103444615,103444937,103449693,103453188,103455073,103461419…	103343721,103345472,103347321,103348867,103352612,103354186,103354314,103354475,103355118,103356060,103363734,103364329,103364550,103377768,103379246,103379961,103380367,103381240,103385920,103387127,103388945,103400112,103400669,103404644,103405990,103412512,103427475,103427821,103428316,103431096,103435828,103440439,103444308,103444469,103444660,103444991,103449747,103453296,103455127,103461464…	0	COL11A1	cmpl	cmpl	0,0,0,1,0,0,0,0,0,0,0,0,0,0,0,0,0,0,0,0,0,0,0,0,0,0,0,0,0,0,0,0,0,0,0,0,0,0,0,0,0,0,0,0,0,0,0,0,0,0,0,0,0,0,0,0,0,0,0,0,0,0,0,2,1,1,0,
171	NM_080630	chr1	-	103342022	103574052	103343574	103573734	65	103342022,103345238,103347252,103348754,103352362,103354132,103354278,103354421,103355010,103356006,103363680,103364221,103364496,103377714,103379192,103379907,103380259,103381186,103385866,103387073,103388891,103400004,103400615,103404590,103405882,103412404,103427421,103427731,103428208,103431042,103435774,103440385,103444263,103444415,103444615,103444937,103449693,103453188,103455073,103461419…	103343721,103345472,103347321,103348867,103352612,103354186,103354314,103354475,103355118,103356060,103363734,103364329,103364550,103377768,103379246,103379961,103380367,103381240,103385920,103387127,103388945,103400112,103400669,103404644,103405990,103412512,103427475,103427821,103428316,103431096,103435828,103440439,103444308,103444469,103444660,103444991,103449747,103453296,103455127,103461464…	0	COL11A1	cmpl	cmpl	0,0,0,1,0,0,0,0,0,0,0,0,0,0,0,0,0,0,0,0,0,0,0,0,0,0,0,0,0,0,0,0,0,0,0,0,0,0,0,0,0,0,0,0,0,0,0,0,0,0,0,0,0,0,0,0,0,0,0,0,0,2,1,1,0,
171	NM_080629	chr1	-	103342022	103574052	103343574	103573734	67	103342022,103345238,103347252,103348754,103352362,103354132,103354278,103354421,103355010,103356006,103363680,103364221,103364496,103377714,103379192,103379907,103380259,103381186,103385866,103387073,103388891,103400004,103400615,103404590,103405882,103412404,103427421,103427731,103428208,103431042,103435774,103440385,103444263,103444415,103444615,103444937,103449693,103453188,103455073,103461419…	103343721,103345472,103347321,103348867,103352612,103354186,103354314,103354475,103355118,103356060,103363734,103364329,103364550,103377768,103379246,103379961,103380367,103381240,103385920,103387127,103388945,103400112,103400669,103404644,103405990,103412512,103427475,103427821,103428316,103431096,103435828,103440439,103444308,103444469,103444660,103444991,103449747,103453296,103455127,103461464…	0	COL11A1	cmpl	cmpl	0,0,0,1,0,0,0,0,0,0,0,0,0,0,0,0,0,0,0,0,0,0,0,0,0,0,0,0,0,0,0,0,0,0,0,0,0,0,0,0,0,0,0,0,0,0,0,0,0,0,0,0,0,0,0,0,0,0,0,0,0,0,0,2,1,1,0,
172	NM_017619	chr1	+	104068577	104097859	104068692	104094402	15	104068577,104070316,104076360,104077395,104077951,104078747,104079963,104083971,104085917,104087562,104088869,104089598,104093562,104094342,104097655,	104068884,104070364,104076479,104077479,104078063,104078816,104080106,104084097,104086069,104087724,104088964,104089657,104093695,104094414,104097859,	0	RNPC3	cmpl	cmpl	0,0,0,2,2,0,0,2,2,1,1,0,2,0,-1,
172	NM_004038	chr1	+	104198301	104207173	104198952	104207142	11	104198301,104198906,104199465,104200415,104201061,104202031,104202981,104203198,104205278,104205507,104206952,	104198550,104199120,104199612,104200613,104201292,104202165,104203104,104203298,104205397,104205633,104207173,	0	AMY1A	cmpl	cmpl	-1,0,0,0,0,0,2,2,0,2,2,
172	NM_001008221	chr1	+	104198140	104207173	104198952	104207142	11	104198140,104198906,104199465,104200415,104201061,104202031,104202981,104203198,104205278,104205507,104206952,	104198308,104199120,104199612,104200613,104201292,104202165,104203104,104203298,104205397,104205633,104207173,	0	AMY1A	cmpl	cmpl	-1,0,0,0,0,0,2,2,0,2,2,
172	NM_001008218	chr1	+	104198324	104207172	104198952	104207142	11	104198324,104198906,104199465,104200415,104201061,104202031,104202981,104203198,104205278,104205507,104206952,	104198550,104199120,104199612,104200613,104201292,104202165,104203104,104203298,104205397,104205633,104207172,	0	AMY1B	cmpl	cmpl	-1,0,0,0,0,0,2,2,0,2,2,
172	NM_001008219	chr1	+	104198302	104207172	104198952	104207142	11	104198302,104198906,104199465,104200415,104201061,104202031,104202981,104203198,104205278,104205507,104206952,	104198550,104199120,104199612,104200613,104201292,104202165,104203104,104203298,104205397,104205633,104207172,	0	AMY1C	cmpl	cmpl	-1,0,0,0,0,0,2,2,0,2,2,
176	NM_001079874	chr1	-	108113781	108231126	108115952	108231053	10	108113781,108116668,108138833,108145018,108145668,108152552,108160188,108185240,108226109,108231002,	108115994,108116820,108138963,108145106,108145785,108152587,108160254,108185377,108226155,108231126,	0	VAV3	cmpl	cmpl	0,1,0,2,2,0,0,1,0,0,
176	NM_006113	chr1	-	108113781	108507545	108115952	108507491	27	108113781,108116668,108138833,108145018,108145668,108152552,108160188,108185240,108226109,108231002,108247171,108247581,108291589,108292083,108293738,108298048,108299882,108303405,108307697,108309068,108311062,108313257,108315356,108319852,108322055,108417522,108507287,	108115994,108116820,108138963,108145106,108145785,108152587,108160254,108185377,108226155,108231028,108247272,108247683,108291699,108292216,108293824,108298135,108299951,108303501,108307797,108309172,108311131,108313350,108315465,108319918,108322114,108417639,108507545,	0	VAV3	cmpl	cmpl	0,1,0,2,2,0,0,1,0,1,2,2,0,2,0,0,0,0,2,0,0,0,2,2,0,0,0,
177	NM_020775	chr1	+	109656584	109749403	109656805	109745634	22	109656584,109704515,109707120,109714487,109715109,109716095,109716309,109727666,109730798,109731687,109732213,109733987,109734347,109735232,109737042,109740095,109740600,109741194,109742475,109742680,109743356,109745565,	109656958,109704636,109707313,109714635,109715190,109716201,109716459,109727755,109730976,109731816,109732304,109734093,109734485,109735496,109737216,109740276,109740697,109741296,109742602,109742859,109743522,109749403,	0	KIAA1324	cmpl	cmpl	0,0,1,2,0,0,1,1,0,1,1,2,0,0,0,0,1,2,2,0,2,0,
177	NM_014969	chr1	-	109512837	109584850	109514051	109566134	15	109512837,109517157,109524354,109525230,109525903,109529144,109533875,109538201,109544845,109547213,109553537,109556462,109560139,109565976,109584483,	109514194,109517376,109524486,109525401,109526073,109529302,109533951,109538459,109545024,109547340,109554340,109556547,109560223,109566143,109584850,	0	WDR47	cmpl	cmpl	1,1,1,1,2,0,2,2,0,2,0,2,2,0,-1,
177	NM_001142551	chr1	-	109512837	109584850	109514051	109566134	15	109512837,109517157,109524354,109525230,109525903,109529144,109533875,109538201,109544845,109547213,109553537,109556462,109560139,109565976,109584483,	109514194,109517376,109524486,109525401,109526073,109529302,109533951,109538459,109545024,109547337,109554340,109556547,109560223,109566143,109584850,	0	WDR47	cmpl	cmpl	1,1,1,1,2,0,2,2,0,2,0,2,2,0,-1,
177	NM_013296	chr1	+	109419602	109473044	109428144	109472562	15	109419602,109427896,109439485,109440113,109440580,109441263,109441500,109444411,109445747,109446746,109456959,109461234,109465038,109466621,109472322,	109419850,109428200,109439707,109440249,109440723,109441387,109441616,109444567,109445856,109446876,109457030,109461411,109465198,109466836,109473044,	0	GPSM2	cmpl	cmpl	-1,0,2,2,0,2,0,2,2,0,1,0,0,1,0,
177	NM_001142550	chr1	-	109512837	109584850	109514051	109566134	15	109512837,109517157,109524354,109525230,109525903,109529144,109533875,109538201,109544845,109547213,109553537,109556441,109560139,109565976,109584483,	109514194,109517376,109524486,109525401,109526073,109529302,109533951,109538459,109545024,109547340,109554340,109556547,109560223,109566143,109584850,	0	WDR47	cmpl	cmpl	1,1,1,1,2,0,2,2,0,2,0,2,2,0,-1,
177	NM_007269	chr1	+	109289284	109352148	109289359	109351499	19	109289284,109294878,109295684,109299311,109301131,109302606,109315286,109318954,109321907,109325043,109325270,109336203,109337448,109338855,109339241,109340766,109342841,109350022,109351404,	109289408,109294928,109295766,109299388,109301210,109302707,109315441,109319045,109322032,109325139,109325328,109336269,109337529,109338994,109339348,109340859,109342927,109350171,109352148,	0	STXBP3	cmpl	cmpl	0,1,0,1,0,1,0,2,0,2,2,0,0,0,1,0,0,2,1,
177	NM_001010985	chr1	-	109834986	109849663	109836860	109849613	9	109834986,109836827,109837732,109838855,109839404,109839671,109840043,109840790,109849468,	109835210,109836871,109837919,109838992,109839564,109839811,109840239,109840879,109849663,	0	MYBPHL	cmpl	cmpl	-1,1,0,1,0,1,0,1,0,
178	NM_146421	chr1	+	110230417	110236367	110230495	110235917	7	110230417,110230791,110231294,110231669,110231846,110232892,110235827,	110230531,110230867,110231359,110231751,110231947,110232988,110236367,	0	GSTM1	cmpl	cmpl	0,0,1,0,1,0,0,
178	NR_036437	chr1	+	110753335	110776674	110776674	110776674	5	110753335,110765585,110768596,110774842,110775532,	110754799,110766522,110768800,110775219,110776674,	0	KCNC4	unk	unk	-1,-1,-1,-1,-1,
178	NM_022768	chr1	+	110881944	110889303	110882027	110888231	3	110881944,110888160,110888929,	110884890,110888271,110889303,	0	RBM15	cmpl	cmpl	0,1,-1,
178	NM_004978	chr1	+	110753335	110776674	110754121	110774931	4	110753335,110765585,110768596,110774842,	110754799,110766522,110768800,110776674,	0	KCNC4	cmpl	cmpl	0,0,1,1,
178	NM_001039574	chr1	+	110753335	110776674	110754121	110775594	4	110753335,110765585,110768596,110775532,	110754799,110766522,110768800,110776674,	0	KCNC4	cmpl	cmpl	0,0,1,1,
178	NM_000561	chr1	+	110230417	110236367	110230495	110235917	8	110230417,110230791,110231294,110231669,110231846,110232892,110233075,110235827,	110230531,110230867,110231359,110231751,110231947,110232988,110233186,110236367,	0	GSTM1	cmpl	cmpl	0,0,1,0,1,0,0,0,
179	NM_178454	chr1	-	111659953	111682838	111660781	111674176	9	111659953,111661426,111662498,111663137,111667363,111668848,111674045,111680144,111682659,	111660889,111661519,111662581,111663315,111667503,111668916,111674190,111680208,111682838,	0	DRAM2	cmpl	cmpl	0,0,1,0,1,2,0,-1,-1,
179	NM_001081976	chr1	-	112025969	112106597	112026308	112106574	6	112025969,112028361,112029207,112031298,112033277,112106467,	112026379,112028462,112029274,112031646,112033384,112106597,	0	ADORA3	cmpl	cmpl	1,2,1,1,2,0,
180	NM_018704	chr1	+	112938799	113003786	112958787	113000034	6	112938799,112954815,112958778,112991563,112997070,112998552,	112938894,112954939,112958886,112991794,112997178,113003786,	0	CTTNBP2NL	cmpl	cmpl	-1,-1,0,0,0,0,
180	NM_017744	chr1	-	113066140	113162040	113068634	113161735	15	113066140,113084572,113093222,113098489,113119607,113120966,113124613,113124996,113126593,113134146,113140592,113143415,113153462,113159434,113161530,	113068733,113084712,113093315,113098640,113119710,113121039,113124728,113125094,113126748,113134225,113140708,113143470,113153625,113159517,113162040,	0	ST7L	cmpl	cmpl	0,1,1,0,2,1,0,1,2,1,2,1,0,1,0,
180	NM_138727	chr1	-	113066140	113162040	113068634	113161735	15	113066140,113084572,113093222,113098489,113119607,113120966,113124613,113124996,113126593,113134146,113140592,113143415,113153462,113159434,113161530,	113068733,113084712,113093315,113098640,113119710,113121039,113124728,113125094,113126748,113134225,113140708,113143470,113153625,113159466,113162040,	0	ST7L	cmpl	cmpl	0,1,1,0,2,1,0,1,2,1,2,1,0,1,0,
180	NM_138728	chr1	-	113066140	113162040	113068634	113161735	14	113066140,113084572,113098489,113119607,113120966,113124613,113124996,113126593,113134146,113140592,113143415,113153462,113159434,113161530,	113068733,113084712,113098640,113119710,113121039,113124728,113125094,113126748,113134225,113140708,113143470,113153625,113159517,113162040,	0	ST7L	cmpl	cmpl	0,1,0,2,1,0,1,2,1,2,1,0,1,0,
180	NM_004980	chr1	-	112318453	112531777	112318698	112525348	8	112318453,112319647,112321057,112322846,112323311,112329565,112524240,112531369,	112318900,112319895,112321114,112322936,112323413,112329726,112525420,112531777,	0	KCND3	cmpl	cmpl	2,0,0,0,0,1,0,-1,
180	NM_138729	chr1	-	113084412	113162040	113084533	113161735	14	113084412,113093222,113098489,113119607,113120966,113124613,113124996,113126593,113134146,113140592,113143415,113153462,113159434,113161530,	113084712,113093315,113098640,113119710,113121039,113124728,113125094,113126748,113134225,113140708,113143470,113153625,113159517,113162040,	0	ST7L	cmpl	cmpl	1,1,0,2,1,0,1,2,1,2,1,0,1,0,
180	NM_172198	chr1	-	112318453	112531777	112318698	112525348	7	112318453,112319647,112322846,112323311,112329565,112524240,112531369,	112318900,112319895,112322936,112323413,112329726,112525420,112531777,	0	KCND3	cmpl	cmpl	2,0,0,0,1,0,-1,
181	NM_014813	chr1	+	113615830	113667342	113616028	113666723	18	113615830,113633939,113635827,113636051,113636960,113637233,113638495,113638843,113641326,113642832,113643041,113650215,113652863,113655100,113657048,113658908,113661854,113666496,	113616267,113634005,113635902,113636186,113637104,113637377,113638639,113638987,113641407,113642904,113643110,113650379,113653184,113655382,113657498,113659058,113662145,113667342,	0	LRIG2	cmpl	cmpl	0,2,2,2,2,2,2,2,2,2,2,2,1,1,1,1,1,1,
181	NM_152900	chr1	+	113933474	114228545	113933655	114224883	21	113933474,114092136,114123163,114128008,114133105,114137102,114157222,114162357,114165427,114184532,114186364,114189107,114191858,114193635,114196451,114201701,114214355,114215236,114215943,114223819,114224833,	113933971,114092253,114123283,114128218,114133280,114137182,114157280,114162452,114165616,114185138,114186396,114189264,114191950,114193828,114196640,114201887,114214458,114215363,114216087,114223958,114228545,	0	MAGI3	cmpl	cmpl	0,1,1,1,1,2,1,2,1,1,1,0,1,0,1,1,1,2,0,0,1,
181	NM_001142782	chr1	+	113933474	114228545	113933655	114226636	21	113933474,114092136,114123163,114128008,114133105,114137102,114157222,114162357,114165427,114184532,114186364,114189107,114191858,114193635,114196451,114201701,114214355,114215236,114215943,114223819,114225518,	113933971,114092253,114123283,114128218,114133280,114137182,114157280,114162452,114165616,114185138,114186396,114189264,114191950,114193828,114196640,114201887,114214458,114215363,114216087,114223958,114228545,	0	MAGI3	cmpl	cmpl	0,1,1,1,1,2,1,2,1,1,1,0,1,0,1,1,1,2,0,0,1,
182	NM_015906	chr1	-	114935398	115053781	114940269	115053697	20	114935398,114940561,114942078,114944010,114945381,114948031,114949562,114951298,114952805,114964057,114967212,114968070,114969798,114970369,114973419,114976238,115005725,115006033,115006891,115053171,	114940482,114940612,114942231,114944085,114945505,114948381,114949722,114951362,114952938,114964258,114967377,114968345,114969916,114970516,114973534,114976355,115005858,115006178,115007010,115053781,	0	TRIM33	cmpl	cmpl	0,0,0,0,2,0,2,1,0,0,0,1,0,0,2,2,1,0,1,0,
182	NM_205848	chr1	-	114631913	114696472	114636407	114682493	8	114631913,114636356,114640348,114641715,114646222,114680116,114682236,114696231,	114634704,114636425,114640499,114641887,114646343,114680675,114682502,114696472,	0	SYT6	cmpl	cmpl	-1,0,2,1,0,2,0,-1,
182	NM_001010922	chr1	-	114419435	114430169	114423744	114429997	4	114419435,114424394,114429158,114429870,	114423762,114424619,114429280,114430169,	0	BCL2L15	cmpl	cmpl	0,0,1,0,
182	NM_198459	chr1	-	115127195	115212732	115128220	115168605	18	115127195,115130007,115130336,115137093,115138452,115141894,115142824,115143440,115144128,115144745,115147542,115151306,115153693,115161006,115165607,115166127,115167799,115212603,	115128252,115130094,115130573,115137199,115138494,115142072,115142973,115143581,115144206,115144815,115147652,115151494,115153738,115161103,115165720,115166264,115168809,115212732,	0	DENND2C	cmpl	cmpl	1,1,1,0,0,2,0,0,0,2,0,1,1,0,1,2,0,-1,
182	NM_033020	chr1	-	114935398	115053781	114940269	115053697	19	114935398,114942078,114944010,114945381,114948031,114949562,114951298,114952805,114964057,114967212,114968070,114969798,114970369,114973419,114976238,115005725,115006033,115006891,115053171,	114940482,114942231,114944085,114945505,114948381,114949722,114951362,114952938,114964258,114967377,114968345,114969916,114970516,114973534,114976355,115005858,115006178,115007010,115053781,	0	TRIM33	cmpl	cmpl	0,0,0,2,0,2,1,0,0,0,1,0,0,2,2,1,0,1,0,
183	NM_005725	chr1	-	115590632	115632121	115593110	115632053	8	115590632,115595999,115600157,115601503,115603084,115604755,115615525,115631984,	115593176,115596083,115600229,115601602,115603159,115604853,115615628,115632121,	0	TSPAN2	cmpl	cmpl	0,0,0,0,0,1,0,0,
183	NM_001232	chr1	-	116242625	116311426	116243861	116311162	11	116242625,116245541,116247812,116260460,116268128,116269612,116275521,116280844,116283348,116287448,116310928,	116244047,116245616,116247913,116260515,116268174,116269743,116275595,116280956,116283449,116287533,116311426,	0	CASQ2	cmpl	cmpl	0,0,1,0,2,0,1,0,1,0,0,
183	NM_002506	chr1	-	115828536	115880857	115828690	115829416	3	115828536,115836247,115880824,	115829428,115836371,115880857,	0	NGF	cmpl	cmpl	0,-1,-1,
183	NM_003176	chr1	+	115397454	115537990	115398085	115537640	32	115397454,115398061,115399193,115399852,115400064,115401167,115402363,115403356,115417126,115418689,115419357,115420714,115428155,115428745,115430246,115438068,115453017,115454099,115455653,115456595,115466069,115468898,115469121,115486959,115487492,115488909,115489866,115520177,115523956,115527345,115537318,115537502,	115397639,115398193,115399278,115399896,115400118,115401332,115402431,115403430,115417185,115418759,115419431,115420823,115428250,115428930,115430314,115438130,115453122,115454203,115455771,115456666,115466151,115468961,115469184,115487076,115487603,115489002,115489941,115520237,115524133,115527489,115537408,115537990,	0	SYCP1	cmpl	cmpl	-1,0,0,1,0,0,0,2,1,0,1,0,1,0,2,1,0,0,2,0,2,0,0,0,0,0,0,0,0,0,0,0,
184	NM_001542	chr1	-	117117030	117210314	117119933	117208948	12	117117030,117122013,117127266,117131315,117142562,117146245,117149113,117150563,117156386,117158701,117208905,117210239,	117120184,117122499,117127674,117131726,117142967,117146647,117149173,117150953,117156797,117159079,117209578,117210314,	0	IGSF3	cmpl	cmpl	1,1,1,1,1,1,1,1,1,1,0,-1,
184	NM_000701	chr1	+	116915794	116947396	116916133	116947066	23	116915794,116926635,116927404,116929909,116930752,116931259,116931523,116932060,116932834,116933403,116935475,116936152,116937731,116939219,116940509,116941242,116941551,116942041,116943482,116943751,116944175,116946505,116947037,	116916145,116926746,116927464,116930113,116930866,116931394,116931641,116932329,116933033,116933513,116935610,116936345,116937907,116939356,116940660,116941411,116941706,116942165,116943628,116943882,116944277,116946597,116947396,	0	ATP1A1	cmpl	cmpl	0,0,0,0,0,0,0,1,0,1,0,0,1,0,2,0,1,0,1,0,2,2,1,
184	NM_018420	chr1	+	116519118	116612675	116519248	116609729	12	116519118,116534651,116562202,116563341,116569513,116573986,116577807,116579923,116605382,116607056,116609140,116609639,	116519335,116534864,116562335,116563506,116569643,116574202,116577948,116580009,116605503,116607129,116609329,116612675,	0	SLC22A15	cmpl	cmpl	0,0,0,1,1,2,2,2,1,2,0,0,
184	NM_001767	chr1	+	117297085	117311851	117297114	117311405	5	117297085,117297252,117303023,117307105,117311085,	117297175,117297573,117303254,117307228,117311851,	0	CD2	cmpl	cmpl	0,1,1,1,1,
184	NM_001007237	chr1	-	117117030	117210314	117119933	117208948	11	117117030,117122013,117127266,117131315,117142562,117146245,117150563,117156386,117158701,117208905,117210239,	117120184,117122499,117127674,117131726,117142967,117146647,117150953,117156797,117159079,117209578,117210314,	0	IGSF3	cmpl	cmpl	1,1,1,1,1,1,1,1,1,0,-1,
185	NM_004258	chr1	+	117544381	117579167	117544439	117576723	10	117544381,117552471,117554171,117556027,117559711,117560777,117564194,117568130,117576481,117578777,	117544482,117552852,117554588,117556414,117560095,117561182,117564605,117568526,117576756,117579167,	0	CD101	cmpl	cmpl	0,1,1,1,1,1,1,1,1,-1,
185	NM_024626	chr1	-	117686208	117753549	117690279	117753477	6	117686208,117690234,117695712,117699195,117712728,117753445,	117687847,117690404,117695991,117699543,117712793,117753549,	0	VTCN1	cmpl	cmpl	-1,1,1,1,2,0,
185	NM_006699	chr1	+	117910084	118068320	117910805	118065579	13	117910084,117944807,117948170,117957334,117963190,117984852,118003110,118008955,118035768,118039384,118042003,118045476,118065446,	117911107,117945063,117948267,117957453,117963271,117984947,118003234,118009049,118035884,118039604,118042176,118045592,118068320,	0	MAN1A2	cmpl	cmpl	0,2,0,1,0,0,2,0,1,0,1,0,2,
186	NM_206996	chr1	-	118496287	118727848	118506421	118727780	49	118496287,118506421,118509231,118512678,118514485,118516047,118523892,118526433,118527305,118530456,118530727,118533483,118534037,118535088,118537028,118538992,118539220,118548036,118550666,118554850,118558587,118565926,118567860,118570896,118574314,118579392,118581914,118583352,118584425,118596624,118598355,118609367,118616476,118617161,118623723,118624037,118628544,118629293,118629493,118634228…	118496672,118506561,118509376,118512739,118514670,118516184,118524024,118526536,118527405,118530504,118530827,118533529,118534151,118535271,118537153,118539123,118539366,118548225,118550821,118554995,118558805,118566086,118568039,118571017,118574490,118579506,118582067,118583464,118584665,118596716,118598537,118609522,118616590,118617223,118623942,118624265,118628695,118629407,118629631,118634341…	0	SPAG17	cmpl	cmpl	-1,1,0,2,0,1,1,0,2,2,1,0,0,0,1,2,0,0,1,0,1,0,1,0,1,1,1,0,0,1,2,0,0,1,1,1,0,0,0,1,0,0,1,1,0,0,0,0,0,
187	NM_016527	chr1	+	119911401	119936751	119923708	119936463	8	119911401,119923700,119925537,119927398,119929244,119934732,119935240,119936407,	119911525,119923839,119925689,119927676,119929454,119934891,119935310,119936751,	0	HAO2	cmpl	cmpl	-1,0,2,1,0,0,0,1,
187	NM_015836	chr1	-	119573838	119683295	119575533	119683267	6	119573838,119576717,119584886,119588204,119618972,119683177,	119575982,119576836,119584972,119588285,119619230,119683295,	0	WARS2	cmpl	cmpl	1,2,0,0,0,0,
187	NM_001005783	chr1	+	119911401	119936751	119923708	119936463	9	119911401,119923126,119923700,119925537,119927398,119929244,119934732,119935240,119936407,	119911525,119923346,119923839,119925689,119927676,119929454,119934891,119935310,119936751,	0	HAO2	cmpl	cmpl	-1,-1,0,2,1,0,0,0,1,
187	NM_201263	chr1	-	119573838	119683295	119575982	119683267	6	119573838,119576717,119584886,119588204,119618972,119683177,	119576011,119576836,119584972,119588285,119619230,119683295,	0	WARS2	cmpl	cmpl	1,2,0,0,0,0,
188	NM_001100910	chr1	+	120839004	120855681	120839833	120854586	4	120839004,120841974,120845994,120854491,	120839985,120842052,120846119,120855681,	0	FAM72B	cmpl	cmpl	0,2,2,1,
210	NR_024510	chr1	-	144300511	144340773	144340773	144340773	2	144300511,144340525,	144301536,144340773,	0	LOC728855	unk	unk	-1,-1,
210	NR_024511	chr1	-	144300511	144340773	144340773	144340773	3	144300511,144301189,144340525,	144300755,144301536,144340773,	0	LOC728855	unk	unk	-1,-1,-1,
210	NR_024584	chr1	-	144300516	144341755	144341755	144341755	4	144300516,144301189,144340525,144341669,	144300755,144301536,144340623,144341755,	0	LOC728875	unk	unk	-1,-1,-1,-1,
210	NR_034178	chr1	+	143915747	144094477	144094477	144094477	4	143915747,144013900,144053505,144094361,	143916308,144014093,144053668,144094477,	0	SRGAP2P2	unk	unk	-1,-1,-1,-1,
211	NM_203458	chr1	+	145209110	145285912	145248856	145282031	5	145209110,145248812,145273184,145281368,145281954,	145209436,145248894,145273444,145281704,145285912,	0	NOTCH2NL	cmpl	cmpl	-1,0,2,1,1,
211	NM_001195260	chr1	-	144951760	144997111	144952196	144994635	5	144951760,144952565,144955215,144994590,144997082,	144952376,144952689,144955292,144994701,144997111,	0	PDE4DIP	cmpl	cmpl	0,2,0,0,-1,
211	NM_004892	chr1	+	145096406	145116922	145096546	145115889	5	145096406,145103907,145109523,145112372,145115734,	145096621,145104017,145109684,145112519,145116922,	0	SEC22B	cmpl	cmpl	0,0,2,1,1,
211	NM_153713	chr1	+	145477084	145499091	145477158	145498778	6	145477084,145487303,145492234,145497392,145498102,145498535,	145477450,145487467,145492375,145497488,145498180,145499091,	0	LIX1L	cmpl	cmpl	0,1,0,0,0,0,
211	NM_022359	chr1	-	144951760	145076186	144952196	145075862	7	144951760,144952565,144955215,144994590,145015859,145021111,145075629,	144952376,144952689,144955292,144994701,145016011,145021167,145076186,	0	PDE4DIP	cmpl	cmpl	0,2,0,0,1,2,0,
211	NM_001002812	chr1	-	144890590	144995022	144892213	144994731	23	144890590,144892500,144903076,144904624,144906058,144906420,144909868,144911881,144912129,144915444,144916569,144917498,144917818,144918832,144921834,144922186,144922518,144923689,144946624,144952200,144952565,144955215,144994590,	144892219,144892589,144903204,144904737,144906196,144906537,144909960,144911963,144912294,144915639,144916749,144917636,144917932,144918991,144922047,144922279,144922638,144923821,144946742,144952376,144952689,144955292,144995022,	0	PDE4DIP	cmpl	cmpl	0,1,2,0,0,0,1,0,0,0,0,0,0,0,0,0,0,0,2,0,2,0,0,
211	NM_014455	chr1	+	145611035	145688776	145611239	145688220	9	145611035,145646114,145650482,145663158,145682022,145683574,145684584,145686975,145688088,	145611341,145646173,145650540,145663367,145682094,145683647,145684678,145687091,145688776,	0	RNF115	cmpl	cmpl	0,0,2,0,2,2,0,1,0,
211	NM_001039703	chr1	+	145293370	145368684	145293405	145368684	84	145293370,145295422,145296356,145297618,145298154,145299729,145301719,145302653,145303909,145304446,145305944,145309899,145311102,145313333,145314215,145314903,145315790,145316511,145317405,145318053,145318935,145319623,145320510,145321229,145322123,145322771,145323653,145324347,145325234,145325951,145326845,145327492,145328374,145329078,145329965,145330682,145331574,145332222,145333104,145333796…	145293580,145295525,145296571,145297691,145298366,145299939,145301822,145302868,145303982,145304652,145305996,145310063,145311154,145313506,145314267,145315076,145315899,145316684,145317457,145318226,145318987,145319796,145320619,145321402,145322175,145322944,145323705,145324520,145325343,145326124,145326897,145327665,145328432,145329251,145330074,145330855,145331626,145332395,145333156,145333969…	0	NBPF10	cmpl	cmpl	0,1,2,1,2,1,1,2,1,2,1,2,1,2,1,2,1,2,1,2,1,2,1,2,1,2,1,2,1,2,1,2,1,2,1,2,1,2,1,2,1,2,1,2,1,2,1,2,1,2,1,2,1,2,1,2,1,2,1,2,1,2,1,2,1,2,1,2,1,2,1,2,1,2,1,2,1,2,1,2,1,2,1,2,
211	NM_014644	chr1	-	144851426	144995022	144852457	144994731	44	144851426,144854164,144854517,144855739,144856815,144857611,144859758,144863317,144864134,144865809,144866591,144867920,144871695,144873876,144874680,144875976,144877035,144879034,144880741,144881429,144882445,144886096,144892500,144903076,144904624,144906058,144906420,144909868,144911881,144912129,144915444,144916569,144917498,144917818,144918832,144921834,144922186,144922518,144923689,144946624…	144852499,144854211,144854656,144855883,144857042,144857728,144859998,144863442,144864324,144865929,144866723,144868172,144871881,144874029,144874904,144876028,144877271,144879563,144880861,144881622,144882881,144886329,144892589,144903204,144904737,144906196,144906537,144909960,144911963,144912294,144915639,144916749,144917636,144917932,144918991,144922047,144922279,144922638,144923821,144946742…	0	PDE4DIP	cmpl	cmpl	0,1,0,0,1,1,1,2,1,1,1,1,1,1,2,1,2,1,1,0,2,0,1,2,0,0,0,1,0,0,0,0,0,0,0,0,0,0,0,2,0,2,0,0,
211	NM_001195261	chr1	-	144951760	144995082	144952196	144994994	5	144951760,144952565,144955215,144994590,144994955,	144952376,144952689,144955292,144994701,144995082,	0	PDE4DIP	cmpl	cmpl	0,2,0,0,0,
211	NM_001198834	chr1	-	144851423	144995033	144852353	144994731	44	144851423,144854164,144854517,144855739,144856815,144857611,144859758,144863317,144864134,144865809,144866591,144867920,144871695,144873876,144874680,144875976,144877035,144879034,144880741,144881429,144882445,144886096,144892500,144903076,144904624,144906058,144906420,144909868,144911881,144912129,144915444,144916569,144917498,144917818,144918832,144921834,144922186,144922518,144923689,144946624…	144852443,144854211,144854656,144855883,144857042,144857728,144859998,144863442,144864324,144865929,144866723,144868172,144871881,144874029,144874904,144876028,144877271,144879563,144880861,144881622,144882881,144886329,144892589,144903204,144904737,144906196,144906537,144909960,144911963,144912294,144915639,144916749,144917636,144917932,144918991,144922047,144922279,144922638,144923821,144946742…	0	PDE4DIP	cmpl	cmpl	0,1,0,0,1,1,1,2,1,1,1,1,1,1,2,1,2,1,1,0,2,0,1,2,0,0,0,1,0,0,0,0,0,0,0,0,0,0,0,2,0,2,0,0,
211	NM_001002810	chr1	-	144951760	144995033	144952196	144994731	4	144951760,144952565,144955215,144994590,	144952376,144952689,144955292,144995033,	0	PDE4DIP	cmpl	cmpl	0,2,0,0,
211	NM_001198832	chr1	-	144851423	145039992	144852457	145039609	46	144851423,144854164,144854517,144855739,144856815,144857611,144859758,144863317,144864134,144865809,144866591,144867920,144873876,144874680,144875976,144877035,144879034,144880741,144881429,144882775,144886096,144892500,144903076,144904624,144906058,144906420,144909868,144911881,144912129,144915444,144916569,144917498,144917818,144918832,144921834,144922186,144922518,144923689,144946624,144952200…	144852499,144854211,144854656,144855883,144857042,144857728,144859998,144863442,144864324,144865929,144866723,144868172,144874029,144874904,144876028,144877271,144879563,144880861,144881622,144882881,144886329,144892589,144903204,144904737,144906196,144906537,144909960,144911963,144912294,144915639,144916749,144917636,144917932,144918991,144922047,144922279,144922638,144923821,144946742,144952376…	0	PDE4DIP	cmpl	cmpl	0,1,0,0,1,1,1,2,1,1,1,1,1,2,1,2,1,1,0,2,0,1,2,0,0,0,1,0,0,0,0,0,0,0,0,0,0,0,2,0,2,0,0,1,2,0,
212	NM_001144830	chr1	-	146657837	146697230	146661800	146696621	7	146657837,146661755,146680413,146683960,146684874,146687323,146696486,	146658824,146661828,146680613,146684103,146685037,146687512,146697230,	0	FMO5	cmpl	cmpl	-1,2,0,1,0,0,0,
212	NM_001461	chr1	-	146657837	146697230	146658478	146696621	9	146657837,146661755,146672733,146680413,146683960,146684874,146687323,146696486,146696878,	146658824,146661828,146673086,146680613,146684103,146685037,146687512,146696658,146697230,	0	FMO5	cmpl	cmpl	2,1,2,0,1,0,0,0,-1,
212	NM_001144829	chr1	-	146655883	146697230	146656070	146696621	9	146655883,146661755,146672733,146680413,146683960,146684874,146687323,146696486,146696868,	146656209,146661828,146673086,146680613,146684103,146685037,146687512,146696658,146697230,	0	FMO5	cmpl	cmpl	2,1,2,0,1,0,0,0,-1,
213	NM_004326	chr1	+	147013181	147098015	147083635	147096760	10	147013181,147076569,147078576,147083376,147084681,147086225,147087602,147090621,147094071,147095642,	147013444,147076704,147078659,147083688,147084998,147086415,147087702,147092863,147094332,147098015,	0	BCL9	cmpl	cmpl	-1,-1,-1,0,2,1,2,0,1,1,
213	NM_001101663	chr1	-	147575799	147610081	147576172	147599164	23	147575799,147576819,147577642,147578465,147579226,147579995,147580766,147581570,147582664,147586723,147588075,147588745,147589854,147590902,147592783,147594337,147595011,147596135,147599111,147599423,147607402,147607950,147609989,	147576189,147576928,147577811,147578517,147579399,147580047,147580939,147581622,147582828,147586775,147588281,147588818,147590069,147591005,147592993,147594549,147595084,147596350,147599321,147599571,147607526,147608092,147610081,	0	NBPF24	cmpl	cmpl	1,0,2,1,2,1,2,1,2,1,2,1,2,1,1,2,1,2,0,-1,-1,-1,-1,
213	NM_001097616	chr1	+	147425566	147465755	147425566	147465149	9	147425566,147426553,147438785,147441106,147442098,147458430,147460663,147464733,147464942,	147425697,147426634,147438895,147441195,147442191,147458526,147460753,147464799,147465755,	0	GPR89C	cmpl	cmpl	0,2,2,1,0,0,0,0,0,
213	NM_183372	chr1	-	147574322	147624469	147576172	147608077	24	147574322,147576819,147577642,147578465,147579226,147579995,147580766,147581570,147582664,147586723,147588075,147588745,147589854,147590902,147592783,147594337,147595011,147596135,147597181,147599111,147607950,147609989,147615693,147623998,	147576189,147576928,147577811,147578517,147579399,147580047,147580939,147581622,147582828,147586775,147588281,147588818,147590069,147591005,147592993,147594549,147595084,147596350,147597284,147599321,147608092,147610088,147615965,147624469,	0	NBPF11	cmpl	cmpl	1,0,2,1,2,1,2,1,2,1,2,1,2,1,1,2,1,2,1,1,0,-1,-1,-1,
213	NM_016334	chr1	+	147400505	147465753	147400649	147465149	14	147400505,147408740,147410827,147415551,147416110,147425576,147426553,147438785,147441106,147442098,147458430,147460663,147464733,147464942,	147400691,147408800,147410931,147415658,147416212,147425697,147426634,147438895,147441195,147442191,147458526,147460753,147464799,147465753,	0	GPR89B	cmpl	cmpl	0,0,0,2,1,1,2,2,1,0,0,0,0,0,
215	NM_178230	chr1	+	149553002	149553662	149553077	149553572	1	149553002,	149553662,	0	PPIAL4A	cmpl	cmpl	0,
215	NM_001135789	chr1	+	149553002	149553787	149553077	149553572	1	149553002,	149553787,	0	PPIAL4C	cmpl	cmpl	0,
215	NM_001143883	chr1	+	149553002	149553787	149553077	149553572	1	149553002,	149553787,	0	PPIAL4B	cmpl	cmpl	0,
215	NR_027002	chr1	+	149279475	149291742	149291742	149291742	1	149279475,	149291742,	0	LOC388692	unk	unk	-1,
216	NM_207168	chr1	-	150599521	150602098	150599807	150601946	2	150599521,150601889,	150600068,150602098,	0	ENSA	cmpl	cmpl	0,0,
216	NM_207042	chr1	-	150594598	150602098	150595319	150601946	5	150594598,150598117,150598954,150599942,150601889,	150595335,150598284,150599002,150600068,150602098,	0	ENSA	cmpl	cmpl	2,0,0,0,0,
216	NM_015203	chr1	+	150336989	150449041	150337190	150445810	11	150336989,150390071,150413398,150414356,150415706,150416726,150418701,150429763,150432535,150437002,150443036,	150337395,150390201,150413499,150414434,150415759,150416853,150418877,150430046,150432793,150437203,150449041,	0	RPRD2	cmpl	cmpl	0,1,2,1,1,0,1,0,1,1,1,
216	NM_025150	chr1	+	150459919	150479749	150459926	150479540	18	150459919,150460333,150461439,150463076,150463869,150464073,150464886,150468957,150469285,150470005,150470977,150471372,150471691,150476810,150477107,150477381,150478066,150479391,	150459992,150460530,150461563,150463201,150463987,150464138,150464965,150469104,150469384,150470223,150471140,150471510,150471769,150476911,150477209,150477454,150478181,150479749,	0	TARS2	cmpl	cmpl	0,0,2,0,2,0,2,0,0,0,2,0,0,0,2,2,0,1,
216	NM_004079	chr1	-	150702551	150738305	150705521	150737239	8	150702551,150720252,150722481,150724256,150727476,150730333,150737113,150738173,	150705621,150720355,150722647,150724484,150727626,150730456,150737240,150738305,	0	CTSS	cmpl	cmpl	2,1,0,0,0,0,0,-1,
216	NM_207044	chr1	-	150595753	150602098	150598113	150601946	3	150595753,150599942,150601889,	150598284,150600068,150602098,	0	ENSA	cmpl	cmpl	0,0,0,
216	NM_004436	chr1	-	150594598	150602098	150595319	150601946	4	150594598,150598117,150599942,150601889,	150595335,150598284,150600068,150602098,	0	ENSA	cmpl	cmpl	2,0,0,0,
216	NM_207043	chr1	-	150595753	150602098	150598113	150601946	4	150595753,150598954,150599942,150601889,	150598284,150599002,150600068,150602098,	0	ENSA	cmpl	cmpl	0,0,0,0,
216	NM_007259	chr1	+	150039341	150117505	150039914	150116974	15	150039341,150040686,150044232,150048310,150048993,150049171,150049746,150053423,150053965,150054799,150064030,150064395,150065622,150082610,150116886,	150040007,150040821,150044293,150048390,150049062,150049309,150049857,150053558,150054079,150054967,150064189,150064503,150065744,150082742,150117505,	0	VPS45	cmpl	cmpl	0,0,0,1,0,0,0,0,0,0,0,0,0,2,2,
217	NM_015100	chr1	-	151375199	151431941	151377277	151414680	19	151375199,151379082,151379386,151379710,151380575,151380884,151381169,151384100,151384771,151395872,151396424,151397430,151400298,151400598,151402078,151403141,151413403,151414556,151431627,	151378940,151379107,151379499,151379767,151380716,151381057,151381304,151384247,151384872,151396027,151396762,151397537,151400517,151400889,151402187,151403317,151413562,151414681,151431941,	0	POGZ	cmpl	cmpl	2,1,2,2,2,0,0,0,1,2,0,1,1,1,0,1,1,0,-1,
217	NM_020832	chr1	+	151254790	151264381	151258767	151263685	9	151254790,151258750,151261003,151261570,151261853,151262153,151262597,151262907,151263190,	151254871,151260882,151261182,151261747,151262016,151262483,151262710,151263049,151264381,	0	ZNF687	cmpl	cmpl	-1,0,0,2,2,0,0,2,0,
217	NM_001126337	chr1	+	151512780	151556059	151512842	151554183	12	151512780,151535060,151536379,151537000,151538638,151542132,151546745,151547386,151551196,151552124,151553417,151554119,	151512902,151535162,151536466,151537090,151538704,151542246,151546874,151547481,151551302,151552208,151553518,151556059,	0	TUFT1	cmpl	cmpl	0,0,0,0,0,0,0,0,2,0,0,2,
217	NM_020127	chr1	+	151512780	151556059	151512842	151554183	13	151512780,151534566,151535060,151536379,151537000,151538638,151542132,151546745,151547386,151551196,151552124,151553417,151554119,	151512902,151534641,151535162,151536466,151537090,151538704,151542246,151546874,151547481,151551302,151552208,151553518,151556059,	0	TUFT1	cmpl	cmpl	0,0,0,0,0,0,0,0,0,2,0,0,2,
217	NM_001194937	chr1	-	151375199	151431941	151377277	151414680	19	151375199,151379082,151379386,151379710,151380575,151380884,151381169,151384100,151384771,151395872,151396424,151397430,151400298,151400598,151402078,151403141,151413403,151414556,151431627,	151378940,151379107,151379499,151379767,151380716,151381057,151381304,151384247,151384872,151396027,151396762,151397537,151400490,151400889,151402187,151403317,151413562,151414681,151431941,	0	POGZ	cmpl	cmpl	2,1,2,2,2,0,0,0,1,2,0,1,1,1,0,1,1,0,-1,
217	NM_207171	chr1	-	151375199	151414681	151377277	151414680	17	151375199,151379082,151379386,151379710,151380575,151380884,151381169,151384100,151384771,151395872,151396424,151397430,151400298,151400598,151402078,151403141,151414556,	151378940,151379107,151379499,151379767,151380716,151381057,151381304,151384247,151384872,151396027,151396762,151397537,151400517,151400889,151402187,151403317,151414681,	0	POGZ	cmpl	cmpl	2,1,2,2,2,0,0,0,1,2,0,1,1,1,0,1,0,
217	NM_005060	chr1	-	151778546	151804348	151779947	151804240	11	151778546,151783800,151785422,151785714,151785963,151787049,151787388,151789139,151789670,151801904,151804200,	151780109,151783910,151785533,151785822,151786096,151787171,151787901,151789281,151789756,151801934,151804348,	0	RORC	cmpl	cmpl	0,1,1,1,0,1,1,0,1,1,0,
217	NM_030918	chr1	+	151584661	151671559	151584677	151666077	12	151584661,151611363,151630710,151633273,151634641,151638408,151640947,151655831,151664910,151665386,151665899,151666068,	151584988,151611595,151630903,151633338,151634746,151638487,151641111,151655921,151665060,151665515,151665959,151671559,	0	SNX27	cmpl	cmpl	0,2,0,1,0,0,1,0,0,0,0,0,
217	NM_001001523	chr1	-	151778546	151798553	151779947	151798412	10	151778546,151783800,151785422,151785714,151785963,151787049,151787388,151789139,151789670,151798405,	151780109,151783910,151785533,151785822,151786096,151787171,151787901,151789281,151789756,151798553,	0	RORC	cmpl	cmpl	0,1,1,1,0,1,1,0,1,0,
217	NM_145796	chr1	-	151375199	151431941	151377277	151414680	17	151375199,151379082,151379386,151379710,151380575,151380884,151381169,151384100,151384771,151395872,151396424,151397430,151400298,151400598,151413403,151414556,151431627,	151378940,151379107,151379499,151379767,151380716,151381057,151381304,151384247,151384872,151396027,151396762,151397537,151400517,151400889,151413562,151414681,151431941,	0	POGZ	cmpl	cmpl	2,1,2,2,2,0,0,0,1,2,0,1,1,1,1,0,-1,
217	NM_001194938	chr1	-	151375199	151431941	151377277	151414680	18	151375199,151379082,151379386,151379710,151380575,151380884,151381169,151384100,151384771,151395872,151396424,151397430,151400298,151400598,151402078,151403141,151414556,151431627,	151378940,151379107,151379499,151379767,151380716,151381057,151381304,151384247,151384872,151396027,151396762,151397537,151400490,151400889,151402187,151403317,151414681,151431941,	0	POGZ	cmpl	cmpl	2,1,2,2,2,0,0,0,1,2,0,1,1,1,0,1,0,-1,
219	NM_015607	chr1	+	153606524	153617979	153609064	153617745	6	153606524,153609047,153610770,153614721,153615702,153617539,	153606819,153609129,153610924,153614905,153615840,153617979,	0	C1orf77	cmpl	cmpl	-1,0,2,0,1,1,
219	NM_020699	chr1	-	153777202	153895451	153782652	153800823	11	153777202,153784206,153784497,153785725,153788748,153789847,153790515,153791266,153792081,153800488,153895208,	153782786,153784324,153784608,153785928,153789064,153790018,153790647,153791398,153792211,153800824,153895451,	0	GATAD2B	cmpl	cmpl	1,0,0,1,0,0,0,0,2,0,-1,
219	NM_207308	chr1	-	153965167	154127592	153965310	154127520	40	153965167,153965490,153967551,153973331,153974210,153982447,153984719,153991408,153994601,153995597,153998017,153999981,154002371,154018544,154018764,154026703,154027245,154029290,154030564,154031040,154033015,154033417,154034061,154042748,154061896,154067410,154072473,154076487,154090200,154091146,154098798,154099786,154101752,154108289,154110581,154112277,154113906,154115921,154125211,154127317,	153965411,153965565,153967656,153973536,153974461,153982597,153984846,153991545,153994819,153995773,153998192,154000073,154002530,154018676,154018845,154026883,154027308,154029423,154030692,154031169,154033117,154033522,154034150,154042941,154062070,154067632,154072619,154076686,154090356,154091284,154098939,154099893,154101821,154108448,154110714,154112428,154114000,154116053,154125348,154127592,	0	NUP210L	cmpl	cmpl	1,1,1,0,1,1,0,1,2,0,2,0,0,0,0,0,0,2,0,0,0,0,1,0,0,0,1,0,0,0,0,1,1,1,0,2,1,1,2,0,
219	NM_001159484	chr1	-	153965167	154127592	153965310	154127520	38	153965167,153965490,153967551,153982447,153984719,153991408,153994601,153995597,153998017,153999981,154002371,154018544,154018764,154026703,154027245,154029290,154030564,154031040,154033015,154033417,154034061,154042748,154061896,154067410,154072473,154076487,154090200,154091146,154098798,154099786,154101752,154108289,154110581,154112277,154113906,154115921,154125211,154127317,	153965411,153965565,153967656,153982597,153984846,153991545,153994819,153995773,153998192,154000073,154002530,154018676,154018845,154026883,154027308,154029423,154030692,154031169,154033117,154033522,154034150,154042941,154062070,154067632,154072619,154076686,154090356,154091284,154098939,154099893,154101821,154108448,154110714,154112428,154114000,154116053,154125348,154127592,	0	NUP210L	cmpl	cmpl	1,1,1,1,0,1,2,0,2,0,0,0,0,0,0,2,0,0,0,0,1,0,0,0,1,0,0,0,0,1,1,1,0,2,1,1,2,0,
220	NM_020524	chr1	-	154916558	154928567	154917499	154926197	11	154916558,154918047,154919892,154920117,154920457,154920608,154923707,154923946,154924270,154926146,154928544,	154917593,154919279,154920024,154920188,154920481,154920842,154923873,154924011,154924397,154926233,154928567,	0	PBXIP1	cmpl	cmpl	2,0,0,1,1,1,0,1,0,0,-1,
220	NM_181359	chr1	+	154377668	154440188	154378105	154437641	9	154377668,154401671,154402958,154406994,154407465,154408444,154420600,154422386,154437609,	154378190,154401920,154403082,154407176,154407632,154408586,154420647,154422456,154440188,	0	IL6R	cmpl	cmpl	0,1,1,2,1,0,1,0,1,
220	NM_002249	chr1	-	154679914	154842754	154680451	154842440	8	154679914,154685939,154687351,154698391,154705478,154744450,154794564,154841507,	154680748,154686009,154687479,154698502,154705620,154744869,154794660,154842754,	0	KCNN3	cmpl	cmpl	0,2,0,0,2,0,0,0,
220	NM_000565	chr1	+	154377668	154440188	154378105	154437856	10	154377668,154401671,154402958,154406994,154407465,154408444,154420600,154422386,154426963,154437609,	154378190,154401920,154403082,154407176,154407632,154408586,154420647,154422456,154427057,154440188,	0	IL6R	cmpl	cmpl	0,1,1,2,1,0,1,0,1,2,
220	NM_004952	chr1	+	155051347	155060014	155051417	155059019	5	155051347,155057566,155058352,155058603,155058888,	155051545,155057880,155058418,155058681,155060014,	0	EFNA3	cmpl	cmpl	0,2,1,1,1,
220	NM_170782	chr1	-	154679914	154832338	154680451	154832188	8	154679914,154685939,154687351,154698391,154705478,154744450,154794564,154832170,	154680748,154686009,154687479,154698502,154705620,154744869,154794660,154832338,	0	KCNN3	cmpl	cmpl	0,2,0,0,2,0,0,0,
221	NM_152280	chr1	+	155829259	155854990	155829552	155851299	4	155829259,155837755,155850290,155850988,	155829586,155838582,155850414,155854990,	0	SYT11	cmpl	cmpl	0,1,0,1,
221	NM_005572	chr1	+	156084460	156107657	156084709	156107555	10	156084460,156100407,156104193,156104595,156104977,156105691,156106004,156106711,156106903,156107444,	156085065,156100564,156104319,156104766,156105103,156105912,156106227,156106819,156107023,156107657,	0	LMNA	cmpl	cmpl	0,2,0,0,0,0,2,0,0,0,
221	NM_018489	chr1	-	155305051	155532324	155307450	155491310	28	155305051,155307879,155309118,155311726,155313104,155313394,155313973,155316173,155317446,155319117,155319332,155322496,155324263,155327106,155327375,155330091,155340294,155340567,155348071,155348293,155349833,155365249,155385534,155408117,155429587,155447676,155490890,155531943,	155307542,155308181,155309159,155311893,155313277,155313533,155314064,155316260,155317695,155319250,155319387,155322649,155324421,155327201,155327540,155330200,155340441,155340774,155348180,155348339,155349907,155365344,155385714,155408859,155429689,155452240,155491409,155532324,	0	ASH1L	cmpl	cmpl	1,2,0,1,2,1,0,0,0,2,1,1,2,0,0,2,2,2,1,0,1,2,2,1,1,0,0,-1,
221	NM_170708	chr1	+	156084460	156109878	156084709	156108897	11	156084460,156100407,156104193,156104595,156104977,156105691,156106004,156106711,156106903,156108278,156108870,	156085065,156100564,156104319,156104766,156105103,156105912,156106227,156106819,156107023,156108548,156109878,	0	LMNA	cmpl	cmpl	0,2,0,0,0,0,2,0,0,0,0,
221	NM_170707	chr1	+	156084460	156109878	156084709	156108897	12	156084460,156100407,156104193,156104595,156104977,156105691,156106004,156106711,156106903,156107444,156108278,156108870,	156085065,156100564,156104319,156104766,156105103,156105912,156106227,156106819,156107023,156107534,156108548,156109878,	0	LMNA	cmpl	cmpl	0,2,0,0,0,0,2,0,0,0,0,0,
221	NM_018116	chr1	+	155580006	155584758	155580039	155584064	14	155580006,155580215,155580829,155581006,155581339,155581479,155581773,155581972,155582208,155582634,155582839,155583252,155583447,155583849,	155580123,155580351,155580899,155581082,155581394,155581618,155581891,155582107,155582361,155582766,155583024,155583357,155583557,155584758,	0	MSTO1	cmpl	cmpl	0,0,1,2,0,1,2,0,0,0,0,2,2,1,
222	NM_178229	chr1	-	156495196	156542396	156496277	156542321	38	156495196,156497743,156498300,156498707,156499896,156500951,156502771,156503564,156503800,156504292,156504954,156506972,156508600,156509165,156509629,156510499,156513772,156513943,156514180,156517864,156518139,156518372,156520052,156521496,156521765,156524026,156526324,156530725,156531629,156532378,156532925,156533344,156533548,156534406,156535818,156536181,156539167,156542284,	156496391,156497852,156498402,156498874,156500109,156501039,156502898,156503667,156503933,156504525,156505039,156507113,156508825,156509329,156509782,156510708,156513842,156514015,156514264,156518035,156518279,156518540,156520143,156521660,156521887,156524184,156526485,156530813,156531793,156532457,156533104,156533458,156533616,156534483,156535896,156536338,156539255,156542396,	0	IQGAP3	cmpl	cmpl	0,2,2,0,0,2,1,0,2,0,2,2,2,0,0,1,0,0,0,0,1,1,0,1,2,0,1,0,1,0,1,1,2,0,0,2,1,0,
222	NM_005973	chr1	+	156737273	156770609	156737563	156770252	7	156737273,156752073,156756399,156761488,156764456,156767067,156770165,	156738031,156752121,156756966,156761584,156764600,156767133,156770609,	0	PRCC	cmpl	cmpl	0,0,0,0,0,0,0,
222	NM_144702	chr1	+	156890423	156902880	156890595	156902761	15	156890423,156893740,156894215,156894434,156894729,156896993,156897287,156897524,156897706,156899071,156899427,156900320,156901707,156902215,156902644,	156890755,156893890,156894344,156894510,156894807,156897062,156897447,156897608,156897796,156899221,156899521,156900409,156901819,156902337,156902880,	0	C1orf92	cmpl	cmpl	0,1,1,1,2,2,2,0,0,0,0,1,0,1,0,
223	NM_005894	chr1	-	157800703	157811634	157801753	157811491	6	157800703,157802981,157804196,157805624,157809173,157811463,	157801758,157803302,157804538,157805945,157809200,157811634,	0	CD5L	cmpl	cmpl	1,1,1,1,1,0,
223	NM_031282	chr1	-	157543538	157567870	157545313	157567734	12	157543538,157545488,157548263,157548559,157550110,157551320,157555957,157557065,157557654,157558993,157566117,157567703,	157545400,157545520,157548332,157548642,157550138,157551434,157556245,157557350,157557909,157559248,157566138,157567870,	0	FCRL4	cmpl	cmpl	0,1,1,2,1,1,1,1,1,1,1,0,
224	NM_003126	chr1	-	158580495	158656506	158581053	158656307	52	158580495,158582606,158583510,158584042,158585005,158587326,158587828,158589011,158589959,158592772,158595935,158596628,158597414,158604332,158605702,158606430,158607822,158609371,158609659,158612200,158612603,158613111,158614042,158614977,158615284,158617328,158618298,158619645,158621156,158622256,158623063,158624400,158626353,158627266,158631076,158632491,158636105,158637647,158639197,158639498…	158581179,158582751,158583657,158584096,158585193,158587378,158587846,158589124,158590256,158592982,158596012,158596797,158597513,158604465,158605824,158606551,158608031,158609476,158609797,158612332,158612766,158613215,158614186,158615175,158615384,158617510,158618443,158619737,158621258,158622443,158623215,158624538,158626446,158627484,158631199,158632735,158636287,158637852,158639353,158639576…	0	SPTA1	cmpl	cmpl	0,2,2,2,0,2,2,0,0,0,1,0,0,2,0,2,0,0,0,0,2,0,0,0,2,0,2,0,0,2,0,0,0,1,1,0,1,0,0,0,0,0,0,2,0,2,0,0,0,0,0,0,
224	NM_005531	chr1	+	158979681	159024945	158984470	159024691	11	158979681,158984450,158985661,158986322,158988018,158990130,159002313,159019221,159021468,159023322,159024610,	158979951,158984735,158985777,158986490,158988441,158990319,159002481,159019389,159021888,159023514,159024945,	0	IFI16	cmpl	cmpl	-1,0,1,0,0,0,0,0,0,0,0,
225	NM_001135050	chr1	-	159896828	159915386	159897134	159913244	21	159896828,159897549,159897947,159899140,159899427,159899680,159899978,159900481,159900927,159901242,159901601,159902301,159903979,159904214,159904470,159906188,159906543,159907475,159912752,159913186,159915362,	159897316,159897677,159898808,159899183,159899604,159899765,159900229,159900657,159901051,159901393,159901718,159902442,159904122,159904360,159904612,159906306,159906698,159907628,159912941,159913418,159915386,	0	IGSF9	cmpl	cmpl	1,2,2,1,1,0,1,2,1,0,0,0,1,2,1,0,1,1,1,0,-1,
225	NM_004371	chr1	-	160258376	160313354	160259946	160312960	33	160258376,160260281,160261124,160261608,160261801,160262273,160262955,160263175,160264273,160264557,160265525,160265850,160267132,160267345,160268634,160268891,160275222,160275477,160276143,160276952,160278890,160279981,160281657,160282874,160283779,160293220,160295332,160302237,160303392,160305031,160309698,160309970,160312920,	160260006,160260476,160261286,160261719,160261988,160262410,160263024,160263253,160264383,160264647,160265649,160265939,160267228,160267535,160268781,160269054,160275361,160275563,160276283,160277035,160278966,160280048,160281808,160282957,160283915,160293320,160295442,160302347,160303469,160305112,160309772,160310084,160313354,	0	COPA	cmpl	cmpl	0,0,0,0,2,0,0,0,1,1,0,1,1,0,0,2,1,2,0,1,0,2,1,2,1,0,1,2,0,0,1,1,0,
225	NM_020789	chr1	-	159896828	159915386	159897134	159913244	21	159896828,159897549,159897947,159899140,159899427,159899680,159899978,159900481,159900927,159901242,159901601,159902301,159903979,159904214,159904470,159906188,159906543,159907475,159912752,159913186,159915362,	159897316,159897677,159898808,159899183,159899604,159899765,159900229,159900657,159901051,159901393,159901718,159902442,159904074,159904360,159904612,159906306,159906698,159907628,159912941,159913418,159915386,	0	IGSF9	cmpl	cmpl	1,2,2,1,1,0,1,2,1,0,0,0,1,2,1,0,1,1,1,0,-1,
225	NM_001231	chr1	+	160160284	160171676	160160541	160171166	11	160160284,160162591,160163536,160164801,160165250,160165686,160167358,160168466,160168742,160169640,160171034,	160160820,160162676,160163637,160164913,160165324,160165817,160167404,160168521,160168843,160169715,160171676,	0	CASQ1	cmpl	cmpl	0,0,1,0,1,0,2,0,1,0,0,
225	NM_001004310	chr1	+	159772172	159786047	159772214	159785451	10	159772172,159776385,159777967,159778750,159779191,159779883,159783278,159784010,159785217,159785325,	159772245,159776406,159778234,159779035,159779473,159780006,159783344,159784082,159785249,159786047,	0	FCRL6	cmpl	cmpl	0,1,1,1,1,1,1,1,1,0,
225	NM_001098398	chr1	-	160258376	160313354	160259946	160312960	33	160258376,160260281,160261124,160261608,160261801,160262273,160262955,160263175,160264273,160264557,160265525,160265850,160267132,160267345,160268634,160268891,160275222,160275477,160276143,160276952,160278890,160279981,160281657,160282874,160283779,160293220,160295332,160302237,160303392,160305031,160309698,160309970,160312920,	160260006,160260476,160261286,160261719,160261988,160262410,160263024,160263253,160264383,160264647,160265649,160265939,160267228,160267535,160268781,160269054,160275388,160275563,160276283,160277035,160278966,160280048,160281808,160282957,160283915,160293320,160295442,160302347,160303469,160305112,160309772,160310084,160313354,	0	COPA	cmpl	cmpl	0,0,0,0,2,0,0,0,1,1,0,1,1,0,0,2,1,2,0,1,0,2,1,2,1,0,1,2,0,0,1,1,0,
225	NM_002241	chr1	-	160007256	160040051	160011182	160012322	2	160007256,160039811,	160012322,160040051,	0	KCNJ10	cmpl	cmpl	0,-1,
226	NM_012394	chr1	-	161070345	161087866	161070472	161087816	4	161070345,161071837,161072076,161087741,	161070649,161071961,161072165,161087866,	0	PFDN2	cmpl	cmpl	0,2,0,0,
226	NM_001166663	chr1	-	160799949	160832692	160801136	160832467	9	160799949,160802308,160803840,160805984,160808240,160808728,160810999,160811373,160832406,	160801217,160802365,160803906,160806044,160808308,160808839,160811290,160811691,160832692,	0	CD244	cmpl	cmpl	0,0,0,0,1,1,1,1,0,
226	NM_001166664	chr1	-	160799949	160832692	160801136	160832467	8	160799949,160802308,160803840,160805984,160808240,160808728,160811373,160832406,	160801217,160802365,160803906,160806044,160808308,160808839,160811691,160832692,	0	CD244	cmpl	cmpl	0,0,0,0,1,1,1,0,
226	NM_016382	chr1	-	160799949	160832692	160801136	160832467	9	160799949,160802308,160803840,160805984,160808240,160808728,160810999,160811373,160832406,	160801217,160802365,160803906,160806044,160808308,160808839,160811275,160811691,160832692,	0	CD244	cmpl	cmpl	0,0,0,0,1,1,1,1,0,
227	NM_014697	chr1	+	162039580	162339813	162039967	162337257	10	162039580,162124194,162257133,162270422,162302806,162313624,162324976,162326749,162335193,162336841,	162040072,162124266,162257226,162270496,162302915,162313766,162325143,162326926,162335359,162339813,	0	NOS1AP	cmpl	cmpl	0,0,0,0,2,0,1,0,0,1,
227	NM_001164757	chr1	+	162039580	162339813	162039967	162337257	10	162039580,162124194,162257133,162270437,162302806,162313624,162324976,162326749,162335193,162336841,	162040072,162124266,162257226,162270496,162302915,162313766,162325143,162326926,162335359,162339813,	0	NOS1AP	cmpl	cmpl	0,0,0,0,2,0,1,0,0,1,
227	NM_007348	chr1	+	161736083	161928852	161736150	161928444	16	161736083,161748033,161751701,161753779,161761197,161761913,161771841,161789422,161790859,161816238,161821511,161823013,161829996,161832987,161882085,161928235,	161736232,161748110,161751789,161753886,161761327,161762117,161772062,161789608,161790951,161816370,161821625,161823113,161830067,161833102,161882170,161928852,	0	ATF6	cmpl	cmpl	0,1,0,1,0,1,1,0,0,2,2,2,0,2,0,1,
228	NM_145697	chr1	+	163291722	163325553	163295841	163325259	14	163291722,163295821,163297277,163298017,163298635,163306540,163307809,163309170,163310153,163313522,163315467,163317552,163318734,163325124,	163292002,163295964,163297352,163298094,163298697,163306638,163307883,163309267,163310216,163313660,163315608,163317728,163318870,163325553,	0	NUF2	cmpl	cmpl	-1,0,0,0,2,1,0,2,0,0,0,0,2,0,
228	NM_006182	chr1	+	162602227	162750247	162688853	162750036	18	162602227,162625000,162688826,162722884,162724413,162724945,162725453,162729585,162731000,162735790,162737018,162740091,162741813,162743258,162745441,162745925,162748369,162749901,	162602421,162625164,162688935,162722987,162724645,162725093,162725559,162729769,162731244,162735853,162737149,162740302,162742037,162743386,162745633,162746160,162748519,162750247,	0	DDR2	cmpl	cmpl	-1,-1,0,1,2,0,1,2,0,1,1,0,1,0,2,2,0,0,
228	NM_031423	chr1	+	163291722	163325553	163295841	163325259	14	163291722,163295821,163297277,163298017,163298635,163306540,163307809,163309170,163310153,163313522,163315467,163317552,163318734,163325124,	163291856,163295964,163297352,163298094,163298697,163306638,163307883,163309267,163310216,163313660,163315608,163317728,163318870,163325553,	0	NUF2	cmpl	cmpl	-1,0,0,0,2,1,0,2,0,0,0,0,2,0,
228	NM_001014796	chr1	+	162602227	162750247	162688853	162750036	19	162602227,162625000,162674841,162688826,162722884,162724413,162724945,162725453,162729585,162731000,162735790,162737018,162740091,162741813,162743258,162745441,162745925,162748369,162749901,	162602421,162625164,162674921,162688935,162722987,162724645,162725093,162725559,162729769,162731244,162735853,162737149,162740302,162742037,162743386,162745633,162746160,162748519,162750247,	0	DDR2	cmpl	cmpl	-1,-1,-1,0,1,2,0,1,2,0,1,1,0,1,0,2,2,0,0,
230	NM_177398	chr1	-	165171103	165325952	165173116	165324796	9	165171103,165175100,165177299,165179935,165182877,165218644,165322312,165324720,165325591,	165173277,165175271,165177369,165180013,165183050,165218877,165322499,165324818,165325952,	0	LMX1A	cmpl	cmpl	1,1,0,0,1,2,1,0,-1,
230	NM_001174069	chr1	-	165171103	165325478	165173116	165324796	9	165171103,165175100,165177299,165179935,165182877,165218644,165322312,165324720,165325306,	165173277,165175271,165177369,165180013,165183050,165218877,165322499,165324818,165325478,	0	LMX1A	cmpl	cmpl	1,1,0,0,1,2,1,0,-1,
230	NR_026744	chr1	-	165446078	165551341	165551341	165551341	7	165446078,165451585,165470667,165492210,165543254,165544519,165550591,	165446352,165451844,165470864,165492324,165543325,165544606,165551341,	0	LOC400794	unk	unk	-1,-1,-1,-1,-1,-1,-1,
230	NM_006917	chr1	-	165370158	165414592	165370499	165414130	10	165370158,165376048,165377463,165378794,165379938,165380185,165386277,165389106,165397955,165414081,	165370647,165376154,165377555,165378927,165380068,165380346,165386457,165389251,165398203,165414592,	0	RXRG	cmpl	cmpl	2,1,2,1,0,1,1,0,1,0,
230	NR_033824	chr1	-	165406164	165414592	165414592	165414592	2	165406164,165414081,	165406438,165414592,	0	RXRG	unk	unk	-1,-1,
231	NM_001017961	chr1	-	166039255	166135958	166039477	166135485	2	166039255,166135222,	166040000,166135958,	0	FAM78B	cmpl	cmpl	2,0,
231	NM_012474	chr1	+	165796889	165877339	165797070	165877060	7	165796889,165859440,165860462,165865426,165872418,165875157,165876920,	165797169,165859600,165860559,165865569,165872516,165875206,165877339,	0	UCK2	cmpl	cmpl	0,0,1,2,1,0,1,
231	NR_002925	chr1	+	166573152	166594473	166594473	166594473	7	166573152,166573996,166581696,166590035,166591106,166592880,166593917,	166573221,166574094,166581840,166590224,166591269,166593023,166594473,	0	FMO9P	unk	unk	-1,-1,-1,-1,-1,-1,-1,
232	NM_052862	chr1	+	167599473	167675486	167599660	167673933	7	167599473,167653136,167654657,167659285,167663335,167666335,167673900,	167599666,167653238,167654747,167659357,167663539,167667079,167675486,	0	RCSD1	cmpl	cmpl	0,0,0,0,0,0,0,
232	NM_032858	chr1	+	166958518	166991447	166958589	166991092	12	166958518,166958973,166960614,166961922,166963264,166973416,166974312,166974492,166985458,166987063,166990321,166990904,	166958721,166959066,166960714,166962078,166963306,166973541,166974367,166974634,166985521,166987196,166990397,166991447,	0	MAEL	cmpl	cmpl	0,0,0,1,1,1,0,1,2,2,0,1,
232	NM_002697	chr1	+	167190065	167396582	167190134	167385047	16	167190065,167301706,167334703,167339397,167341153,167343344,167345265,167353093,167358824,167365522,167367230,167368422,167370687,167381195,167382262,167384736,	167190195,167301772,167334804,167339451,167341273,167343533,167345392,167353188,167358998,167365664,167367370,167368602,167370793,167381541,167382351,167396582,	0	POU2F1	cmpl	cmpl	0,1,1,0,0,0,0,1,0,0,1,0,0,1,2,1,
232	NM_001198783	chr1	+	167298280	167396582	167298515	167385047	16	167298280,167301706,167334703,167339397,167341153,167343344,167345265,167353093,167358824,167365522,167367230,167368422,167370687,167381195,167382262,167384736,	167298543,167301772,167334804,167339451,167341273,167343533,167345392,167353188,167358998,167365664,167367370,167368602,167370793,167381541,167382351,167396582,	0	POU2F1	cmpl	cmpl	0,1,1,0,0,0,0,1,0,0,1,0,0,1,2,1,
232	NM_001198786	chr1	+	167190065	167396582	167190134	167385047	15	167190065,167301706,167334703,167339397,167341153,167345265,167353093,167358824,167365522,167367230,167368422,167370687,167381195,167382262,167384736,	167190195,167301772,167334804,167339451,167341273,167345392,167353188,167358998,167365664,167367370,167368602,167370793,167381541,167382351,167396582,	0	POU2F1	cmpl	cmpl	0,1,1,0,0,0,1,0,0,1,0,0,1,2,1,
232	NR_037163	chr1	+	167190122	167396582	167396582	167396582	17	167190122,167272710,167301706,167334703,167339397,167341153,167343344,167345265,167353093,167358824,167365522,167367230,167368422,167370687,167381195,167382262,167384736,	167190195,167272811,167301772,167334804,167339451,167341273,167343533,167345392,167353188,167358998,167365664,167367370,167368602,167370793,167381541,167382351,167396582,	0	POU2F1	unk	unk	-1,-1,-1,-1,-1,-1,-1,-1,-1,-1,-1,-1,-1,-1,-1,-1,-1,
233	NM_018442	chr1	+	167905796	168045083	167906149	168044673	20	167905796,167921037,167935866,167944067,167956732,167960441,167962463,167971719,167973107,167973770,167992225,168007608,168012262,168013822,168014137,168032858,168034827,168035614,168037595,168044608,	167906246,167921099,167935959,167944253,167956846,167960577,167962678,167971813,167973227,167974031,167992285,168007726,168012378,168013909,168014465,168032997,168034984,168035703,168037701,168045083,	0	DCAF6	cmpl	cmpl	0,1,0,0,0,0,1,0,1,1,1,1,2,1,1,2,0,1,0,1,
233	NR_026550	chr1	-	167887309	167905380	167905380	167905380	5	167887309,167889216,167889784,167893734,167904970,	167887597,167889328,167889869,167893775,167905380,	0	BRP44	unk	unk	-1,-1,-1,-1,-1,
233	NM_001198956	chr1	+	167905796	168045083	167906149	168044673	22	167905796,167921037,167935866,167944067,167956732,167960441,167962463,167971719,167973107,167973770,167985018,167992225,168007608,168012262,168013822,168014137,168020129,168032858,168034827,168035614,168037595,168044608,	167906246,167921099,167935959,167944253,167956846,167960577,167962678,167971813,167973227,167974031,167985189,167992285,168007726,168012378,168013909,168014465,168020171,168032997,168034984,168035703,168037701,168045083,	0	DCAF6	cmpl	cmpl	0,1,0,0,0,0,1,0,1,1,1,1,1,2,1,1,2,2,0,1,0,1,
233	NM_001198957	chr1	+	167905796	168045083	167906149	168044673	21	167905796,167921037,167944067,167956732,167960441,167962463,167971719,167973107,167973770,167985018,167992225,168007608,168012262,168013822,168014137,168020129,168032858,168034827,168035614,168037595,168044608,	167906246,167921099,167944253,167956846,167960577,167962678,167971813,167973227,167974031,167985189,167992285,168007726,168012378,168013909,168014465,168020171,168032997,168034984,168035703,168037701,168045083,	0	DCAF6	cmpl	cmpl	0,1,0,0,0,1,0,1,1,1,1,1,2,1,1,2,2,0,1,0,1,
233	NM_001143674	chr1	-	167887309	167906278	167887560	167905079	6	167887309,167889216,167889784,167893734,167904970,167906176,	167887597,167889328,167889869,167893775,167905136,167906278,	0	BRP44	cmpl	cmpl	2,1,0,1,0,-1,
233	NM_152902	chr1	+	168148170	168171351	168148315	168169284	7	168148170,168153139,168154016,168160606,168165784,168168156,168169140,	168148419,168153319,168154116,168160738,168165880,168168219,168171351,	0	TIPRL	cmpl	cmpl	0,2,2,0,0,0,0,
233	NM_001937	chr1	-	168664694	168698442	168665786	168698412	4	168664694,168670254,168683458,168698107,	168665853,168670362,168683584,168698442,	0	DPT	cmpl	cmpl	2,2,2,0,
233	NM_015415	chr1	-	167887309	167905233	167887560	167905079	5	167887309,167889216,167889784,167893734,167904970,	167887597,167889328,167889869,167893775,167905233,	0	BRP44	cmpl	cmpl	2,1,0,1,0,
233	NM_001017977	chr1	+	167905796	168045083	167906149	168044673	19	167905796,167921037,167935866,167944067,167956732,167960441,167962463,167971719,167973107,167973770,168007608,168012262,168013822,168014137,168032858,168034827,168035614,168037595,168044608,	167906246,167921099,167935959,167944253,167956846,167960577,167962678,167971813,167973227,167974031,168007726,168012378,168013909,168014465,168032997,168034984,168035703,168037701,168045083,	0	DCAF6	cmpl	cmpl	0,1,0,0,0,0,1,0,1,1,1,2,1,1,2,0,1,0,1,
234	NM_013330	chr1	-	169101768	169337186	169102022	169336948	12	169101768,169138684,169199955,169204368,169206860,169256540,169267793,169272382,169279207,169292354,169293630,169336945,	169102055,169138792,169200057,169204437,169206925,169256646,169268001,169272433,169279318,169292521,169293738,169337186,	0	NME7	cmpl	cmpl	0,0,0,0,1,0,2,2,2,0,0,0,
234	NM_001677	chr1	+	169075946	169101960	169076067	169100793	6	169075946,169080607,169094121,169096461,169099247,169100529,	169076164,169080736,169094277,169096646,169099328,169101960,	0	ATP1B1	cmpl	cmpl	0,1,1,1,0,0,
234	NM_197972	chr1	-	169101772	169337186	169102022	169293633	12	169101772,169138684,169199955,169204368,169206860,169256540,169267793,169272382,169279207,169292354,169293630,169336945,	169102055,169138792,169200057,169204437,169206925,169256646,169268001,169272433,169279318,169292521,169293707,169337186,	0	NME7	cmpl	cmpl	0,0,0,0,1,0,2,2,2,0,0,-1,
234	NM_003666	chr1	+	169337193	169365780	169338760	169356420	8	169337193,169338710,169345777,169347567,169349718,169351299,169356234,169365131,	169337580,169338788,169346217,169347767,169349847,169351519,169356447,169365780,	0	BLZF1	cmpl	cmpl	-1,0,1,0,2,2,0,-1,
235	NM_006902	chr1	+	170633312	170708541	170633359	170699472	5	170633312,170688866,170695360,170699417,170705188,	170633600,170689042,170695542,170699489,170708541,	0	PRRX1	cmpl	cmpl	0,1,0,2,-1,
235	NM_014970	chr1	-	169890469	170043879	169890816	170043608	20	169890469,169923151,169930186,169941653,169947225,169951112,169951842,169952410,169953722,169961295,169985602,169993558,170001026,170003512,170004594,170007430,170008373,170015852,170024445,170043576,	169890922,169923251,169930376,169941739,169947324,169951238,169952008,169952523,169953831,169961396,169985765,169993737,170001125,170003637,170004694,170007572,170008429,170016007,170024577,170043879,	0	KIFAP3	cmpl	cmpl	2,1,0,1,1,1,0,1,0,1,0,1,1,2,1,0,1,2,2,0,
235	NM_001136107	chr1	+	170115187	170136923	170115248	170136898	4	170115187,170129658,170135642,170136626,	170115402,170129834,170135892,170136923,	0	METTL11B	cmpl	cmpl	0,1,0,1,
235	NM_022716	chr1	+	170633312	170708541	170633359	170705327	4	170633312,170688866,170695360,170705188,	170633600,170689042,170695542,170708541,	0	PRRX1	cmpl	cmpl	0,1,0,2,
236	NR_033704	chr1	-	171669295	171711379	171711379	171711379	9	171669295,171673526,171675506,171678804,171679853,171688310,171697663,171707488,171711049,	171671224,171673674,171675558,171678884,171679954,171688361,171697710,171707603,171711379,	0	VAMP4	unk	unk	-1,-1,-1,-1,-1,-1,-1,-1,-1,
236	NM_002022	chr1	+	171283485	171311223	171288964	171310978	10	171283485,171285324,171288956,171292142,171293276,171300778,171301847,171303549,171306494,171310551,	171283552,171285466,171289096,171292331,171293439,171300921,171302047,171303902,171306564,171311223,	0	FMO4	cmpl	cmpl	-1,-1,0,0,0,1,0,2,1,2,
236	NM_001460	chr1	+	171154387	171181822	171154852	171178092	10	171154387,171154846,171162473,171165787,171168484,171173003,171174417,171176856,171177932,171179938,	171154498,171154984,171162662,171165950,171168627,171173203,171174773,171176929,171179856,171181822,	0	FMO2	cmpl	cmpl	-1,0,0,0,1,0,2,1,2,-1,
236	NM_001185127	chr1	-	171669295	171711379	171673645	171707554	8	171669295,171675506,171678804,171679853,171688310,171697663,171707488,171711049,	171673674,171675558,171678884,171679954,171688358,171697710,171707603,171711379,	0	VAMP4	cmpl	cmpl	1,0,1,2,2,0,0,-1,
236	NM_003762	chr1	-	171669295	171711379	171673645	171707554	8	171669295,171675506,171678804,171679853,171688310,171697663,171707488,171711049,	171673674,171675558,171678884,171679954,171688361,171697710,171707603,171711379,	0	VAMP4	cmpl	cmpl	1,0,1,2,2,0,0,-1,
238	NM_178527	chr1	-	173469603	173572233	173470232	173570915	28	173469603,173472404,173474385,173475994,173478706,173486675,173490439,173493107,173493917,173495801,173499043,173502747,173503622,173504968,173506080,173516827,173517527,173523871,173526478,173542320,173545799,173550985,173552644,173556803,173567042,173569255,173570788,173571889,	173470236,173472465,173474470,173476180,173478838,173486843,173490538,173493233,173494066,173495853,173499193,173502936,173503821,173505088,173506178,173516923,173517691,173523953,173526647,173542464,173545899,173551147,173552761,173556969,173567171,173569356,173570994,173572233,	0	SLC9A11	cmpl	cmpl	2,1,0,0,0,0,0,0,1,0,0,0,2,2,0,0,1,0,2,2,1,1,1,0,0,1,0,-1,
238	NM_018122	chr1	+	173793796	173827682	173794367	173826843	17	173793796,173795824,173797470,173799797,173800672,173802513,173803610,173806077,173807327,173808504,173810003,173814366,173819464,173822486,173822932,173825803,173826655,	173794494,173795924,173797537,173799899,173800768,173802637,173803657,173806184,173807397,173808684,173810111,173814429,173819617,173822705,173823043,173825879,173827682,	0	DARS2	cmpl	cmpl	0,1,2,0,0,0,1,0,2,0,0,0,0,0,0,0,1,
238	NM_172071	chr1	-	173900351	173962210	173907858	173962123	19	173900351,173910402,173912579,173915613,173915883,173916506,173921123,173930214,173930862,173933110,173933976,173939642,173941646,173947625,173949946,173951864,173952555,173953636,173961892,	173908009,173910518,173912753,173915746,173915974,173916720,173921276,173930382,173931233,173933325,173934258,173939755,173941765,173947758,173950147,173952040,173952795,173953757,173962210,	0	RC3H1	cmpl	cmpl	2,0,0,2,1,0,0,0,1,2,2,0,1,0,0,1,1,0,0,
239	NM_014412	chr1	+	174968891	174981163	174969316	174979215	6	174968891,174973749,174975880,174976233,174977744,174979058,	174969331,174973969,174975977,174976333,174977842,174981163,	0	CACYBP	cmpl	cmpl	0,0,1,2,0,2,
239	NM_014857	chr1	+	174128633	174927327	174188295	174927042	21	174128633,174188262,174190109,174200282,174210620,174219612,174221617,174241551,174244970,174247750,174274123,174340116,174363132,174606512,174652659,174668662,174671250,174721450,174780969,174926593,174927027,	174128795,174188433,174190302,174200493,174210795,174219770,174221728,174241618,174245073,174247917,174274265,174340210,174363283,174606626,174652734,174668788,174671394,174721492,174781098,174926686,174927327,	0	RABGAP1L	cmpl	cmpl	-1,0,0,1,2,0,2,2,0,1,0,1,2,0,0,0,0,0,0,0,0,
239	NM_001035230	chr1	+	174844683	174927327	174846632	174927042	4	174844683,174846529,174926593,174927027,	174844851,174846743,174926686,174927327,	0	RABGAP1L	cmpl	cmpl	-1,0,0,0,
239	NM_001007214	chr1	+	174968570	174981163	174973863	174979215	6	174968570,174973749,174975880,174976233,174977744,174979058,	174968825,174973969,174975977,174976333,174977842,174981163,	0	CACYBP	cmpl	cmpl	-1,0,1,2,0,2,
240	NM_003285	chr1	-	175291934	175712752	175292492	175375850	23	175291934,175293491,175299209,175304846,175306663,175323526,175324638,175325454,175328747,175331798,175332843,175334145,175335010,175336343,175348687,175355167,175360423,175362915,175365679,175372275,175375351,175497404,175712361,	175292612,175293655,175299371,175304943,175306815,175323659,175324769,175325598,175328867,175331945,175332963,175334415,175335274,175336433,175348873,175355437,175360574,175363031,175365943,175372752,175375913,175497505,175712752,	0	TNR	cmpl	cmpl	0,1,1,0,1,0,1,1,1,1,1,1,1,1,1,1,0,1,1,1,0,-1,-1,
241	NM_020318	chr1	+	176432306	176811970	176525458	176811590	23	176432306,176524542,176563659,176640105,176659272,176661261,176664873,176668235,176671742,176675494,176679118,176680970,176708761,176709115,176734801,176738742,176740102,176758944,176760482,176762695,176769196,176809308,176811515,	176432554,176526377,176564731,176640251,176659566,176661454,176664995,176668725,176671871,176675586,176679312,176681117,176708897,176709332,176734973,176738920,176740316,176759113,176760618,176762805,176769268,176809407,176811970,	0	PAPPA2	cmpl	cmpl	-1,0,1,2,1,1,2,1,2,2,1,0,0,1,2,0,1,2,0,1,0,0,0,
241	NM_021936	chr1	+	176432306	176660341	176525458	176659619	5	176432306,176524542,176563659,176640105,176659272,	176432554,176526377,176564731,176640251,176660341,	0	PAPPA2	cmpl	cmpl	-1,0,1,2,1,
241	NM_207108	chr1	-	176837953	177134024	176837975	177133812	22	176837953,176845672,176851994,176853474,176857206,176863697,176903287,176905401,176913026,176915061,176918320,176926813,176927480,176934298,176983926,176992539,176993718,176998769,176999941,177001591,177030213,177133529,	176838163,176845773,176852130,176853626,176857340,176863966,176903476,176905506,176913154,176915256,176918487,176926964,176927618,176934373,176984011,176992707,176993868,176998877,177000088,177001985,177030401,177134024,	0	ASTN1	cmpl	cmpl	1,2,1,2,0,1,1,1,2,2,0,2,2,2,1,1,1,1,1,0,1,0,
241	NM_004319	chr1	-	176830202	177134024	176833419	177133812	23	176830202,176837979,176845672,176851994,176853474,176857206,176863697,176903287,176905401,176913026,176915061,176918320,176926813,176927480,176934298,176983926,176992539,176993718,176998769,176999941,177001591,177030213,177133529,	176833657,176838163,176845773,176852130,176853626,176857340,176863966,176903476,176905506,176913154,176915256,176918487,176926964,176927618,176934373,176984011,176992707,176993868,176998877,177000088,177001985,177030401,177134024,	0	ASTN1	cmpl	cmpl	2,1,2,1,2,0,1,1,1,2,2,0,2,2,2,1,1,1,1,1,0,1,0,
242	NR_037167	chr1	-	177975274	178007142	178007142	178007142	10	177975274,177991574,177993538,177995289,178000685,178001564,178002161,178003839,178006828,178007031,	177977284,177991803,177993621,177995390,178000795,178001630,178002220,178003936,178006936,178007142,	0	LOC730102	unk	unk	-1,-1,-1,-1,-1,-1,-1,-1,-1,-1,
243	NM_001168238	chr1	-	179068461	179198819	179076852	179198532	12	179068461,179078342,179079416,179081443,179084012,179086466,179087721,179089324,179090729,179095511,179100445,179198375,	179078033,179078576,179079590,179081533,179084165,179086651,179087899,179089409,179091002,179095807,179100616,179198819,	0	ABL2	cmpl	cmpl	1,1,1,1,1,2,1,0,0,1,1,0,
243	NM_001168236	chr1	-	179068461	179198819	179076852	179198532	11	179068461,179079416,179081443,179084012,179086466,179087721,179089324,179090729,179095511,179100445,179198375,	179078576,179079590,179081533,179084165,179086651,179087899,179089409,179091002,179095807,179100616,179198819,	0	ABL2	cmpl	cmpl	1,1,1,1,2,1,0,0,1,1,0,
243	NM_001168237	chr1	-	179068461	179198819	179076852	179198532	13	179068461,179078342,179079416,179081443,179084012,179086466,179087721,179089324,179090729,179095511,179100445,179102446,179198375,	179078033,179078576,179079590,179081533,179084165,179086651,179087899,179089409,179091002,179095807,179100616,179102509,179198819,	0	ABL2	cmpl	cmpl	1,1,1,1,1,2,1,0,0,1,1,1,0,
243	NM_001136001	chr1	-	179079715	179198819	179079939	179198532	10	179079715,179081443,179084012,179086466,179087721,179089324,179090729,179095511,179100445,179198375,	179079980,179081533,179084165,179086651,179087899,179089409,179091002,179095807,179100616,179198819,	0	ABL2	cmpl	cmpl	1,1,1,2,1,0,0,1,1,0,
243	NM_004841	chr1	+	178310605	178448648	178310730	178442374	16	178310605,178359234,178389645,178408556,178410683,178411809,178414652,178420705,178421550,178423581,178425834,178426817,178433412,178435054,178436468,178442209,	178310743,178359341,178389755,178408710,178410782,178412364,178414797,178420850,178421787,178423783,178426034,178427679,178433547,178435257,178436556,178448648,	0	RASAL2	cmpl	cmpl	0,1,0,2,0,0,0,1,2,2,0,2,0,0,2,0,
243	NM_152663	chr1	+	178694299	178889237	178745899	178885494	20	178694299,178745816,178753552,178754691,178777179,178780449,178790746,178802558,178846632,178848036,178852600,178854210,178855103,178858776,178861364,178863053,178866798,178871240,178875910,178885464,	178694554,178745956,178753657,178754742,178777263,178780539,178790839,178802685,178846770,178848127,178852668,178854346,178855255,178858831,178861442,178863159,178866891,178871346,178876002,178889237,	0	RALGPS2	cmpl	cmpl	-1,0,0,0,0,0,0,0,1,1,2,1,2,1,2,2,0,0,1,0,
243	NM_007314	chr1	-	179068461	179198819	179076852	179198532	12	179068461,179079416,179081443,179084012,179086466,179087721,179089324,179090729,179095511,179100445,179102446,179198375,	179078576,179079590,179081533,179084165,179086651,179087899,179089409,179091002,179095807,179100616,179102509,179198819,	0	ABL2	cmpl	cmpl	1,1,1,1,2,1,0,0,1,1,1,0,
243	NM_014864	chr1	+	178995073	179045702	179012982	179041279	8	178995073,179012849,179019413,179023663,179033061,179033439,179035934,179041047,	178995233,179013359,179019500,179023773,179033233,179033631,179035994,179045702,	0	FAM20B	cmpl	cmpl	-1,0,2,2,1,2,2,2,
244	NM_001199085	chr1	+	179560756	179660407	179561750	179660078	18	179560756,179561736,179562594,179564762,179587733,179590169,179599901,179603591,179604801,179608973,179609513,179620001,179621173,179623335,179631238,179632482,179638328,179659830,	179561260,179561982,179563002,179564953,179587817,179590226,179600055,179603764,179605022,179609186,179609580,179620202,179621332,179623497,179631421,179632626,179638539,179660407,	0	TDRD5	cmpl	cmpl	-1,0,1,1,0,0,0,1,0,2,2,0,0,0,0,0,0,1,
244	NM_014810	chr1	+	179923907	180084015	179955316	180080296	38	179923907,179955303,179956374,179959641,179961196,179965687,179972308,179975588,179981063,179982981,179984983,179989083,179991832,179993553,180000454,180002996,180006060,180010272,180010796,180012190,180013185,180017670,180022104,180022884,180023549,180031354,180034249,180044156,180047597,180049651,180053152,180056712,180059848,180061748,180064657,180065172,180067997,180080131,	179924277,179955389,179956421,179959756,179961356,179966310,179972422,179975702,179981210,179983640,179985105,179990144,179991983,179993717,180000629,180003217,180006224,180010383,180010937,180012327,180013308,180017840,180022301,180023069,180023637,180031501,180034407,180044356,180047809,180049796,180053313,180056852,180059931,180063751,180065065,180065319,180068120,180084015,	0	CEP350	cmpl	cmpl	-1,0,1,0,1,2,1,1,1,1,0,2,1,2,1,2,1,0,0,0,2,2,1,0,2,0,0,2,1,0,1,0,2,1,0,0,0,0,
244	NM_145034	chr1	-	179809101	179846941	179815205	179821800	6	179809101,179816669,179819979,179821766,179846373,179846827,	179815963,179816771,179820498,179821946,179846508,179846941,	0	TOR1AIP2	cmpl	cmpl	1,1,1,0,-1,-1,
244	NM_001199260	chr1	-	179809101	179846941	179815205	179821800	7	179809101,179816669,179819979,179821766,179834570,179846373,179846827,	179815963,179816771,179820498,179821946,179834989,179846508,179846941,	0	TOR1AIP2	cmpl	cmpl	1,1,1,0,-1,-1,-1,
244	NM_144696	chr1	+	179334854	179523870	179335644	179523654	26	179334854,179335538,179337934,179339109,179347771,179348531,179351834,179352576,179354372,179363037,179364232,179380280,179398652,179399586,179401401,179414104,179437577,179452262,179460672,179461989,179478430,179494468,179497461,179502929,179503864,179523646,	179335135,179335741,179338107,179339213,179347892,179348617,179351891,179352679,179354494,179363178,179364337,179380401,179398754,179399741,179401477,179414339,179437776,179452356,179460872,179462086,179478538,179494582,179497566,179503012,179504097,179523870,	0	C1orf125	cmpl	cmpl	-1,0,1,0,2,0,2,2,0,2,2,2,0,0,2,0,1,2,0,2,0,0,0,0,2,1,
244	NM_022347	chr1	-	179828164	179846941	179833915	179834311	3	179828164,179846373,179846827,	179834989,179846508,179846941,	0	TOR1AIP2	cmpl	cmpl	0,-1,-1,
244	NM_001199091	chr1	+	179560747	179660407	179561750	179660078	17	179560747,179561444,179562594,179564762,179587733,179590169,179599901,179603591,179604801,179608973,179609513,179620001,179621173,179631238,179632482,179638328,179659830,	179560800,179561982,179563002,179564953,179587817,179590226,179600055,179603764,179605022,179609186,179609580,179620202,179621332,179631421,179632626,179638539,179660407,	0	TDRD5	cmpl	cmpl	-1,0,1,1,0,0,0,1,0,2,2,0,0,0,0,0,1,
244	NM_173533	chr1	+	179560756	179660407	179561750	179660078	17	179560756,179561736,179562594,179564762,179587733,179590169,179599901,179603591,179604801,179608973,179609513,179620001,179621173,179631238,179632482,179638328,179659830,	179561260,179561982,179563002,179564953,179587817,179590226,179600055,179603764,179605022,179609186,179609580,179620202,179621332,179631421,179632626,179638539,179660407,	0	TDRD5	cmpl	cmpl	-1,0,1,1,0,0,0,1,0,2,2,0,0,0,0,0,1,
244	NM_033343	chr1	+	180199441	180244188	180199664	180243714	6	180199441,180217419,180235526,180240514,180240969,180243319,	180199740,180217591,180235729,180240669,180241141,180244188,	0	LHX4	cmpl	cmpl	0,1,2,1,0,1,
244	NM_001199089	chr1	+	179560988	179660407	179561750	179660078	18	179560988,179561736,179562594,179564762,179587733,179590169,179599901,179603591,179604801,179608973,179609513,179620001,179621173,179623335,179631238,179632482,179638328,179659830,	179561205,179561982,179563002,179564953,179587817,179590226,179600055,179603764,179605022,179609186,179609580,179620202,179621332,179623497,179631421,179632626,179638539,179660407,	0	TDRD5	cmpl	cmpl	-1,0,1,1,0,0,0,1,0,2,2,0,0,0,0,0,0,1,
245	NM_001195035	chr1	+	181002560	181031074	181003143	181024401	5	181002560,181003022,181018187,181019146,181024360,	181002600,181003210,181018448,181019422,181031074,	0	MR1	cmpl	cmpl	-1,0,1,1,1,
245	NM_001194999	chr1	+	181002560	181031074	181003143	181024401	7	181002560,181003022,181018187,181019281,181021370,181022708,181024360,	181002600,181003210,181018448,181019422,181021646,181022813,181031074,	0	MR1	cmpl	cmpl	-1,0,1,1,1,1,1,
245	NM_001531	chr1	+	181002560	181031074	181003143	181024401	7	181002560,181003022,181018187,181019146,181021370,181022708,181024360,	181002600,181003210,181018448,181019422,181021646,181022813,181031074,	0	MR1	cmpl	cmpl	-1,0,1,1,1,1,1,
245	NM_001195000	chr1	+	181002560	181031074	181003143	181024401	6	181002560,181003022,181018187,181019146,181022708,181024360,	181002600,181003210,181018448,181019422,181022813,181031074,	0	MR1	cmpl	cmpl	-1,0,1,1,1,1,
245	NM_004736	chr1	+	180601145	180859415	180601337	180853202	15	180601145,180651495,180756888,180772523,180775197,180775609,180780542,180793888,180794300,180804009,180805657,180832843,180842938,180849211,180853141,	180601406,180651547,180756990,180772747,180775347,180775693,180780624,180794079,180794480,180804181,180805852,180833010,180843078,180849433,180859415,	0	XPR1	cmpl	cmpl	0,0,1,1,0,0,0,1,0,0,1,1,0,2,2,
245	NM_001135669	chr1	+	180601145	180859415	180601337	180853202	14	180601145,180651495,180756888,180772523,180775197,180775609,180780542,180793888,180794300,180804009,180832843,180842938,180849211,180853141,	180601406,180651547,180756990,180772747,180775347,180775693,180780624,180794079,180794480,180804181,180833010,180843078,180849433,180859415,	0	XPR1	cmpl	cmpl	0,0,1,1,0,0,0,1,0,0,1,0,2,2,
246	NM_000721	chr1	+	181452715	181770715	181452880	181767970	47	181452715,181479612,181480506,181546901,181548207,181549730,181620473,181680089,181684473,181685175,181686228,181687190,181688886,181689341,181689918,181690893,181693605,181695200,181700310,181701519,181702572,181705410,181706660,181707502,181708282,181719611,181721278,181724372,181725091,181726060,181727082,181727893,181731709,181732541,181735681,181740428,181741201,181745236,181750562,181752814…	181453146,181479718,181480646,181547005,181548360,181549912,181620577,181680205,181684527,181685265,181686438,181687303,181688999,181689473,181689991,181691011,181693673,181695298,181700367,181702170,181702886,181705570,181706790,181707562,181708389,181719623,181721375,181724533,181725229,181726262,181727247,181728004,181731793,181732667,181735747,181740520,181741367,181745364,181750659,181752920…	0	CACNA1E	cmpl	cmpl	0,2,0,2,1,1,0,2,1,1,1,1,0,2,2,0,1,0,2,2,2,1,2,0,0,2,2,0,2,2,0,0,0,0,0,0,2,0,2,0,1,1,0,2,0,1,0,
247	NM_002293	chr1	+	182992594	183114727	182992851	183111925	28	182992594,183072462,183077410,183079622,183083665,183084654,183085711,183085901,183086454,183086668,183087168,183090857,183091197,183093765,183094531,183095254,183096360,183097728,183099478,183100433,183101534,183102540,183103794,183104176,183105520,183106803,183109538,183111668,	182993269,183072767,183077541,183079789,183083854,183084772,183085810,183086038,183086577,183086858,183087281,183091079,183091386,183094011,183094685,183095397,183096539,183097885,183099684,183100513,183101672,183102685,183103944,183104291,183105720,183106962,183109638,183114727,	0	LAMC1	cmpl	cmpl	0,1,0,2,1,1,2,2,1,1,2,1,1,1,1,2,1,0,1,0,2,2,0,0,1,0,0,1,
247	NM_015039	chr1	-	183217378	183387737	183221775	183387402	11	183217378,183230136,183230336,183247687,183253129,183253844,183255796,183259262,183261924,183262839,183387317,	183221878,183230204,183230438,183247764,183253174,183253925,183255923,183259341,183261992,183262928,183387737,	0	NMNAT2	cmpl	cmpl	2,0,0,1,1,1,0,2,0,1,0,
247	NR_033302	chr1	+	182808438	182857117	182857117	182857117	29	182808438,182811679,182812428,182821367,182822440,182823164,182824711,182825666,182827238,182827685,182827867,182828174,182829127,182835578,182836095,182841471,182843988,182845184,182845581,182845964,182847155,182848384,182849631,182850398,182850654,182852273,182852654,182853747,182856217,	182808591,182811812,182812569,182821479,182822553,182823313,182824848,182825713,182827375,182827775,182828029,182828252,182829319,182835720,182836178,182841628,182844089,182845398,182845676,182846038,182847308,182848545,182849743,182850560,182850782,182852503,182852770,182853948,182857117,	0	DHX9	unk	unk	-1,-1,-1,-1,-1,-1,-1,-1,-1,-1,-1,-1,-1,-1,-1,-1,-1,-1,-1,-1,-1,-1,-1,-1,-1,-1,-1,-1,-1,
247	NM_170706	chr1	-	183217378	183274009	183221775	183273874	11	183217378,183230136,183230336,183247687,183253129,183253844,183255796,183259262,183261924,183262839,183273804,	183221878,183230204,183230438,183247764,183253174,183253925,183255923,183259341,183261992,183262928,183274009,	0	NMNAT2	cmpl	cmpl	2,0,0,1,1,1,0,2,0,1,0,
247	NM_001357	chr1	+	182808438	182857117	182811701	182856569	28	182808438,182811679,182812428,182821367,182822440,182823164,182825666,182827238,182827685,182827867,182828174,182829127,182835578,182836095,182841471,182843988,182845184,182845581,182845964,182847155,182848384,182849631,182850398,182850654,182852273,182852654,182853747,182856217,	182808591,182811812,182812569,182821479,182822553,182823313,182825713,182827375,182827775,182828029,182828252,182829319,182835720,182836178,182841628,182844089,182845398,182845676,182846038,182847308,182848545,182849743,182850560,182850782,182852503,182852770,182853948,182857117,	0	DHX9	cmpl	cmpl	-1,0,0,0,1,0,2,1,0,0,0,0,0,1,0,1,0,1,0,2,2,1,2,2,1,0,2,2,
248	NM_015149	chr1	+	183605207	183897666	183711292	183895426	19	183605207,183711260,183775508,183816699,183835129,183849749,183852919,183853856,183857607,183861210,183866941,183869283,183871701,183873983,183876145,183881215,183885580,183891355,183895238,	183605636,183711424,183775619,183816908,183835207,183849934,183853044,183854072,183857711,183861295,183867031,183869370,183871734,183874105,183876235,183881402,183885835,183891470,183897666,	0	RGL1	cmpl	cmpl	-1,0,0,0,2,2,1,0,0,2,0,0,0,0,2,2,0,0,1,
248	NM_001127394	chr1	+	184020810	184043344	184020889	184041997	4	184020810,184023487,184023861,184041960,	184021024,184023569,184023997,184043344,	0	TSEN15	cmpl	cmpl	0,0,1,2,
248	NR_023349	chr1	+	184020810	184043344	184043344	184043344	6	184020810,184023487,184023861,184039749,184041290,184041960,	184021024,184023569,184023997,184039866,184041432,184043344,	0	TSEN15	unk	unk	-1,-1,-1,-1,-1,-1,
248	NM_052965	chr1	+	184020810	184043344	184020889	184041981	5	184020810,184023487,184023861,184041290,184041960,	184021024,184023569,184023997,184041432,184043344,	0	TSEN15	cmpl	cmpl	0,0,1,2,0,
249	NM_052966	chr1	-	184760165	184943682	184764110	184943488	14	184760165,184767212,184772718,184775079,184777207,184787771,184792300,184792771,184800980,184853766,184859241,184863208,184868311,184943433,	184765231,184767324,184772826,184775190,184777369,184787959,184792463,184792876,184801096,184853934,184859356,184863340,184868442,184943682,	0	FAM129A	cmpl	cmpl	1,0,0,0,0,1,0,0,1,1,0,0,1,0,
249	NM_017673	chr1	+	185126290	185260913	185129973	185259935	19	185126290,185129964,185135703,185137471,185143503,185149522,185151077,185153374,185153874,185159680,185171785,185173831,185175756,185183638,185190980,185200708,185240454,185245735,185259805,	185126446,185130057,185135784,185137530,185144245,185149582,185151189,185153476,185154063,185159774,185171931,185173995,185175895,185183787,185191168,185200840,185240521,185245800,185260913,	0	C1orf26	cmpl	cmpl	-1,0,0,0,2,0,0,1,1,1,2,1,0,1,0,2,2,0,2,
249	NM_001105518	chr1	+	185126191	185260913	185129973	185259935	19	185126191,185129964,185135703,185137471,185143503,185149522,185151077,185153374,185153874,185159680,185171785,185173831,185175756,185183638,185190980,185200708,185240454,185245735,185259805,	185126296,185130057,185135784,185137530,185144245,185149582,185151189,185153476,185154063,185159774,185171931,185173995,185175895,185183787,185191168,185200840,185240521,185245800,185260913,	0	C1orf26	cmpl	cmpl	-1,0,0,0,2,0,0,1,1,1,2,1,0,1,0,2,2,0,2,
249	NM_025191	chr1	-	184659624	184724041	184663196	184723780	20	184659624,184671944,184675776,184677286,184679527,184680856,184681566,184686021,184686673,184688295,184688576,184690422,184692884,184695388,184701970,184703664,184706158,184706744,184718680,184723622,	184663606,184672130,184675942,184677478,184679681,184681011,184681732,184686146,184686757,184688379,184688702,184690520,184692990,184695523,184702124,184703777,184706198,184706845,184718726,184724041,	0	EDEM3	cmpl	cmpl	1,1,0,0,2,0,2,0,0,0,0,1,0,0,2,0,2,0,2,0,
250	NM_001164245	chr1	+	186344889	186390503	186348917	186388208	13	186344889,186348898,186352153,186355119,186357573,186358719,186359842,186360827,186367444,186368085,186375214,186386675,186388140,	186345106,186349016,186352288,186355215,186357680,186358756,186359983,186360923,186367573,186368176,186375400,186386786,186390503,	0	C1orf27	cmpl	cmpl	-1,0,0,0,0,2,0,0,0,0,1,1,1,
250	NM_001164246	chr1	+	186344889	186390503	186348917	186388208	13	186344889,186348898,186352153,186357573,186358719,186359842,186360827,186363078,186367444,186368085,186375214,186386675,186388140,	186345106,186349016,186352288,186357680,186358756,186359983,186360923,186363147,186367573,186368176,186375400,186386786,186390503,	0	C1orf27	cmpl	cmpl	-1,0,0,0,2,0,0,0,0,0,1,1,1,
250	NM_031935	chr1	+	185703682	186160085	185703911	186159010	107	185703682,185815157,185833601,185834872,185878468,185880805,185891510,185892521,185894178,185897677,185902680,185931649,185932899,185934933,185939466,185946918,185950109,185951393,185953300,185956563,185958619,185959406,185962313,185963946,185966560,185969176,185970429,185970725,185972849,185976259,185984290,185985089,185986094,185987314,185988672,185992161,186007065,186007960,186008859,186010144…	185704179,185815228,185833760,185834995,185878640,185880912,185891631,185892785,185894323,185897799,185902956,185931791,185933027,185935047,185939625,185947113,185950205,185951521,185953445,185956676,185958779,185959575,185962441,185964219,185966656,185969371,185970560,185970873,185972976,185976414,185984569,185985371,185986203,185987484,185988827,185992285,186007167,186008137,186009011,186010268…	0	HMCN1	cmpl	cmpl	0,1,0,0,0,1,0,1,1,2,1,1,2,1,1,1,1,1,0,1,0,1,2,1,1,1,1,0,1,2,1,1,1,2,1,0,1,1,1,0,1,0,1,1,1,1,1,1,1,1,1,1,0,1,1,1,0,1,1,1,0,1,1,1,2,1,2,1,1,0,1,0,1,2,1,2,1,1,1,1,1,1,0,1,1,0,1,1,1,1,1,1,1,1,1,1,0,1,1,1,1,1,1,1,1,1,2,
250	NM_017847	chr1	+	186344889	186390503	186348917	186388208	14	186344889,186348898,186352153,186355119,186357573,186358719,186359842,186360827,186363078,186367444,186368085,186375214,186386675,186388140,	186345106,186349016,186352288,186355215,186357680,186358756,186359983,186360923,186363147,186367573,186368176,186375400,186386786,186390503,	0	C1orf27	cmpl	cmpl	-1,0,0,0,0,2,0,0,0,0,0,1,1,1,
250	NR_031642	chr1	-	186029866	186446655	186446655	186446655	4	186029866,186033281,186303377,186446616,	186029890,186033287,186303390,186446655,	0	MIR548F1	unk	unk	-1,-1,-1,-1,
251	NM_024420	chr1	+	186798031	186958113	186823486	186957640	18	186798031,186823417,186839566,186862142,186863229,186876096,186880379,186901894,186908139,186909111,186915768,186916000,186919788,186925233,186934540,186946724,186948446,186957508,	186798167,186823519,186839648,186862291,186863343,186876134,186880521,186902031,186908362,186909226,186915906,186916093,186919860,186925476,186934725,186946920,186948604,186958113,	0	PLA2G4A	cmpl	cmpl	-1,0,0,1,0,0,2,0,2,0,1,1,1,1,1,0,1,0,
254	NM_199051	chr1	-	190066796	190446759	190067147	190424020	8	190066796,190129797,190195211,190203501,190233994,190250689,190423784,190446577,	190068264,190130020,190195448,190203607,190234185,190250880,190424070,190446759,	0	FAM5C	cmpl	cmpl	2,1,1,0,1,2,0,-1,
254	NR_033922	chr1	+	190594019	190770788	190770788	190770788	5	190594019,190707567,190760643,190762635,190768930,	190594163,190707640,190760693,190762726,190770788,	0	LOC440704	unk	unk	-1,-1,-1,-1,-1,
256	NM_130782	chr1	+	192127591	192154945	192127767	192153684	5	192127591,192128349,192129507,192150421,192153426,	192127886,192128451,192129569,192150588,192154945,	0	RGS18	cmpl	cmpl	0,2,2,1,0,
257	NM_016066	chr1	-	193065600	193075244	193065754	193074768	4	193065600,193066713,193070270,193074646,	193065889,193066890,193070334,193075244,	0	GLRX2	cmpl	cmpl	0,0,2,0,
257	NM_024529	chr1	+	193091087	193223942	193091330	193219842	17	193091087,193094241,193099303,193104520,193104666,193107214,193110979,193116996,193119433,193121509,193172924,193181194,193181519,193202122,193205385,193218859,193219805,	193091461,193094347,193099373,193104583,193104719,193107303,193111196,193117095,193119512,193121574,193172982,193181230,193181607,193202284,193205486,193219001,193223942,	0	CDC73	cmpl	cmpl	0,2,0,1,1,0,2,0,0,1,0,1,1,2,2,1,2,
257	NM_197962	chr1	-	193065599	193074556	193065754	193074512	4	193065599,193066713,193070270,193074393,	193065889,193066890,193070334,193074556,	0	GLRX2	cmpl	cmpl	0,0,2,0,
260	NM_198503	chr1	-	196194912	196577499	196197353	196577439	28	196194912,196205115,196227323,196249989,196251402,196254786,196274363,196285021,196288613,196295846,196300285,196302976,196309470,196311208,196342269,196367692,196392179,196394981,196397234,196398706,196434422,196436832,196438123,196448308,196451460,196458967,196461391,196577344,	196197465,196205200,196227624,196250118,196251486,196254888,196274475,196285156,196288685,196296019,196300391,196303190,196309700,196311358,196342378,196367801,196392243,196395118,196397399,196398887,196434517,196436916,196438198,196448368,196451509,196459067,196461471,196577499,	0	KCNT2	cmpl	cmpl	2,1,0,0,0,0,2,2,2,0,2,1,2,2,1,0,2,0,0,2,0,0,0,0,2,1,2,0,
260	NM_006684	chr1	+	196857211	196887763	196857280	196887536	6	196857211,196871547,196881869,196883624,196884085,196887339,	196857338,196871745,196882052,196883801,196884268,196887763,	0	CFHR4	cmpl	cmpl	0,1,1,1,1,1,
261	NM_144977	chr1	-	197521384	197744623	197522110	197744285	16	197521384,197552281,197564337,197576202,197581060,197586788,197611840,197614819,197616184,197621364,197627429,197641166,197643249,197684160,197741997,197744268,	197522242,197552383,197564463,197576304,197581106,197586889,197611951,197614873,197616244,197621445,197627499,197641286,197643299,197684204,197742062,197744623,	0	DENND1B	cmpl	cmpl	0,0,0,0,2,0,0,0,0,0,2,2,0,1,2,0,
261	NM_001193640	chr1	+	197237333	197447585	197237542	197447009	10	197237333,197297551,197325960,197390129,197396583,197398578,197403835,197407676,197411295,197446793,	197237612,197298133,197326143,197391086,197397131,197398744,197404742,197407805,197411422,197447585,	0	CRB1	cmpl	cmpl	0,1,1,1,1,0,1,2,2,0,
261	NM_001195215	chr1	-	197473878	197744623	197479589	197744285	23	197473878,197480857,197482000,197509093,197510088,197515051,197515862,197522151,197552281,197564337,197576202,197581060,197586788,197611840,197614819,197616184,197621364,197627429,197641166,197643249,197684160,197741997,197744268,	197480102,197481074,197482083,197509201,197510145,197515120,197515903,197522242,197552383,197564463,197576304,197581106,197586889,197611951,197614873,197616244,197621445,197627499,197641286,197643299,197684204,197742062,197744623,	0	DENND1B	cmpl	cmpl	0,2,0,0,0,0,1,0,0,0,0,2,0,0,0,0,0,2,2,0,1,2,0,
261	NM_201253	chr1	+	197237333	197447585	197237542	197447009	12	197237333,197297551,197313410,197316469,197325960,197390129,197396583,197398578,197403835,197407676,197411295,197446793,	197237612,197298133,197313606,197316609,197326143,197391086,197397131,197398744,197404742,197407805,197411422,197447585,	0	CRB1	cmpl	cmpl	0,1,1,2,1,1,1,0,1,2,2,0,
262	NM_080921	chr1	+	198608136	198726545	198608404	198725310	30	198608136,198608355,198661475,198672426,198673600,198675862,198677261,198678815,198682081,198685810,198687222,198691544,198697468,198698265,198700745,198701428,198701608,198703324,198703456,198704255,198710997,198711360,198713182,198717237,198718544,198719620,198721377,198721722,198723397,198725034,	198608267,198608471,198661502,198672501,198673627,198676081,198677390,198678953,198682201,198685969,198687431,198691605,198697577,198698300,198700855,198701519,198701685,198703361,198703554,198704381,198711155,198711496,198713332,198717328,198718678,198719755,198721500,198721901,198723533,198726545,	0	PTPRC	cmpl	cmpl	-1,0,1,1,1,1,1,1,1,1,1,0,1,2,1,0,1,0,1,0,0,2,0,0,1,0,0,0,2,0,
262	NM_002838	chr1	+	198608136	198726545	198608404	198725310	33	198608136,198608355,198661475,198665840,198668692,198671515,198672426,198673600,198675862,198677261,198678815,198682081,198685810,198687222,198691544,198697468,198698265,198700745,198701428,198701608,198703324,198703456,198704255,198710997,198711360,198713182,198717237,198718544,198719620,198721377,198721722,198723397,198725034,	198608267,198608471,198661502,198666038,198668833,198671659,198672501,198673627,198676081,198677390,198678953,198682201,198685969,198687431,198691605,198697577,198698300,198700855,198701519,198701685,198703361,198703554,198704381,198711155,198711496,198713332,198717328,198718678,198719755,198721500,198721901,198723533,198726545,	0	PTPRC	cmpl	cmpl	-1,0,1,1,1,1,1,1,1,1,1,1,1,1,0,1,2,1,0,1,0,1,0,0,2,0,0,1,0,0,0,2,0,
263	NM_003822	chr1	+	199996769	200146550	199996975	200143338	7	199996769,200012901,200014570,200017299,200080329,200089935,200143090,	199997039,200013020,200014712,200017946,200080449,200090083,200146550,	0	NR5A2	cmpl	cmpl	0,1,0,1,0,0,1,
263	NM_205860	chr1	+	199996769	200146550	199996975	200143338	8	199996769,200008785,200012901,200014570,200017299,200080329,200089935,200143090,	199997039,200008923,200013020,200014712,200017946,200080449,200090083,200146550,	0	NR5A2	cmpl	cmpl	0,1,1,0,1,0,0,1,
264	NM_000069	chr1	-	201008639	201081694	201008958	201081467	44	201008639,201009358,201009749,201010631,201012408,201013455,201016242,201016652,201017709,201018130,201019516,201020111,201021684,201022336,201022586,201023632,201027535,201028316,201029785,201030394,201031071,201031589,201034965,201035356,201036014,201038264,201038599,201039399,201041882,201042676,201043633,201044622,201046047,201047006,201052289,201054077,201054563,201056953,201058385,201060767…	201009210,201009502,201009841,201010717,201012659,201013584,201016367,201016754,201017812,201018227,201019644,201020271,201021776,201022402,201022715,201023689,201027619,201028427,201029944,201030596,201031218,201031642,201035073,201035444,201036121,201038324,201038729,201039532,201041952,201042770,201043748,201044743,201046255,201047232,201052450,201054159,201054709,201057057,201058591,201060920…	0	CACNA1S	cmpl	cmpl	0,0,1,2,0,0,1,1,0,2,0,2,0,0,0,0,0,0,0,2,2,0,0,2,0,0,2,1,0,2,1,0,2,1,2,1,2,0,1,1,2,0,2,0,
264	NM_001164586	chr1	+	201159952	201198080	201162421	201197527	24	201159952,201162374,201163281,201164966,201166345,201168461,201168736,201169364,201170846,201172865,201174209,201175210,201183304,201184140,201184666,201185581,201186414,201187657,201190571,201191866,201193806,201194951,201196009,201197513,	201160035,201162428,201163401,201165106,201166445,201168506,201168782,201169539,201170960,201173034,201174482,201182749,201183429,201184282,201184966,201185881,201186588,201187786,201190874,201191955,201194002,201195251,201196336,201198080,	0	IGFN1	cmpl	cmpl	-1,0,1,1,0,1,1,2,0,0,1,1,1,0,1,1,1,1,1,1,0,1,1,1,
264	NM_203459	chr1	+	200708685	200829831	200708955	200827187	17	200708685,200729966,200776503,200784688,200801327,200801833,200811121,200813909,200816337,200816767,200817159,200821668,200822402,200823944,200825137,200826433,200826881,	200709094,200730226,200776665,200784772,200801469,200801973,200811215,200813997,200816420,200816837,200819362,200821805,200822623,200824017,200825253,200826552,200829831,	0	CAMSAP1L1	cmpl	cmpl	0,1,0,0,0,1,0,1,2,1,2,0,2,1,2,1,0,
264	NM_014875	chr1	-	200520624	200589862	200522515	200587851	30	200520624,200523595,200524507,200528457,200529849,200534196,200534572,200539038,200544718,200549381,200550328,200555228,200558344,200559252,200561207,200562794,200567364,200569177,200569483,200571023,200572353,200572966,200574410,200574991,200575873,200577957,200583445,200584482,200586739,200589538,	200522895,200523734,200524582,200528580,200530008,200534381,200534797,200539133,200544819,200549511,200550422,200555355,200558497,200559400,200561368,200562897,200567549,200569241,200569631,200571196,200572469,200573083,200574518,200575022,200575926,200578056,200583533,200584737,200587966,200589862,	0	KIF14	cmpl	cmpl	1,0,0,0,0,1,1,2,0,2,1,0,0,2,0,2,0,2,1,2,0,0,0,2,0,0,2,2,0,-1,
265	NM_001193570	chr1	-	201452657	201476387	201453840	201465431	6	201452657,201454410,201458000,201459303,201465319,201476197,	201453917,201454504,201458112,201459472,201465432,201476387,	0	CSRP1	cmpl	cmpl	1,0,2,1,0,-1,
265	NM_001167738	chr1	+	201708962	201796102	201709151	201789060	27	201708962,201749548,201750139,201751303,201752533,201754437,201755556,201757595,201758867,201759681,201759816,201762919,201763593,201772720,201777080,201777545,201777830,201778291,201778569,201779073,201779650,201780730,201781030,201781592,201782267,201786215,201788964,	201709204,201749687,201750437,201751997,201752980,201754479,201755705,201757766,201758920,201759705,201759894,201763003,201763705,201772842,201777277,201777738,201777999,201778389,201778665,201779233,201779886,201780885,201781102,201781789,201782386,201786413,201796102,	0	NAV1	cmpl	cmpl	0,2,0,1,2,2,2,1,1,0,0,0,0,1,0,2,0,1,0,0,1,0,2,2,1,0,0,
265	NM_001193571	chr1	-	201452657	201475967	201453840	201465431	6	201452657,201454410,201457982,201459303,201465319,201475751,	201453917,201454504,201458112,201459472,201465432,201475967,	0	CSRP1	cmpl	cmpl	1,0,2,1,0,-1,
265	NM_018085	chr1	+	201798287	201853422	201798337	201845182	24	201798287,201816406,201816679,201817520,201821231,201822138,201823722,201823950,201824251,201824910,201826223,201827574,201827982,201832575,201835860,201837775,201838717,201839710,201840288,201841955,201843377,201843959,201844279,201845071,	201798500,201816468,201816766,201817722,201821320,201822225,201823842,201824051,201824310,201825062,201826322,201827681,201828122,201832735,201836087,201837924,201838846,201839986,201840455,201842089,201843500,201844064,201844356,201853422,	0	IPO9	cmpl	cmpl	0,1,0,0,1,0,0,0,2,1,0,0,2,1,2,1,0,0,0,2,1,1,1,0,
265	NM_138795	chr1	-	202101976	202113866	202103594	202113700	7	202101976,202104277,202104586,202104834,202107092,202107495,202113577,	202103644,202104348,202104654,202104928,202107166,202107576,202113866,	0	ARL8A	cmpl	cmpl	1,2,0,2,0,0,0,
265	NM_001017403	chr1	+	202163117	202288889	202163117	202288335	18	202163117,202194550,202197063,202205049,202245433,202249908,202266635,202269976,202270291,202272406,202273686,202274811,202275995,202276457,202278178,202279324,202283929,202287079,	202163329,202194622,202197135,202205121,202245649,202249980,202266704,202270048,202270363,202272475,202273758,202274877,202276067,202276529,202278304,202279485,202284010,202288889,	0	LGR6	cmpl	cmpl	0,2,2,2,2,2,2,2,2,2,2,2,2,2,2,2,1,1,
265	NM_020443	chr1	+	201617449	201796102	201617796	201789060	30	201617449,201681944,201687517,201749548,201750139,201751303,201752533,201754437,201755556,201757595,201758867,201759681,201759816,201762919,201763593,201772720,201773188,201777078,201777545,201777830,201778291,201778569,201779073,201779650,201780730,201781030,201781592,201782267,201786215,201788964,	201618553,201682047,201687883,201749687,201750437,201751997,201752980,201754479,201755705,201757766,201758920,201759705,201759894,201763003,201763705,201772844,201773193,201777277,201777738,201777999,201778389,201778665,201779233,201779886,201780885,201781102,201781789,201782386,201786413,201796102,	0	NAV1	cmpl	cmpl	0,1,2,2,0,1,2,2,2,1,1,0,0,0,0,1,2,1,2,0,1,0,0,1,0,2,2,1,0,0,
265	NM_004078	chr1	-	201452657	201476387	201453840	201465431	6	201452657,201454410,201457982,201459303,201465319,201476197,	201453917,201454504,201458112,201459472,201465432,201476387,	0	CSRP1	cmpl	cmpl	1,0,2,1,0,-1,
265	NM_021636	chr1	+	202172904	202288889	202172947	202288335	18	202172904,202194550,202197063,202205049,202245433,202249908,202266635,202269976,202270291,202272406,202273686,202274811,202275995,202276457,202278178,202279324,202283929,202287079,	202173003,202194622,202197135,202205121,202245649,202249980,202266704,202270048,202270363,202272475,202273758,202274877,202276067,202276529,202278304,202279485,202284010,202288889,	0	LGR6	cmpl	cmpl	0,2,2,2,2,2,2,2,2,2,2,2,2,2,2,2,1,1,
265	NM_001017404	chr1	+	202183282	202288889	202183282	202288335	16	202183282,202194550,202197063,202205049,202266635,202269976,202270291,202272406,202273686,202274811,202275995,202276457,202278178,202279324,202283929,202287079,	202183365,202194622,202197135,202205121,202266704,202270048,202270363,202272475,202273758,202274877,202276067,202276529,202278304,202279485,202284010,202288889,	0	LGR6	cmpl	cmpl	0,2,2,2,2,2,2,2,2,2,2,2,2,2,1,1,
265	NM_001114309	chr1	+	201979689	201986315	201980264	201984451	9	201979689,201980256,201981084,201981471,201981767,201982074,201982309,201982956,201984336,	201979948,201980427,201981306,201981564,201981887,201982164,201982426,201983152,201986315,	0	ELF3	cmpl	cmpl	-1,0,1,1,1,1,1,1,2,
265	NM_001193572	chr1	-	201452657	201465701	201453840	201465431	6	201452657,201454410,201457982,201459303,201465319,201465549,	201453917,201454504,201458112,201459472,201465432,201465701,	0	CSRP1	cmpl	cmpl	1,0,2,1,0,-1,
265	NM_004433	chr1	+	201979689	201986315	201980264	201984451	9	201979689,201980256,201981084,201981471,201981767,201982074,201982309,201982956,201984336,	201979834,201980427,201981306,201981564,201981887,201982164,201982426,201983152,201986315,	0	ELF3	cmpl	cmpl	-1,0,1,1,1,1,1,1,2,
266	NM_015053	chr1	+	203020310	203047864	203020903	203045518	17	203020310,203022880,203024559,203025247,203025502,203025911,203028305,203028897,203029344,203030097,203030779,203032955,203036822,203037580,203040819,203044704,203045468,	203021005,203023089,203024800,203025283,203025636,203026078,203028399,203028979,203029545,203030160,203030806,203033131,203036920,203037756,203040888,203044885,203047864,	0	PPFIA4	cmpl	cmpl	0,0,2,0,0,2,1,2,0,0,0,0,2,1,0,0,1,
266	NM_006618	chr1	-	202696531	202777549	202698163	202777433	27	202696531,202698834,202700036,202700955,202702528,202704556,202705340,202709801,202710494,202711518,202711782,202714985,202715269,202718072,202719786,202722032,202724398,202725485,202727518,202729542,202731826,202733176,202736053,202742245,202743740,202746144,202777229,	202698301,202699155,202700191,202701067,202703014,202704715,202705520,202709940,202710850,202711633,202711933,202715110,202715451,202718267,202719906,202722195,202724580,202725644,202727638,202729701,202731936,202733273,202736188,202742416,202743863,202746222,202777549,	0	KDM5B	cmpl	cmpl	0,0,1,0,0,0,0,2,0,2,1,2,0,0,0,2,0,0,0,0,1,0,0,0,0,0,0,
266	NM_032103	chr1	+	202431870	202557697	202464597	202549688	12	202431870,202457660,202462241,202464420,202464697,202465908,202528004,202531905,202533570,202536905,202538274,202549601,	202432225,202457751,202462445,202464610,202464810,202465950,202528021,202532050,202533675,202536959,202538325,202557697,	0	PPP1R12B	cmpl	cmpl	-1,-1,-1,0,1,0,0,2,0,0,0,0,
266	NM_177402	chr1	-	202559724	202679551	202565884	202574900	9	202559724,202568345,202569484,202571017,202571505,202572126,202573582,202574722,202679385,	202566091,202568479,202569602,202571185,202571673,202572246,202573749,202574917,202679551,	0	SYT2	cmpl	cmpl	0,1,0,0,0,0,1,0,-1,
266	NM_032104	chr1	+	202431870	202557697	202464597	202544264	13	202431870,202457660,202462241,202464420,202464697,202465908,202528004,202531905,202533570,202536905,202538274,202544129,202549601,	202432225,202457751,202462445,202464610,202464810,202465950,202528021,202532050,202533675,202536959,202538325,202544310,202557697,	0	PPP1R12B	cmpl	cmpl	-1,-1,-1,0,1,0,0,2,0,0,0,0,-1,
267	NM_014827	chr1	+	203764750	203823256	203786198	203821527	20	203764750,203765420,203770702,203772084,203786053,203787697,203797426,203798578,203798907,203799250,203800788,203802918,203807093,203809433,203816311,203817458,203818838,203819642,203820184,203821268,	203764903,203765624,203770756,203772144,203786252,203787817,203797550,203798782,203799024,203799331,203800899,203802981,203807192,203809502,203816815,203817535,203819154,203819809,203820252,203823256,	0	ZC3H11A	cmpl	cmpl	-1,-1,-1,-1,0,0,0,1,1,1,1,1,1,1,1,1,0,1,0,2,
267	NM_014935	chr1	-	204187980	204329044	204192597	204242855	23	204187980,204192589,204197210,204197855,204198064,204199540,204210502,204210812,204213991,204214742,204216492,204217948,204218311,204219673,204226480,204228385,204230433,204234069,204236602,204237335,204242753,204243856,204328821,	204191907,204192713,204197356,204197989,204198232,204199714,204210609,204210942,204214131,204214854,204216588,204218098,204218392,204219742,204226997,204228868,204230576,204234170,204236675,204237440,204242868,204243937,204329044,	0	PLEKHA6	cmpl	cmpl	-1,1,2,0,0,0,1,0,1,0,0,0,0,0,2,2,0,1,0,0,0,-1,-1,
267	NM_005686	chr1	+	204042245	204096871	204082043	204095262	14	204042245,204082042,204083448,204083646,204085634,204086249,204086720,204091027,204091364,204091981,204092239,204092788,204093768,204094985,	204042839,204082262,204083560,204083733,204085807,204086318,204086835,204091113,204091527,204092091,204092336,204092932,204093985,204096871,	0	SOX13	cmpl	cmpl	-1,0,0,1,1,0,0,1,0,1,0,1,1,2,
267	NM_001684	chr1	+	203595927	203713209	203652333	203708982	21	203595927,203651869,203667284,203668587,203669333,203669925,203671171,203672779,203676136,203676989,203678428,203680004,203681087,203682292,203683298,203689676,203690324,203691605,203693008,203696522,203708673,	203596347,203652526,203667482,203668845,203669459,203670051,203671207,203672941,203676351,203677232,203678670,203680236,203681267,203682380,203683405,203689868,203690538,203691817,203693116,203696699,203713209,	0	ATP2B4	cmpl	cmpl	-1,0,1,1,1,1,1,1,1,0,0,2,0,0,1,0,0,1,0,0,0,
267	NM_001001396	chr1	+	203595927	203713209	203652333	203708699	22	203595927,203651869,203667284,203668587,203669333,203669925,203671171,203672779,203676136,203676989,203678428,203680004,203681087,203682292,203683298,203689676,203690324,203691605,203693008,203696522,203702350,203708673,	203596347,203652526,203667482,203668845,203669459,203670051,203671207,203672941,203676351,203677232,203678670,203680236,203681267,203682380,203683405,203689868,203690538,203691817,203693116,203696699,203702528,203713209,	0	ATP2B4	cmpl	cmpl	-1,0,1,1,1,1,1,1,1,0,0,2,0,0,1,0,0,1,0,0,0,1,
268	NM_201630	chr1	-	204586302	204654597	204586978	204589120	2	204586302,204654447,	204589346,204654597,	0	LRRN2	cmpl	cmpl	0,-1,
268	NM_001005389	chr1	+	204797781	204946274	204913443	204945952	16	204797781,204889759,204913353,204919684,204921138,204923315,204923956,204926783,204937376,204937925,204939743,204942403,204943306,204943784,204944398,204945798,	204797910,204889868,204913534,204919702,204921244,204923512,204924079,204926954,204937488,204938110,204939875,204942547,204943418,204943951,204944546,204946274,	0	NFASC	cmpl	cmpl	-1,-1,0,1,1,2,1,1,1,2,1,1,1,2,1,2,
268	NM_001199050	chr1	-	205350505	205391214	205350785	205389664	6	205350505,205353415,205385359,205388357,205389582,205391117,	205350984,205353492,205385424,205388480,205389702,205391214,	0	LEMD1	cmpl	cmpl	2,0,1,1,0,-1,
268	NM_015090	chr1	+	204797781	204991950	204913443	204985667	27	204797781,204889759,204913353,204921138,204923315,204923956,204926783,204931235,204937376,204937925,204939743,204942403,204943306,204943784,204944398,204945798,204948095,204948489,204949497,204950925,204953154,204955037,204956545,204957760,204978684,204981924,204985435,	204797910,204889868,204913534,204921244,204923512,204924079,204926954,204931286,204937488,204938110,204939875,204942547,204943418,204943951,204944546,204945923,204948197,204948687,204949568,204951148,204953270,204955242,204956668,204957934,204978816,204981994,204991950,	0	NFASC	cmpl	cmpl	-1,-1,0,1,2,1,1,1,1,2,1,1,1,2,1,2,1,1,1,0,1,0,1,1,1,1,2,
268	NM_006338	chr1	-	204586302	204654481	204586978	204589120	3	204586302,204651997,204654447,	204589346,204652125,204654481,	0	LRRN2	cmpl	cmpl	0,-1,-1,
268	NM_001160333	chr1	+	204797781	204946274	204913443	204945952	15	204797781,204889759,204913353,204921138,204923315,204923956,204926783,204937376,204937925,204939743,204942403,204943306,204943784,204944398,204945798,	204797910,204889868,204913534,204921244,204923512,204924079,204926954,204937488,204938110,204939875,204942547,204943418,204943951,204944546,204946274,	0	NFASC	cmpl	cmpl	-1,-1,0,1,2,1,1,1,2,1,1,1,2,1,2,
268	NM_001160332	chr1	+	204797781	204991950	204913443	204985667	28	204797781,204889759,204913353,204921138,204923315,204923956,204926783,204931235,204937376,204937925,204939743,204942403,204943306,204943784,204944398,204945798,204948095,204948489,204949497,204950925,204953154,204955037,204956545,204957760,204960419,204978684,204981924,204985435,	204797910,204889868,204913534,204921244,204923512,204924079,204926954,204931286,204937488,204938110,204939875,204942547,204943418,204943951,204944546,204945923,204948197,204948687,204949568,204951148,204953270,204955242,204956668,204957934,204960434,204978816,204981994,204991950,	0	NFASC	cmpl	cmpl	-1,-1,0,1,2,1,1,1,1,2,1,1,1,2,1,2,1,1,1,0,1,0,1,1,1,1,1,2,
268	NM_001001552	chr1	-	205350505	205391214	205350862	205389664	4	205350505,205388357,205389582,205391117,	205350984,205388480,205389702,205391214,	0	LEMD1	cmpl	cmpl	1,1,0,-1,
268	NM_001005388	chr1	+	204797781	204991950	204913443	204985667	30	204797781,204889759,204913353,204919684,204921138,204923315,204923956,204926783,204937376,204937925,204939743,204942403,204943306,204943784,204944398,204945798,204946808,204948095,204948489,204949497,204950925,204956545,204957760,204960419,204966297,204970297,204971723,204978684,204981924,204985435,	204797910,204889868,204913534,204919702,204921244,204923512,204924079,204926954,204937488,204938110,204939875,204942547,204943418,204943951,204944546,204945923,204946853,204948197,204948687,204949568,204951148,204956668,204957934,204960434,204966534,204970414,204971876,204978816,204981994,204991950,	0	NFASC	cmpl	cmpl	-1,-1,0,1,1,2,1,1,1,2,1,1,1,2,1,2,1,1,1,1,0,1,1,1,1,1,1,1,1,2,
268	NM_015375	chr1	-	205111630	205180727	205116685	205180663	13	205111630,205117332,205119807,205126400,205128674,205129241,205130385,205131163,205132050,205132850,205138290,205156545,205180398,	205116873,205117467,205119922,205126514,205128807,205129398,205130515,205131340,205132134,205133083,205138960,205156934,205180727,	0	DSTYK	cmpl	cmpl	1,1,0,0,2,1,0,0,0,1,0,1,0,
268	NM_001199051	chr1	-	205350505	205391214	205350785	205389664	5	205350505,205353415,205385359,205389582,205391117,	205350984,205353492,205385424,205389702,205391214,	0	LEMD1	cmpl	cmpl	2,0,1,0,-1,
268	NM_199462	chr1	-	205111630	205180727	205116685	205180663	12	205111630,205119807,205126400,205128674,205129241,205130385,205131163,205132050,205132850,205138290,205156545,205180398,	205116873,205119922,205126514,205128807,205129398,205130515,205131340,205132134,205133083,205138960,205156934,205180727,	0	DSTYK	cmpl	cmpl	1,0,0,2,1,0,0,0,1,0,1,0,
268	NM_001199052	chr1	-	205350505	205391214	205350862	205389664	3	205350505,205389582,205391117,	205350984,205389702,205391214,	0	LEMD1	cmpl	cmpl	1,0,-1,
268	NR_037583	chr1	-	205350505	205391214	205391214	205391214	4	205350505,205353415,205389582,205391117,	205350984,205353492,205389702,205391214,	0	LEMD1	unk	unk	-1,-1,-1,-1,
270	NM_182663	chr1	+	206680878	206762616	206680935	206760310	6	206680878,206711500,206756600,206757718,206758511,206760157,	206681392,206711622,206756711,206758016,206758627,206762616,	0	RASSF5	cmpl	cmpl	0,1,0,0,1,0,
270	NM_001193338	chr1	-	207076630	207095235	207078484	207095199	7	207076630,207082806,207083069,207085074,207086273,207087103,207095162,	207078492,207082865,207083213,207085297,207086387,207087439,207095235,	0	FAIM3	cmpl	cmpl	1,2,2,1,1,1,0,
270	NM_005449	chr1	-	207076630	207095378	207078363	207095199	8	207076630,207082806,207083069,207083554,207085074,207086273,207087103,207095162,	207078492,207082865,207083213,207083685,207085297,207086387,207087439,207095378,	0	FAIM3	cmpl	cmpl	0,1,1,2,1,1,1,0,
270	NM_001142473	chr1	-	207076630	207095378	207078363	207095199	7	207076630,207082806,207083069,207083554,207085074,207086273,207095162,	207078492,207082865,207083213,207083685,207085297,207086387,207095378,	0	FAIM3	cmpl	cmpl	0,1,1,2,1,1,0,
270	NM_182664	chr1	+	206680878	206762616	206680935	206760180	5	206680878,206711500,206756600,206757718,206760157,	206681392,206711622,206756711,206758016,206762616,	0	RASSF5	cmpl	cmpl	0,1,0,0,1,
271	NM_175710	chr1	+	207818457	207897036	207818578	207897030	12	207818457,207850733,207851542,207857216,207867697,207870847,207871115,207872533,207874863,207881522,207890808,207896962,	207818675,207850913,207851642,207857302,207868096,207871024,207871218,207872619,207874963,207881608,207891036,207897036,	0	CR1L	cmpl	cmpl	0,1,1,2,1,1,1,2,1,2,1,1,
271	NM_025179	chr1	-	208195587	208417665	208200587	208391267	32	208195587,208201353,208202174,208204934,208206663,208207837,208211715,208212169,208212965,208213336,208215442,208216405,208217852,208218411,208219222,208224353,208224600,208225671,208227765,208234030,208252604,208255756,208257724,208266130,208269373,208270074,208272190,208276491,208315673,208383624,208390079,208416987,	208200683,208201504,208202387,208205104,208206854,208207937,208211819,208212329,208213112,208213403,208215711,208216548,208218087,208218555,208219462,208224447,208224768,208225808,208227883,208234182,208252795,208255853,208257925,208266245,208269470,208270228,208272314,208276592,208315808,208383807,208391347,208417665,	0	PLXNA2	cmpl	cmpl	0,2,2,0,1,0,1,0,0,2,0,1,0,0,0,2,2,0,2,0,1,0,0,2,1,0,2,0,0,0,0,-1,
271	NM_000573	chr1	+	207669472	207815110	207669612	207812754	39	207669472,207679248,207680058,207684913,207696955,207700097,207700365,207702060,207724079,207725308,207726096,207731882,207734083,207737208,207737476,207739182,207741168,207742403,207743191,207748939,207751149,207753584,207753855,207755262,207757993,207760730,207762019,207780595,207782634,207785021,207785283,207787748,207789919,207791415,207793224,207795317,207796337,207803861,207812741,	207669733,207679428,207680158,207684999,207697354,207700274,207700468,207702146,207724298,207725488,207726196,207731968,207734482,207737385,207737579,207739268,207741387,207742583,207743291,207749025,207751548,207753761,207753958,207755348,207758221,207760910,207762119,207780681,207783033,207785198,207785386,207787834,207790147,207791592,207793410,207795341,207796413,207803966,207815110,	0	CR1	cmpl	cmpl	0,1,1,2,1,1,1,2,1,1,1,2,1,1,1,2,1,1,1,2,1,1,1,2,1,1,1,2,1,1,1,2,1,1,1,1,1,2,2,
271	NM_000651	chr1	+	207669472	207815110	207669612	207812754	47	207669472,207679248,207680058,207684913,207696955,207700097,207700365,207702060,207705524,207706753,207707541,207713325,207715526,207718652,207718920,207720615,207724079,207725308,207726096,207731882,207734083,207737208,207737476,207739182,207741168,207742403,207743191,207748939,207751149,207753584,207753855,207755262,207757993,207760730,207762019,207780595,207782634,207785021,207785283,207787748…	207669733,207679428,207680158,207684999,207697354,207700274,207700468,207702146,207705743,207706933,207707641,207713411,207715925,207718829,207719023,207720701,207724298,207725488,207726196,207731968,207734482,207737385,207737579,207739268,207741387,207742583,207743291,207749025,207751548,207753761,207753958,207755348,207758221,207760910,207762119,207780681,207783033,207785198,207785386,207787834…	0	CR1	cmpl	cmpl	0,1,1,2,1,1,1,2,1,1,1,2,1,1,1,2,1,1,1,2,1,1,1,2,1,1,1,2,1,1,1,2,1,1,1,2,1,1,1,2,1,1,1,1,1,2,2,
273	NM_153262	chr1	+	210111537	210337633	210111609	210334387	8	210111537,210126053,210186977,210194383,210267666,210273356,210329065,210334073,	210111622,210126101,210187142,210194599,210267938,210273806,210329255,210337633,	0	SYT14	cmpl	cmpl	0,1,1,1,1,0,0,1,
273	NR_027458	chr1	+	210111537	210337633	210337633	210337633	9	210111537,210126053,210126399,210186977,210194383,210267666,210273356,210329065,210334073,	210111622,210126101,210126604,210187142,210194599,210267938,210273806,210329255,210337633,	0	SYT14	unk	unk	-1,-1,-1,-1,-1,-1,-1,-1,-1,
273	NM_006147	chr1	-	209961261	209979479	209961764	209974758	9	209961261,209963011,209963839,209965613,209968634,209969692,209974584,209975316,209979291,	209961989,209963130,209964232,209965772,209968763,209969897,209974761,209975388,209979479,	0	IRF6	cmpl	cmpl	0,1,1,1,1,0,0,-1,-1,
273	NM_001146264	chr1	+	210111537	210337633	210111595	210334387	9	210111537,210126053,210139237,210186977,210194383,210267666,210273356,210329065,210334073,	210111622,210126101,210139358,210187142,210194599,210267938,210273806,210329255,210337633,	0	SYT14	cmpl	cmpl	0,0,0,1,1,1,0,0,1,
273	NR_027459	chr1	+	210111537	210337633	210337633	210337633	9	210111537,210126053,210126399,210186977,210194383,210267666,210273356,210329065,210334073,	210111622,210126101,210126604,210187142,210194599,210267938,210273535,210329255,210337633,	0	SYT14	unk	unk	-1,-1,-1,-1,-1,-1,-1,-1,-1,
273	NM_001146261	chr1	+	210111537	210337633	210111595	210334387	10	210111537,210126053,210139237,210186977,210194383,210267666,210273356,210329065,210332765,210334073,	210111622,210126101,210139358,210187142,210194599,210267938,210273806,210329255,210332822,210337633,	0	SYT14	cmpl	cmpl	0,0,0,1,1,1,0,0,1,1,
273	NM_001146262	chr1	+	210111537	210337633	210111609	210334387	9	210111537,210126053,210186977,210194383,210267666,210273356,210329065,210332765,210334073,	210111622,210126101,210187142,210194599,210267938,210273806,210329255,210332822,210337633,	0	SYT14	cmpl	cmpl	0,1,1,1,1,0,0,1,1,
274	NM_172362	chr1	-	210851656	211307457	210856622	211307287	11	210851656,210948689,210970849,210977308,211092981,211192124,211256121,211263903,211276837,211280595,211307208,	210857480,210948886,210971102,210977508,211093411,211192598,211256240,211264032,211276944,211280719,211307457,	0	KCNH1	cmpl	cmpl	0,1,0,1,0,0,1,1,2,1,0,
274	NM_002238	chr1	-	210851656	211307457	210856622	211307287	11	210851656,210948689,210970849,210977308,211092981,211192205,211256121,211263903,211276837,211280595,211307208,	210857480,210948886,210971102,210977508,211093411,211192598,211256240,211264032,211276944,211280719,211307457,	0	KCNH1	cmpl	cmpl	0,1,0,1,0,0,1,1,2,1,0,
275	NM_015434	chr1	-	212114697	212208884	212115165	212208779	20	212114697,212118125,212119948,212125910,212139771,212141219,212141854,212148507,212149923,212151613,212154434,212156017,212161227,212179980,212180591,212184716,212190227,212193463,212194424,212208685,	212115453,212118311,212120047,212126043,212139840,212141323,212142049,212148714,212150061,212151853,212154532,212156152,212161345,212180103,212180791,212184763,212190365,212193610,212194554,212208884,	0	INTS7	cmpl	cmpl	0,0,0,2,2,0,0,0,0,0,1,1,0,0,1,2,2,2,1,0,
275	NM_006243	chr1	+	212458878	212535205	212459452	212534112	13	212458878,212502476,212506838,212515529,212519144,212520688,212521730,212522530,212529967,212530291,212530498,212532027,212533979,	212459633,212502673,212506940,212515622,212519275,212520748,212521839,212522584,212530018,212530411,212530626,212532129,212535205,	0	PPP2R5A	cmpl	cmpl	0,1,0,0,0,2,2,0,0,0,0,2,2,
275	NM_014873	chr1	-	211916798	212004114	211923240	212002638	8	211916798,211924302,211952259,211956570,211960973,211966413,212002400,212003914,	211923392,211924409,211952386,211956844,211961069,211966532,212002665,212004114,	0	LPGAT1	cmpl	cmpl	1,2,1,0,0,1,0,-1,
276	NM_001136138	chr1	+	213224587	213446808	213224746	213445977	14	213224587,213251037,213277795,213290658,213302869,213341200,213349742,213403839,213405465,213414044,213415911,213434900,213436063,213445866,	213224851,213251158,213277911,213290752,213303232,213341316,213349835,213403887,213405598,213415640,213416001,213434983,213436159,213446808,	0	RPS6KC1	cmpl	cmpl	0,0,1,0,1,1,0,0,0,1,1,1,0,0,
276	NM_012424	chr1	+	213224587	213446808	213224746	213445977	15	213224587,213244347,213251037,213277795,213290658,213302869,213341200,213349742,213403839,213405465,213414044,213415911,213434900,213436063,213445866,	213224851,213244383,213251158,213277911,213290752,213303232,213341316,213349835,213403887,213405598,213415640,213416001,213434983,213436159,213446808,	0	RPS6KC1	cmpl	cmpl	0,0,0,1,0,1,1,0,0,0,1,1,1,0,0,
277	NM_002763	chr1	+	214161859	214209762	214169878	214209177	5	214161859,214169811,214178507,214184863,214208991,	214162064,214171603,214178615,214185058,214209762,	0	PROX1	cmpl	cmpl	-1,0,0,0,0,
277	NM_016343	chr1	+	214776531	214837914	214787097	214837137	20	214776531,214787056,214788174,214791915,214792471,214793997,214795421,214802388,214803876,214805822,214811208,214813263,214817899,214822017,214825052,214826170,214828583,214830275,214832192,214836933,	214776664,214787259,214788371,214792037,214792563,214794289,214795624,214802514,214804005,214805945,214811344,214816667,214820743,214822170,214825229,214826332,214828746,214830752,214832371,214837914,	0	CENPF	cmpl	cmpl	-1,0,0,2,1,0,1,0,0,0,0,1,0,0,0,0,0,1,1,0,
277	NM_005401	chr1	-	214522038	214725024	214531264	214638146	19	214522038,214537854,214542799,214546053,214549561,214551301,214556653,214560186,214564330,214567037,214568241,214571255,214575027,214576225,214585026,214587971,214625147,214637972,214724525,	214531393,214538018,214543034,214546182,214549780,214551445,214558131,214560265,214564388,214567120,214568329,214571344,214575115,214576296,214585094,214588069,214625317,214638300,214725024,	0	PTPN14	cmpl	cmpl	0,1,0,0,0,0,1,0,2,0,2,0,2,0,1,2,0,0,-1,
278	NM_014217	chr1	+	215256559	215410436	215256649	215408488	7	215256559,215259710,215297975,215342541,215345339,215368295,215408170,	215256650,215260021,215298093,215342702,215345526,215368435,215410436,	0	KCNK2	cmpl	cmpl	0,1,0,1,0,1,0,
278	NM_001017424	chr1	+	215178884	215410436	215179264	215408488	7	215178884,215259710,215297975,215342541,215345339,215368295,215408170,	215179298,215260021,215298093,215342702,215345526,215368435,215410436,	0	KCNK2	cmpl	cmpl	0,1,0,1,0,1,0,
278	NM_016121	chr1	+	215740734	215795149	215741028	215793960	18	215740734,215747128,215747415,215749243,215751012,215751343,215752342,215753251,215759837,215768697,215775208,215775426,215777473,215781358,215785166,215792227,215792494,215793398,	215741111,215747182,215747461,215749317,215751071,215751424,215752480,215753342,215760028,215768813,215775296,215775543,215777644,215781514,215785263,215792412,215792633,215795149,	0	KCTD3	cmpl	cmpl	0,2,2,0,2,1,1,1,2,1,0,1,1,1,1,2,1,2,
278	NM_001017425	chr1	+	215256559	215410436	215256728	215408488	7	215256559,215259710,215297975,215342541,215345339,215368295,215408170,	215256774,215260021,215298093,215342702,215345526,215368435,215410436,	0	KCNK2	cmpl	cmpl	0,1,0,1,0,1,0,
279	NR_024099	chr1	-	216676595	216896795	216896795	216896795	9	216676595,216692493,216737560,216741329,216824314,216850417,216887857,216888415,216896585,	216680525,216692763,216737722,216741440,216824431,216850833,216887976,216888591,216896795,	0	ESRRG	unk	unk	-1,-1,-1,-1,-1,-1,-1,-1,-1,
279	NM_007123	chr1	-	216347291	216596738	216348579	216595678	21	216347291,216363564,216369894,216371656,216372968,216380614,216390728,216405294,216419926,216424244,216462621,216465516,216495224,216496815,216497509,216498646,216500932,216538294,216591855,216595193,216596555,	216348824,216363709,216370064,216371926,216373463,216380773,216390892,216405478,216420568,216424440,216462752,216465712,216495318,216497037,216497694,216498941,216500996,216538427,216592021,216595882,216596738,	0	USH2A	cmpl	cmpl	1,0,1,1,1,1,2,1,1,0,1,0,2,2,0,2,1,0,2,0,-1,
279	NM_001438	chr1	-	216676587	216896807	216680280	216896641	7	216676587,216692493,216737560,216741329,216824314,216850417,216896585,	216680525,216692763,216737722,216741440,216824431,216850833,216896807,	0	ESRRG	cmpl	cmpl	1,1,1,1,1,2,0,
280	NM_018040	chr1	-	217603833	217804409	217604486	217804313	10	217603833,217622590,217665021,217671697,217688163,217783662,217784230,217787482,217793124,217804257,	217604707,217622679,217665092,217671737,217688231,217783742,217784413,217787544,217793841,217804409,	0	GPATCH2	cmpl	cmpl	1,2,0,2,0,1,1,2,2,0,
280	NM_138796	chr1	+	217804694	218040484	217804720	218036196	11	217804694,217822223,217824438,217842374,217856599,217915316,217947675,217955515,217975059,218036115,218040363,	217804788,217822313,217824520,217842425,217856703,217915440,217947879,217955664,217975192,218036198,218040484,	0	SPATA17	cmpl	cmpl	0,2,2,0,0,2,0,0,2,0,-1,
281	NM_016052	chr1	+	218458628	218511325	218458658	218504433	5	218458628,218475635,218478369,218480772,218504289,	218458797,218475901,218478467,218480974,218511325,	0	RRP15	cmpl	cmpl	0,1,0,2,0,
283	NM_012414	chr1	-	220321609	220445843	220324592	220445679	35	220321609,220324947,220326526,220327309,220330611,220331143,220332727,220335539,220338074,220340634,220340843,220344233,220345230,220345978,220355598,220356055,220357377,220358992,220363044,220363405,220363718,220364409,220366581,220368419,220368639,220369591,220375617,220379248,220383729,220384142,220384296,220386228,220387197,220406140,220445564,	220324748,220325106,220326748,220327399,220330830,220331218,220332763,220335610,220338141,220340741,220341017,220344462,220345391,220346084,220355692,220356273,220357505,220359083,220363109,220363488,220363862,220364626,220366721,220368509,220368719,220369740,220375716,220379348,220383831,220384218,220384344,220386310,220387321,220406205,220445843,	0	RAB3GAP2	cmpl	cmpl	0,0,0,0,0,0,0,1,0,1,1,0,1,0,2,0,1,0,1,2,2,1,2,2,0,1,1,0,0,2,2,1,0,1,0,
283	NM_022746	chr1	+	220960038	220987741	220960286	220986760	7	220960038,220964832,220969984,220971215,220978393,220978544,220986633,	220960561,220965006,220970147,220971356,220978455,220978616,220987741,	0	MOSC1	cmpl	cmpl	0,2,2,0,0,2,2,
283	NM_018650	chr1	+	220701567	220837799	220702164	220835508	18	220701567,220752695,220754406,220771672,220773139,220777408,220789280,220791651,220791977,220804376,220805542,220808717,220809174,220823961,220825327,220826442,220831131,220835153,	220702215,220752899,220754460,220771721,220773205,220777479,220789337,220791888,220792097,220804476,220805655,220808871,220809368,220824062,220825492,220826694,220831176,220837799,	0	MARK1	cmpl	cmpl	0,0,0,0,1,1,0,0,0,0,1,0,1,0,2,2,2,2,
284	NM_144729	chr1	-	221874765	221915461	221875753	221879593	3	221874765,221879436,221915322,	221876019,221879808,221915461,	0	DUSP10	cmpl	cmpl	1,0,-1,
284	NM_007207	chr1	-	221874765	221915461	221875753	221913086	4	221874765,221879436,221912275,221915322,	221876019,221879808,221913129,221915461,	0	DUSP10	cmpl	cmpl	1,1,0,-1,
284	NM_144728	chr1	-	221874765	221910802	221875753	221879593	3	221874765,221879436,221910184,	221876019,221879808,221910802,	0	DUSP10	cmpl	cmpl	1,0,-1,
285	NM_198551	chr1	+	222791443	222841351	222791452	222838961	28	222791443,222794500,222798109,222800916,222805506,222806445,222818895,222822170,222823633,222823975,222824134,222825318,222825569,222826349,222826569,222827584,222827730,222827996,222832063,222832794,222832963,222833075,222833247,222833518,222835397,222835594,222837339,222838650,	222791585,222794634,222798196,222803731,222805668,222806591,222819027,222822192,222823722,222824053,222824245,222825390,222825674,222826472,222826681,222827640,222827821,222828135,222832165,222832855,222832999,222833143,222833348,222833656,222835466,222835674,222837490,222841351,	0	MIA3	cmpl	cmpl	0,1,0,0,1,1,0,0,1,0,0,0,0,0,0,1,0,1,2,2,0,0,2,1,1,1,0,1,
286	NM_001037175	chr1	-	223408251	223537544	223408293	223536767	6	223408251,223437971,223441843,223465780,223536619,223537398,	223408442,223438160,223442017,223465993,223536802,223537544,	0	SUSD4	cmpl	cmpl	1,1,1,1,0,-1,
286	NM_001143962	chr1	-	223714971	223853436	223715198	223853348	17	223714971,223716469,223717428,223718133,223718592,223722680,223724322,223803669,223806994,223807893,223810516,223813506,223814690,223815710,223816363,223842031,223853111,	223715222,223716528,223717545,223718212,223718661,223722745,223724382,223803847,223807155,223807968,223810602,223813590,223814859,223815844,223816482,223842101,223853436,	0	CAPN8	cmpl	cmpl	0,1,1,0,0,1,1,1,2,2,0,0,2,0,1,0,0,
286	NM_017982	chr1	-	223394160	223537544	223395533	223536767	9	223394160,223396590,223400935,223402538,223437971,223441843,223465780,223536619,223537398,	223395562,223396973,223401080,223402730,223438160,223442017,223465993,223536802,223537544,	0	SUSD4	cmpl	cmpl	1,2,1,1,1,1,1,0,-1,
286	NM_001031685	chr1	-	223967594	224033674	223968554	224033382	18	223967594,223971816,223976709,223980090,223981004,223983516,223985916,223987600,223988401,223989817,223990432,223990972,223991875,223994547,223998132,224001941,224008921,224033355,	223968596,223972016,223976876,223980224,223981142,223984292,223986379,223987749,223988512,223990046,223990597,223991154,223992050,223994649,223998215,224002055,224009069,224033674,	0	TP53BP2	cmpl	cmpl	0,1,2,0,0,1,0,1,1,0,0,1,0,0,1,1,0,0,
286	NM_005426	chr1	-	223967594	224033674	223968554	223994634	19	223967594,223971816,223976709,223980090,223981004,223983516,223985916,223987600,223988401,223989817,223990432,223990972,223991875,223994547,223998132,224001941,224005907,224008921,224033355,	223968596,223972016,223976876,223980224,223981142,223984292,223986379,223987749,223988512,223990046,223990597,223991154,223992050,223994649,223998215,224002055,224006039,224009069,224033674,	0	TP53BP2	cmpl	cmpl	0,1,2,0,0,1,0,1,1,0,0,1,0,0,-1,-1,-1,-1,-1,
287	NM_001145154	chr1	+	225117355	225211991	225140404	225211571	11	225117355,225140371,225142660,225147854,225152180,225155132,225156460,225161792,225190484,225195114,225211316,	225117537,225140481,225142800,225148004,225152311,225155285,225156576,225161855,225190629,225195246,225211991,	0	DNAH14	cmpl	cmpl	-1,0,2,1,1,0,0,2,2,0,0,
287	NM_152495	chr1	+	224804178	224928249	224804876	224927058	6	224804178,224868659,224872497,224918163,224922264,224927030,	224804957,224868728,224872545,224918276,224922408,224928249,	0	CNIH3	cmpl	cmpl	0,0,0,0,2,2,
288	NM_018212	chr1	-	225674533	225840845	225685476	225840392	14	225674533,225686048,225688693,225695652,225699512,225700358,225700572,225702297,225704897,225706899,225718255,225742607,225754950,225840387,	225685514,225686106,225688772,225695719,225699561,225700416,225700718,225702602,225705008,225707267,225718340,225742785,225755116,225840845,	0	ENAH	cmpl	cmpl	1,0,2,1,0,2,0,1,1,2,1,0,2,0,
288	NM_022735	chr1	-	226332379	226374423	226334310	226374376	8	226332379,226340035,226342347,226346884,226349231,226352489,226353559,226374090,	226334522,226340320,226342534,226347059,226349390,226352630,226353701,226374423,	0	ACBD3	cmpl	cmpl	1,1,0,2,2,2,1,0,
288	NM_001008493	chr1	-	225674533	225840845	225685476	225840392	15	225674533,225686048,225688693,225692692,225695652,225699512,225700358,225700572,225702297,225704897,225706899,225718255,225742607,225754950,225840387,	225685514,225686106,225688772,225692755,225695719,225699561,225700416,225700718,225702602,225705008,225707267,225718340,225742785,225755116,225840845,	0	ENAH	cmpl	cmpl	1,0,2,2,1,0,2,0,1,1,2,1,0,2,0,
288	NM_003133	chr1	+	225965514	225978168	225965642	225977061	3	225965514,225971001,225976941,	225965714,225971070,225978168,	0	SRP9	cmpl	cmpl	0,0,0,
288	NM_001130440	chr1	+	225965514	225978168	225965642	225974671	4	225965514,225971001,225974563,225976941,	225965714,225971070,225974687,225978168,	0	SRP9	cmpl	cmpl	0,0,0,-1,
289	NM_002221	chr1	-	226819390	226926876	226822371	226925159	8	226819390,226825379,226827257,226829621,226834867,226836372,226923227,226926741,	226822587,226825451,226827359,226829826,226835081,226836472,226925364,226926876,	0	ITPKB	cmpl	cmpl	0,0,0,2,1,0,0,-1,
289	NM_001003665	chr1	+	226736500	226796915	226736605	226789741	4	226736500,226784502,226785103,226789704,	226736807,226784682,226785110,226796915,	0	C1orf95	cmpl	cmpl	0,1,1,2,
289	NM_014826	chr1	-	227177565	227505826	227181968	227504883	35	227177565,227182523,227192694,227203780,227204627,227210963,227213755,227216357,227218108,227218998,227221034,227222355,227223171,227227831,227235627,227257477,227259908,227261564,227261959,227268593,227279586,227288692,227300012,227307504,227316809,227327276,227330645,227333189,227335059,227348243,227381486,227387257,227400836,227441764,227504705,	227182100,227182681,227192812,227203898,227204751,227211048,227213853,227216951,227218171,227219215,227221116,227222495,227223308,227227937,227235711,227257554,227260000,227261713,227262065,227268718,227279692,227288940,227300123,227307638,227316932,227327443,227330725,227333438,227335260,227348337,227381635,227387353,227400920,227441856,227505826,	0	CDC42BPA	cmpl	cmpl	0,1,0,2,1,0,1,1,1,0,2,0,1,0,0,1,2,0,2,0,2,0,0,1,1,2,0,0,0,2,0,0,0,1,0,
289	NM_020247	chr1	+	227127937	227175246	227149086	227174438	15	227127937,227149077,227152700,227153371,227165149,227169727,227170378,227170594,227171252,227171461,227171794,227172248,227172576,227172954,227174153,	227128100,227149263,227153111,227153438,227165224,227169850,227170464,227170735,227171334,227171555,227171936,227172356,227172642,227173041,227175246,	0	ADCK3	cmpl	cmpl	-1,0,0,0,1,1,1,0,0,1,2,0,0,0,0,
289	NM_003607	chr1	-	227177565	227505826	227181968	227504883	36	227177565,227182523,227192694,227203780,227204627,227210963,227213755,227216357,227218108,227218998,227221034,227222355,227223171,227227831,227235627,227257477,227259908,227261564,227261959,227268593,227279586,227288692,227300012,227300371,227307504,227316809,227327276,227330645,227333189,227335059,227348243,227381486,227387257,227400836,227441764,227504705,	227182100,227182681,227192812,227203898,227204751,227211048,227213853,227216951,227218171,227219215,227221116,227222495,227223308,227227937,227235711,227257554,227260000,227261713,227262065,227268718,227279692,227288940,227300123,227300614,227307638,227316932,227327443,227330725,227333438,227335260,227348337,227381635,227387353,227400920,227441856,227505826,	0	CDC42BPA	cmpl	cmpl	0,1,0,2,1,0,1,1,1,0,2,0,1,0,0,1,2,0,2,0,2,0,0,0,1,1,2,0,0,0,2,0,0,0,1,0,
290	NM_178549	chr1	+	227751219	227850164	227751395	227843529	4	227751219,227770214,227834244,227842036,	227751425,227770307,227834371,227850164,	0	ZNF678	cmpl	cmpl	0,0,0,1,
290	NM_053052	chr1	+	227922696	227968932	227923110	227968374	5	227922696,227935392,227946695,227954659,227968227,	227923200,227935934,227947186,227954784,227968932,	0	SNAP47	cmpl	cmpl	0,0,2,1,0,
290	NR_033184	chr1	+	227751219	227850164	227850164	227850164	4	227751219,227834244,227838656,227842036,	227751425,227834371,227838777,227850164,	0	ZNF678	unk	unk	-1,-1,-1,-1,
290	NM_033131	chr1	+	228194751	228248961	228194829	228247166	4	228194751,228210367,228238356,228246686,	228194900,228210609,228238622,228248961,	0	WNT3A	cmpl	cmpl	0,2,1,0,
290	NM_052843	chr1	+	228395860	228548951	228399484	228548456	81	228395860,228399466,228401141,228401874,228402490,228403263,228404121,228404713,228412159,228430883,228431996,228433113,228434228,228437665,228444351,228451816,228456230,228461470,228461878,228462272,228463460,228464150,228464630,228464860,228465454,228466389,228466875,228467521,228467879,228468230,228469633,228470718,228471203,228473778,228474473,228475394,228475761,228476325,228479598,228480223…	228395886,228400472,228401411,228402135,228402799,228403530,228404403,228404989,228412435,228431159,228432272,228433389,228434504,228437941,228444627,228452092,228456506,228461749,228462145,228462542,228463727,228464417,228464743,228465014,228465559,228466656,228467145,228467788,228468146,228468497,228469906,228470985,228471470,228474051,228474740,228475661,228476025,228476589,228479862,228480487…	0	OBSCN	cmpl	cmpl	-1,0,1,1,1,1,1,1,1,1,1,1,1,1,1,1,1,1,1,1,1,1,1,0,1,1,1,1,1,1,1,1,1,1,1,1,1,1,1,1,1,1,1,1,1,1,1,1,0,1,1,1,1,1,0,1,1,2,1,1,1,1,1,2,1,1,0,0,2,2,0,0,0,0,1,1,1,2,0,1,2,
290	NM_001098623	chr1	+	228395860	228566575	228399484	228566496	105	228395860,228399466,228401141,228401874,228402490,228403263,228404121,228404713,228412159,228430883,228431996,228433113,228434228,228437665,228444351,228451816,228456230,228461470,228461878,228462272,228463460,228464150,228464630,228464860,228465454,228466389,228466875,228467521,228467879,228468230,228469633,228470718,228471203,228473778,228474473,228475394,228475761,228476325,228479598,228480223…	228395886,228400472,228401411,228402135,228402799,228403530,228404403,228404989,228412435,228431159,228432272,228433389,228434504,228437941,228444627,228452092,228456506,228461749,228462145,228462542,228463727,228464417,228464743,228465014,228465559,228466656,228467145,228467788,228468146,228468497,228469906,228470985,228471470,228474051,228474740,228475661,228476025,228476589,228479862,228480487…	0	OBSCN	cmpl	cmpl	-1,0,1,1,1,1,1,1,1,1,1,1,1,1,1,1,1,1,1,1,1,1,1,0,1,1,1,1,1,1,1,1,1,1,1,1,1,1,1,1,1,1,1,1,1,1,1,1,0,1,1,1,1,1,0,1,1,2,1,1,1,1,1,2,1,1,0,0,2,2,0,0,0,0,1,1,1,2,0,1,1,2,1,0,1,2,2,0,0,2,2,2,0,0,1,1,1,1,1,1,2,2,1,2,2,
292	NM_014777	chr1	+	229761980	229795946	229763380	229795044	10	229761980,229763367,229768015,229770663,229779279,229781605,229783256,229786981,229789995,229794846,	229762103,229763506,229768192,229773994,229779440,229781716,229783499,229787069,229790135,229795946,	0	URB2	cmpl	cmpl	-1,0,0,0,1,0,0,0,1,0,
292	NM_004481	chr1	+	230202955	230417875	230203027	230415204	16	230202955,230313963,230338882,230371759,230372098,230372405,230379051,230381808,230384929,230386202,230390963,230398318,230398667,230400986,230410190,230415048,	230203153,230314057,230339036,230371858,230372166,230372471,230379173,230381896,230385017,230386306,230391090,230398411,230398751,230401113,230410310,230417875,	0	GALNT2	cmpl	cmpl	0,0,1,2,2,1,1,0,1,2,1,2,2,2,0,0,
293	NM_024525	chr1	-	231041986	231114618	231042650	231114576	23	231041986,231044457,231044687,231047215,231048368,231051938,231056255,231057166,231059586,231060586,231061262,231064682,231067043,231067481,231069524,231075131,231076185,231079551,231081134,231090078,231093969,231096954,231114305,	231042765,231044537,231044766,231047295,231048504,231052048,231056340,231057250,231059679,231060719,231061393,231064839,231067218,231067623,231069607,231075242,231076302,231079644,231081200,231090149,231094045,231097049,231114618,	0	TTC13	cmpl	cmpl	2,0,2,0,2,0,2,2,2,1,2,1,0,2,0,0,0,0,0,1,0,1,0,
293	NM_001122835	chr1	-	231041986	231114618	231042650	231114576	21	231041986,231044457,231044687,231047215,231048368,231051938,231056255,231057166,231059586,231060586,231061262,231064682,231067043,231067481,231069524,231075131,231076185,231090078,231093969,231096954,231114305,	231042765,231044537,231044766,231047295,231048504,231052045,231056340,231057250,231059679,231060719,231061393,231064839,231067218,231067623,231069607,231075242,231076302,231090149,231094045,231097049,231114618,	0	TTC13	cmpl	cmpl	2,0,2,0,2,0,2,2,2,1,2,1,0,2,0,0,0,1,0,1,0,
293	NM_175876	chr1	-	231468481	231473578	231471313	231473491	1	231468481,	231473578,	0	EXOC8	cmpl	cmpl	0,
293	NM_007357	chr1	+	230778201	230829731	230778352	230829139	18	230778201,230795209,230796503,230798886,230800229,230804421,230805101,230807261,230810743,230814658,230819319,230820830,230822680,230823816,230824165,230825759,230827129,230829037,	230778424,230795371,230796569,230798967,230800333,230804530,230805281,230807386,230810870,230814798,230819381,230820982,230822878,230823889,230824308,230825899,230827310,230829731,	0	COG2	cmpl	cmpl	0,0,0,0,0,2,0,0,2,0,2,1,0,0,1,0,2,0,
293	NM_001145036	chr1	+	230778201	230829731	230778352	230829139	18	230778201,230795209,230796503,230798886,230800229,230804421,230805101,230807261,230810743,230814658,230819319,230820830,230822680,230823816,230824168,230825759,230827129,230829037,	230778424,230795371,230796569,230798967,230800333,230804530,230805281,230807386,230810870,230814798,230819381,230820982,230822878,230823889,230824308,230825899,230827310,230829731,	0	COG2	cmpl	cmpl	0,0,0,0,0,2,0,0,2,0,2,1,0,0,1,0,2,0,
293	NM_001004342	chr1	+	231298673	231357314	231298715	231351186	10	231298673,231333116,231334792,231335893,231337103,231339612,231342397,231344692,231349560,231351120,	231299759,231333212,231334915,231336004,231337263,231339758,231342536,231344996,231349723,231357314,	0	TRIM67	cmpl	cmpl	0,0,0,0,0,1,0,1,2,0,
294	NM_001164537	chr1	+	231762560	232177019	231762613	232172577	14	231762560,231829571,231837700,231881149,231885671,231902885,231906580,231930987,231935853,231954074,232094573,232144530,232162180,232172437,	231762680,231830551,231837770,231881245,231885822,231903015,231906816,231931042,231935956,231954263,232094634,232144795,232162298,232177019,	0	DISC1	cmpl	cmpl	0,1,0,1,1,2,0,2,0,1,1,2,0,1,
294	NM_001164538	chr1	+	231762560	232145400	231762613	232144900	11	231762560,231829571,231837700,231885671,231902885,231906580,231930987,231935853,231954074,232094573,232144530,	231762680,231830551,231837770,231885822,231903015,231906816,231931042,231935956,231954263,232094634,232145400,	0	DISC1	cmpl	cmpl	0,1,0,1,2,0,2,0,1,1,2,
294	NM_001164548	chr1	+	231762560	231954990	231762613	231954096	7	231762560,231829571,231837700,231885671,231902885,231906580,231954074,	231762680,231830551,231837770,231885822,231903015,231906816,231954990,	0	DISC1	cmpl	cmpl	0,1,0,1,2,0,2,
294	NM_001164547	chr1	+	231762560	232145400	231762613	232094619	8	231762560,231829571,231837700,231885671,231902885,231906580,232094573,232144530,	231762680,231830551,231837770,231885822,231903015,231906816,232094634,232145400,	0	DISC1	cmpl	cmpl	0,1,0,1,2,0,2,-1,
294	NM_001164541	chr1	+	231762560	232145400	231762613	232144637	10	231762560,231829571,231837700,231885671,231902885,231906580,231930987,231935853,231954074,232144530,	231762680,231830551,231837770,231885822,231903015,231906816,231931042,231935956,231954263,232145400,	0	DISC1	cmpl	cmpl	0,1,0,1,2,0,2,0,1,1,
294	NM_001164544	chr1	+	231762560	231954990	231762613	231954271	9	231762560,231829571,231837700,231885671,231902885,231906580,231930987,231935853,231954074,	231762680,231830551,231837770,231885822,231903015,231906816,231931042,231935956,231954990,	0	DISC1	cmpl	cmpl	0,1,0,1,2,0,2,0,1,
294	NM_001012957	chr1	+	231762560	232177019	231762613	232172577	13	231762560,231829571,231837700,231885671,231902885,231906580,231930987,231935853,231954074,232094573,232144530,232162180,232172437,	231762680,231830551,231837770,231885822,231903015,231906816,231931042,231935956,231954263,232094634,232144729,232162298,232177019,	0	DISC1	cmpl	cmpl	0,1,0,1,2,0,2,0,1,1,2,0,1,
294	NM_001164546	chr1	+	231762560	232095249	231762613	232094619	7	231762560,231829571,231837700,231885671,231902885,231906580,232094573,	231762680,231830551,231837770,231885822,231903015,231906816,232095249,	0	DISC1	cmpl	cmpl	0,1,0,1,2,0,2,
294	NM_001164545	chr1	+	231762560	231954990	231762613	231954125	8	231762560,231829571,231837700,231885671,231902885,231906580,231930987,231954074,	231762680,231830551,231837770,231885822,231903015,231906816,231931042,231954990,	0	DISC1	cmpl	cmpl	0,1,0,1,2,0,2,0,
294	NM_001012959	chr1	+	231762560	232002452	231762613	232002324	10	231762560,231829571,231837700,231885671,231902885,231906580,231930987,231935853,231954074,232002268,	231762680,231830551,231837770,231885822,231903015,231906816,231931042,231935956,231954263,232002452,	0	DISC1	cmpl	cmpl	0,1,0,1,2,0,2,0,1,1,
294	NM_001164549	chr1	+	231762560	231907408	231762613	231906826	6	231762560,231829571,231837700,231885671,231902885,231906580,	231762680,231830551,231837770,231885822,231903015,231907408,	0	DISC1	cmpl	cmpl	0,1,0,1,2,0,
294	NM_001164555	chr1	+	231762560	231886365	231762613	231885695	3	231762560,231829571,231885671,	231762680,231830551,231886365,	0	DISC1	cmpl	cmpl	0,1,0,
294	NM_001164551	chr1	+	231762560	231886365	231762613	231885826	4	231762560,231829571,231837700,231885671,	231762680,231830551,231837770,231886365,	0	DISC1	cmpl	cmpl	0,1,0,1,
294	NM_001164542	chr1	+	231762560	232095249	231762613	232094638	10	231762560,231829571,231837700,231885671,231902885,231906580,231930987,231935853,231954074,232094573,	231762680,231830551,231837770,231885822,231903015,231906816,231931042,231935956,231954263,232095249,	0	DISC1	cmpl	cmpl	0,1,0,1,2,0,2,0,1,1,
294	NM_018662	chr1	+	231762560	232177019	231762613	232172577	13	231762560,231829571,231837700,231885671,231902885,231906580,231930987,231935853,231954074,232094573,232144530,232162180,232172437,	231762680,231830551,231837770,231885822,231903015,231906816,231931042,231935956,231954263,232094634,232144795,232162298,232177019,	0	DISC1	cmpl	cmpl	0,1,0,1,2,0,2,0,1,1,2,0,1,
294	NM_001164540	chr1	+	231762560	232177019	231762613	232172577	11	231762560,231829571,231837700,231885671,231930987,231935853,231954074,232094573,232144530,232162180,232172437,	231762680,231830551,231837770,231885822,231931042,231935956,231954263,232094634,232144795,232162298,232177019,	0	DISC1	cmpl	cmpl	0,1,0,1,2,0,1,1,2,0,1,
294	NM_001164539	chr1	+	231762560	231991125	231762613	231990771	10	231762560,231829571,231837700,231885671,231902885,231906580,231930987,231935853,231954074,231990484,	231762680,231830551,231837770,231885822,231903015,231906816,231931042,231935956,231954263,231991125,	0	DISC1	cmpl	cmpl	0,1,0,1,2,0,2,0,1,1,
294	NM_001164556	chr1	+	231762560	231954990	231762613	231954096	5	231762560,231885671,231902885,231906580,231954074,	231762680,231885822,231903015,231906816,231954990,	0	DISC1	cmpl	cmpl	0,1,2,0,2,
295	NM_014801	chr1	-	233119881	233431459	233120049	233431224	34	233119881,233121837,233133996,233134850,233136050,233137282,233150410,233152666,233160891,233190013,233192977,233225806,233231500,233270758,233275459,233296028,233297016,233313547,233314811,233334684,233335899,233344263,233353644,233353776,233362971,233372590,233386484,233388099,233388386,233393773,233397030,233397790,233398703,233431071,	233120223,233122286,233134184,233135125,233136281,233137427,233150523,233152900,233161145,233190229,233193036,233225936,233231609,233270936,233275601,233296179,233297109,233313644,233314921,233334776,233336010,233344435,233353677,233353930,233363117,233372726,233386578,233388245,233388534,233395090,233397067,233397911,233398909,233431459,	0	PCNXL2	cmpl	cmpl	0,1,2,0,0,2,0,0,1,1,2,1,0,2,1,0,0,2,0,1,1,0,0,2,0,2,1,2,1,1,0,2,0,0,
296	NM_173508	chr1	+	234040678	234460262	234040823	234458989	8	234040678,234041274,234367162,234444846,234452347,234454496,234455843,234458753,	234040876,234041504,234367487,234445066,234452473,234454689,234455933,234460262,	0	SLC35F3	cmpl	cmpl	0,2,1,2,0,0,1,1,
297	NM_003193	chr1	+	235530727	235612280	235543364	235612077	17	235530727,235543333,235564817,235577747,235582787,235590454,235594019,235597518,235599059,235599700,235599858,235600636,235602083,235605128,235606166,235611663,235611984,	235530819,235543464,235564902,235577933,235582876,235590554,235594119,235597595,235599155,235599765,235599923,235600789,235602237,235605197,235606226,235611755,235612280,	0	TBCE	cmpl	cmpl	-1,0,1,2,2,1,2,0,2,2,1,0,0,1,1,1,0,
297	NM_031371	chr1	-	235330209	235491532	235331839	235490234	23	235330209,235335932,235338498,235341114,235344899,235357327,235359345,235383107,235383616,235384879,235386480,235388017,235392545,235394427,235397727,235403627,235409734,235416044,235418974,235420474,235423956,235490228,235491083,	235331967,235336079,235338714,235341228,235346108,235357526,235359430,235383283,235383860,235384977,235386575,235388090,235392700,235394504,235397807,235403766,235409826,235416124,235419065,235420540,235424067,235490283,235491532,	0	ARID4B	cmpl	cmpl	1,1,1,1,1,0,2,0,2,0,1,0,1,2,0,2,0,1,0,0,0,0,-1,
297	NM_152490	chr1	-	235610532	235667781	235613520	235667552	12	235610532,235616401,235617467,235618870,235621910,235628952,235634163,235643369,235647637,235652472,235657990,235667440,	235613655,235616458,235617627,235618996,235622094,235629031,235634274,235643465,235647831,235652573,235658138,235667781,	0	B3GALNT2	cmpl	cmpl	0,0,2,2,1,0,0,0,1,2,1,0,
297	NM_001079515	chr1	+	235530727	235612280	235543364	235612077	17	235530727,235543333,235564817,235577747,235582787,235590454,235594019,235597518,235599059,235599700,235599858,235600636,235602083,235605128,235606166,235611663,235611984,	235530867,235543464,235564902,235577933,235582876,235590554,235594119,235597595,235599155,235599765,235599923,235600789,235602237,235605197,235606226,235611755,235612280,	0	TBCE	cmpl	cmpl	-1,0,1,2,2,1,2,0,2,2,1,0,0,1,1,1,0,
297	NM_001098722	chr1	-	235710984	235813293	235715408	235747138	4	235710984,235747039,235758699,235812961,	235715537,235747148,235758811,235813293,	0	GNG4	cmpl	cmpl	0,0,-1,-1,
297	NM_001098721	chr1	-	235710984	235814054	235715408	235747138	4	235710984,235747039,235758699,235813848,	235715537,235747148,235758811,235814054,	0	GNG4	cmpl	cmpl	0,0,-1,-1,
297	NM_004485	chr1	-	235710984	235814054	235715408	235747138	3	235710984,235747039,235813848,	235715537,235747148,235814054,	0	GNG4	cmpl	cmpl	0,0,-1,
297	NM_014765	chr1	-	235272657	235292256	235275378	235292030	5	235272657,235277082,235283132,235285640,235291909,	235275423,235277225,235283214,235285687,235292256,	0	TOMM20	cmpl	cmpl	0,1,0,1,0,
297	NM_016374	chr1	-	235330209	235491532	235331839	235490234	24	235330209,235335932,235338498,235341114,235344899,235357327,235359345,235377083,235383107,235383616,235384879,235386480,235388017,235392545,235394427,235397727,235403627,235409734,235416044,235418974,235420474,235423956,235490228,235491083,	235331967,235336079,235338714,235341228,235346108,235357526,235359430,235377341,235383283,235383860,235384977,235386575,235388090,235392700,235394504,235397807,235403766,235409826,235416124,235419065,235420540,235424067,235490283,235491532,	0	ARID4B	cmpl	cmpl	1,1,1,1,1,0,2,2,0,2,0,1,0,1,2,0,2,0,1,0,0,0,0,-1,
298	NM_080738	chr1	+	236558715	236648008	236558929	236645949	6	236558715,236572515,236577559,236590691,236631530,236645566,	236558960,236572574,236577599,236590750,236631576,236648008,	0	EDARADD	cmpl	cmpl	0,1,0,1,0,1,
298	NM_003272	chr1	+	236305831	236372209	236305922	236371458	7	236305831,236332005,236341713,236343178,236347077,236368425,236371349,	236306336,236332055,236341936,236343328,236347206,236368550,236372209,	0	GPR137B	cmpl	cmpl	0,0,2,0,0,0,2,
298	NM_018072	chr1	-	236712304	236767841	236714201	236767395	45	236712304,236715298,236716880,236717897,236718595,236718850,236719104,236719399,236720494,236721536,236722294,236723013,236724524,236727797,236729218,236729945,236732295,236734650,236734867,236735710,236736024,236737501,236737960,236739518,236740079,236744521,236746035,236746312,236748324,236749119,236749540,236750701,236751247,236754146,236755292,236755822,236757311,236758839,236759132,236760135…	236714290,236715407,236717039,236718052,236718764,236718955,236719239,236719558,236720645,236721829,236722435,236723137,236724571,236727961,236729345,236730176,236732424,236734772,236734986,236735854,236736128,236737633,236738203,236739677,236740249,236744714,236746172,236746496,236748516,236749241,236749752,236750790,236751343,236754254,236755410,236755933,236757414,236758973,236759344,236760276…	0	HEATR1	cmpl	cmpl	1,0,0,1,0,0,0,0,2,0,0,2,0,1,0,0,0,1,2,2,0,0,0,0,1,0,1,0,0,1,2,0,0,0,2,2,1,2,0,0,0,2,1,0,-1,
298	NM_002508	chr1	-	236139131	236228481	236141166	236228379	20	236139131,236142294,236143121,236143795,236144910,236148678,236154185,236156944,236175220,236176710,236180447,236187369,236189195,236192849,236195700,236201403,236205209,236208756,236211989,236228154,	236141288,236142407,236143245,236143953,236145082,236148805,236154358,236157172,236175343,236176860,236180573,236187513,236189441,236193050,236195952,236201553,236205592,236208983,236212289,236228481,	0	NID1	cmpl	cmpl	1,2,1,2,1,0,1,1,1,1,1,1,1,1,1,1,2,0,0,0,
298	NM_145861	chr1	+	236557679	236648008	236557744	236645949	6	236557679,236572515,236577559,236590691,236631530,236645566,	236557805,236572574,236577599,236590750,236631576,236648008,	0	EDARADD	cmpl	cmpl	0,1,0,1,0,1,
299	NM_001035	chr1	+	237205701	237997288	237205821	237995947	105	237205701,237433796,237494177,237519264,237527657,237532833,237538016,237540622,237550580,237551386,237580348,237586391,237604618,237608700,237617690,237619899,237632391,237655105,237656253,237659810,237664010,237666588,237670009,237674987,237693726,237711730,237713843,237729866,237732444,237753092,237753939,237755038,237756775,237758797,237765324,237774061,237777338,237780585,237787064,237788960…	237205869,237433916,237494282,237519285,237527672,237532908,237538095,237540735,237550680,237551483,237580423,237586548,237604783,237608822,237617874,237620035,237632487,237655224,237656387,237660052,237664203,237666805,237670114,237675091,237693810,237711890,237713991,237730075,237732619,237753301,237754292,237755153,237756936,237758957,237765411,237774288,237778143,237780786,237787170,237789104…	0	RYR2	cmpl	cmpl	0,0,0,0,0,0,0,1,0,1,2,2,0,0,2,0,1,1,0,2,1,2,0,0,2,2,0,1,0,1,0,2,0,2,0,0,2,0,0,1,1,2,0,1,0,1,2,0,1,0,2,0,0,2,0,0,0,0,1,2,1,0,2,1,2,1,2,1,1,2,0,0,0,0,0,0,2,0,2,0,0,1,0,2,1,1,0,0,0,1,0,2,0,0,0,2,0,2,0,0,0,1,0,2,0,
301	NM_000740	chr1	+	239792372	240072717	240070751	240072524	5	239792372,239795523,239841485,239990551,240070732,	239792839,239795586,239841588,239990678,240072717,	0	CHRM3	cmpl	cmpl	-1,-1,-1,-1,0,
302	NM_020066	chr1	+	240255184	240638489	240255409	240637454	18	240255184,240286478,240341220,240351506,240370098,240374390,240421244,240458121,240492375,240492638,240493902,240497186,240497408,240519115,240555810,240601360,240635671,240637427,	240257024,240286645,240341368,240351562,240372032,240374535,240421332,240458183,240492467,240492768,240494049,240497246,240497529,240519208,240555862,240601510,240635753,240638489,	0	FMN2	cmpl	cmpl	0,1,0,1,0,2,0,1,0,2,0,0,0,1,1,2,2,0,
303	NM_003679	chr1	+	241695679	241758944	241695744	241755455	15	241695679,241712128,241712976,241714254,241718911,241723964,241725466,241728286,241729790,241731799,241749980,241752049,241753313,241753505,241755254,	241695798,241712198,241713074,241714344,241718960,241724052,241725632,241728358,241729912,241731947,241750038,241752132,241753415,241753565,241758944,	0	KMO	cmpl	cmpl	0,0,1,0,0,1,2,0,0,2,0,1,0,0,0,
303	NM_144625	chr1	+	241815579	241965434	241815786	241964517	27	241815579,241823831,241834375,241837945,241842786,241846788,241850762,241875103,241886598,241901664,241904817,241907694,241912848,241920584,241929519,241932705,241933922,241934962,241936093,241938406,241943305,241946573,241951150,241953892,241958508,241959558,241964433,	241815931,241823962,241834478,241838049,241842897,241847003,241850897,241875183,241886738,241901791,241904966,241907818,241913024,241920761,241929653,241932807,241933992,241934999,241936233,241938512,241943364,241946683,241951336,241953998,241958589,241959672,241965434,	0	WDR64	cmpl	cmpl	0,1,0,1,0,0,2,2,1,0,1,0,1,0,0,2,2,0,1,0,1,0,2,2,0,0,0,
304	NM_152666	chr1	-	242251688	242687998	242253155	242687578	11	242251688,242263969,242270972,242277191,242287769,242383289,242428638,242451663,242511407,242687389,242687898,	242253412,242264084,242271141,242277328,242287967,242383417,242428750,242451832,242511544,242687705,242687998,	0	PLD5	cmpl	cmpl	1,0,2,0,0,1,0,2,0,0,-1,
304	NM_001195812	chr1	-	242251688	242612784	242253155	242383400	9	242251688,242263969,242270972,242277191,242287769,242383289,242428638,242511400,242612655,	242253412,242264084,242271141,242277328,242287967,242383417,242428750,242511544,242612784,	0	PLD5	cmpl	cmpl	1,0,2,0,0,0,-1,-1,-1,
304	NM_001195811	chr1	-	242251688	242612784	242253155	242612658	10	242251688,242263969,242270972,242277191,242287769,242383289,242428638,242451663,242511407,242612655,	242253412,242264084,242271141,242277328,242287967,242383417,242428750,242451832,242511544,242612784,	0	PLD5	cmpl	cmpl	1,0,2,0,0,1,0,2,0,0,
305	NM_001042405	chr1	-	243287729	243418708	243289750	243388582	19	243287729,243291550,243292661,243299444,243303238,243305587,243319522,243327585,243332929,243335998,243349560,243354319,243362361,243363819,243364078,243375185,243385025,243388477,243418341,	243290040,243291602,243292755,243299533,243303409,243305765,243319649,243329418,243333056,243336148,243349724,243354796,243362496,243363982,243364135,243375266,243385115,243388623,243418708,	0	CEP170	cmpl	cmpl	1,0,2,0,0,2,1,1,0,0,1,1,1,0,0,0,0,0,-1,
305	NR_033883	chr1	+	244080703	244210619	244210619	244210619	12	244080703,244141711,244166684,244168359,244173322,244173998,244188267,244190537,244204728,244206724,244208529,244210193,	244080828,244141821,244166802,244168460,244173394,244174222,244188371,244190736,244204857,244206851,244208593,244210619,	0	LOC339529	unk	unk	-1,-1,-1,-1,-1,-1,-1,-1,-1,-1,-1,-1,
305	NM_006642	chr1	+	243419306	243663393	243419475	243663087	18	243419306,243433406,243434279,243437844,243449573,243456392,243468014,243471290,243480056,243493841,243504340,243507516,243542022,243579003,243581269,243589728,243652315,243663057,	243419542,243433559,243434365,243437958,243449699,243456521,243468079,243471479,243480195,243493994,243504475,243507633,243542165,243579131,243581378,243589860,243652442,243663393,	0	SDCCAG8	cmpl	cmpl	0,1,1,0,0,0,0,2,2,0,0,0,0,2,1,2,2,0,
305	NM_181690	chr1	-	243651534	244006553	243663044	244006472	14	243651534,243663038,243675625,243708811,243716030,243727021,243736227,243776972,243778397,243800912,243809194,243828073,243858892,244006426,	243651752,243663088,243675728,243708899,243716245,243727150,243736350,243777041,243778463,243801044,243809339,243828185,243859018,244006553,	0	AKT3	cmpl	cmpl	-1,1,0,2,0,0,0,0,0,0,2,1,1,0,
305	NM_005465	chr1	-	243666483	244006553	243668550	244006472	13	243666483,243675625,243708811,243716030,243727021,243736227,243776972,243778397,243800912,243809194,243828073,243858892,244006426,	243668636,243675728,243708899,243716245,243727150,243736350,243777041,243778463,243801044,243809339,243828185,243859018,244006553,	0	AKT3	cmpl	cmpl	1,0,2,0,0,0,0,0,0,2,1,1,0,
305	NM_001042404	chr1	-	243287729	243418708	243289750	243388582	19	243287729,243291550,243292661,243299444,243303238,243305617,243319522,243327585,243332929,243335998,243349560,243354319,243362361,243363819,243364078,243375185,243385025,243388477,243418341,	243290040,243291602,243292755,243299533,243303409,243305765,243319757,243329418,243333056,243336148,243349724,243354796,243362496,243363982,243364135,243375266,243385115,243388623,243418708,	0	CEP170	cmpl	cmpl	1,0,2,0,0,2,1,1,0,0,1,1,1,0,0,0,0,0,-1,
305	NM_014812	chr1	-	243287729	243418708	243289750	243388582	20	243287729,243291550,243292661,243299444,243303238,243305617,243319522,243327585,243332929,243335998,243349080,243349560,243354319,243362361,243363819,243364078,243375185,243385025,243388477,243418341,	243290040,243291602,243292755,243299533,243303409,243305765,243319757,243329418,243333056,243336148,243349374,243349724,243354796,243362496,243363982,243364135,243375266,243385115,243388623,243418708,	0	CEP170	cmpl	cmpl	1,0,2,0,0,2,1,1,0,0,0,1,1,1,0,0,0,0,0,-1,
306	NM_032328	chr1	+	245133170	245251148	245133720	245250662	8	245133170,245133630,245180543,245222687,245245384,245246743,245246923,245250546,	245133345,245133745,245180628,245222760,245245464,245246786,245246990,245251148,	0	EFCAB2	cmpl	cmpl	-1,0,1,2,0,2,0,1,
306	NR_026588	chr1	+	245133630	245251148	245251148	245251148	8	245133630,245165422,245180543,245222687,245245384,245246743,245246923,245250546,	245133745,245165534,245180628,245222760,245245464,245246786,245246990,245251148,	0	EFCAB2	unk	unk	-1,-1,-1,-1,-1,-1,-1,-1,
306	NR_026587	chr1	+	245133630	245288530	245288530	245288530	6	245133630,245222687,245245384,245246743,245246923,245285221,	245133745,245222760,245245464,245246786,245246990,245288530,	0	EFCAB2	unk	unk	-1,-1,-1,-1,-1,-1,
306	NM_001143943	chr1	+	245133630	245288530	245133720	245285250	7	245133630,245180543,245222687,245245384,245246743,245246923,245285221,	245133745,245180628,245222760,245245464,245246786,245246990,245288530,	0	EFCAB2	cmpl	cmpl	0,1,2,0,2,0,1,
306	NR_026586	chr1	+	245133283	245288530	245288530	245288530	8	245133283,245165422,245180543,245222687,245245384,245246743,245246923,245285221,	245133745,245165534,245180628,245222760,245245464,245246786,245246990,245288530,	0	EFCAB2	unk	unk	-1,-1,-1,-1,-1,-1,-1,-1,
306	NM_016076	chr1	+	244816351	244872334	244816615	244869091	5	244816351,244849898,244852550,244855180,244868857,	244816657,244849971,244852644,244855322,244872334,	0	PPPDE1	cmpl	cmpl	0,0,1,2,0,
306	NM_001130957	chr1	+	244624672	244803662	244624731	244803383	22	244624672,244627209,244640842,244641207,244643018,244653748,244662303,244681893,244715623,244723969,244735631,244745097,244747165,244751783,244754982,244756696,244756800,244768996,244773541,244780830,244798790,244803229,	244624796,244627258,244640916,244641277,244643086,244653773,244662381,244682000,244716116,244724447,244736074,244745156,244747241,244751836,244755033,244756730,244756880,244769096,244773628,244780988,244798844,244803662,	0	C1orf101	cmpl	cmpl	0,2,0,2,0,2,0,0,2,0,1,0,2,0,2,2,0,2,0,0,2,2,
306	NM_173807	chr1	+	244624672	244803662	244624731	244798799	21	244624672,244627209,244640842,244641207,244643018,244653748,244662303,244681893,244715623,244723969,244735631,244745097,244747165,244751783,244754982,244756696,244756800,244768996,244773541,244798790,244803229,	244624796,244627258,244640916,244641277,244643086,244653773,244662381,244682000,244716116,244724447,244736074,244745156,244747241,244751836,244755033,244756730,244756880,244769096,244773628,244798844,244803662,	0	C1orf101	cmpl	cmpl	0,2,0,2,0,2,0,0,2,0,1,0,2,0,2,2,0,2,0,0,-1,
306	NM_001126	chr1	-	244571793	244615436	244572887	244615119	13	244571793,244574588,244579282,244580929,244582061,244583471,244586136,244587254,244587622,244595846,244600126,244600967,244614936,	244572940,244574738,244579380,244581054,244582216,244583598,244586218,244587362,244587689,244595897,244600195,244601070,244615436,	0	ADSS	cmpl	cmpl	1,1,2,0,1,0,2,2,1,1,1,0,0,
308	NM_001139459	chr1	+	246729638	246811544	246754864	246811354	9	246729638,246754813,246784730,246795195,246797225,246797774,246805050,246805242,246810440,	246730091,246755243,246784936,246795226,246797312,246797889,246805072,246805339,246811544,	0	CNST	cmpl	cmpl	-1,0,1,0,1,1,2,0,1,
308	NM_015446	chr1	-	247002401	247094726	247004107	247094629	36	247002401,247005995,247007096,247012916,247016392,247019031,247020992,247024200,247025260,247027225,247030545,247030962,247039338,247040251,247040459,247048794,247050512,247051478,247051695,247053267,247054257,247055080,247057960,247059136,247061509,247062752,247063366,247063638,247065826,247067250,247068842,247070852,247076533,247079443,247081551,247094609,	247004300,247006078,247007230,247014744,247016601,247019129,247021116,247024597,247025455,247027418,247030653,247031113,247039489,247040383,247040604,247048982,247050659,247051535,247051819,247053361,247054362,247055221,247058050,247059227,247061638,247062814,247063548,247063771,247065977,247067335,247068959,247071060,247076714,247079697,247081679,247094726,	0	AHCTF1	cmpl	cmpl	2,0,1,0,1,2,1,0,0,2,2,1,0,0,2,0,0,0,2,1,1,1,1,0,0,1,2,1,0,2,2,1,0,1,2,0,
308	NM_003431	chr1	-	247319202	247335318	247319867	247335179	4	247319202,247322307,247322988,247335149,	247320519,247322368,247323115,247335318,	0	ZNF124	cmpl	cmpl	2,1,0,0,
308	NM_152609	chr1	+	246729638	246831884	246754864	246829207	11	246729638,246754813,246784730,246795195,246797225,246797774,246805050,246805242,246810440,246823500,246829001,	246729965,246755243,246784936,246795226,246797312,246797889,246805072,246805339,246811339,246823636,246831884,	0	CNST	cmpl	cmpl	-1,0,1,0,1,1,2,0,1,0,1,
308	NM_033213	chr1	-	247199699	247242115	247200750	247241898	4	247199699,247202111,247202712,247241895,	247201729,247202172,247202839,247242115,	0	ZNF670	cmpl	cmpl	2,1,0,0,
309	NM_004895	chr1	+	247581350	247612406	247582096	247611806	9	247581350,247586531,247587148,247592886,247597404,247599271,247607273,247607952,247611706,	247582379,247586651,247588901,247593057,247597575,247599442,247607444,247608123,247612406,	0	NLRP3	cmpl	cmpl	0,1,1,2,2,2,2,2,2,
309	NM_183395	chr1	+	247581350	247612406	247582096	247611806	7	247581350,247586531,247587148,247597404,247607273,247607952,247611706,	247582379,247586651,247588901,247597575,247607444,247608123,247612406,	0	NLRP3	cmpl	cmpl	0,1,1,2,2,2,2,
309	NM_001127461	chr1	+	247579457	247612406	247582096	247611806	9	247579457,247581354,247586531,247587148,247592886,247597404,247607273,247607952,247611706,	247579495,247582379,247586651,247588901,247593057,247597575,247607444,247608123,247612406,	0	NLRP3	cmpl	cmpl	-1,0,1,1,2,2,2,2,2,
309	NM_001127462	chr1	+	247581350	247612406	247582096	247611806	8	247581350,247586531,247587148,247597404,247599271,247607273,247607952,247611706,	247582379,247586651,247588901,247597575,247599442,247607444,247608123,247612406,	0	NLRP3	cmpl	cmpl	0,1,1,2,2,2,2,2,
309	NM_001079821	chr1	+	247579457	247612406	247582096	247611806	11	247579457,247581530,247582058,247586531,247587148,247592886,247597404,247599271,247607273,247607952,247611706,	247579495,247581592,247582379,247586651,247588901,247593057,247597575,247599442,247607444,247608123,247612406,	0	NLRP3	cmpl	cmpl	-1,-1,0,1,1,2,2,2,2,2,2,
309	NM_145278	chr1	+	247712450	247739848	247712493	247737684	5	247712450,247719708,247726891,247729232,247737444,	247712522,247719768,247726941,247729261,247739848,	0	C1orf150	cmpl	cmpl	0,2,2,1,0,
309	NM_175911	chr1	+	248100492	248264224	248262677	248263616	3	248100492,248261952,248262659,	248100686,248262077,248264224,	0	OR2L13	cmpl	cmpl	-1,-1,0,
585	NR_024540	chr1	-	14361	29370	29370	29370	11	14361,14969,15795,16606,16857,17232,17605,17914,18267,24737,29320,	14829,15038,15947,16765,17055,17368,17742,18061,18366,24891,29370,	0	WASH7P	unk	unk	-1,-1,-1,-1,-1,-1,-1,-1,-1,-1,-1,
585	NR_026818	chr1	-	34610	36081	36081	36081	3	34610,35276,35720,	35174,35481,36081,	0	FAM138A	unk	unk	-1,-1,-1,
585	NR_026820	chr1	-	34610	36081	36081	36081	3	34610,35276,35720,	35174,35481,36081,	0	FAM138F	unk	unk	-1,-1,-1,
585	NM_001005484	chr1	+	69090	70008	69090	70008	1	69090,	70008,	0	OR4F5	cmpl	cmpl	0,
587	NM_001005277	chr1	+	367658	368597	367658	368597	1	367658,	368597,	0	OR4F16	cmpl	cmpl	0,
587	NR_028327	chr1	+	323891	328581	328581	328581	4	323891,324287,324438,327035,	324060,324345,326938,328581,	0	LOC100133331	unk	unk	-1,-1,-1,-1,
587	NR_028322	chr1	+	323891	328581	328581	328581	3	323891,324287,324438,	324060,324345,328581,	0	LOC100132287	unk	unk	-1,-1,-1,
587	NR_028325	chr1	+	323891	328581	328581	328581	3	323891,324287,324438,	324060,324345,328581,	0	LOC100132062	unk	unk	-1,-1,-1,
587	NM_001005221	chr1	+	367658	368597	367658	368597	1	367658,	368597,	0	OR4F29	cmpl	cmpl	0,
587	NM_001005224	chr1	+	367658	368597	367658	368597	1	367658,	368597,	0	OR4F3	cmpl	cmpl	0,
589	NM_001005221	chr1	-	621095	622034	621095	622034	1	621095,	622034,	0	OR4F29	cmpl	cmpl	0,
589	NM_001005224	chr1	-	621095	622034	621095	622034	1	621095,	622034,	0	OR4F3	cmpl	cmpl	0,
589	NM_001005277	chr1	-	621095	622034	621095	622034	1	621095,	622034,	0	OR4F16	cmpl	cmpl	0,
590	NR_028327	chr1	-	661138	665731	665731	665731	3	661138,665277,665562,	665184,665335,665731,	0	LOC100133331	unk	unk	-1,-1,-1,
590	NR_024321	chr1	-	761585	762902	762902	762902	1	761585,	762902,	0	NCRNA00115	unk	unk	-1,
590	NR_033908	chr1	-	700244	714068	714068	714068	7	700244,701708,703927,704876,708355,709550,713663,	700627,701767,703993,705092,708487,709660,714068,	0	LOC100288069	unk	unk	-1,-1,-1,-1,-1,-1,-1,
591	NM_032129	chr1	+	901876	910484	901911	909955	16	901876,902083,905656,905900,906065,906258,906492,906703,907454,907667,908240,908565,908879,909212,909695,909821,	901994,902183,905803,905981,906138,906386,906588,906784,907530,907804,908390,908706,909020,909431,909744,910484,	0	PLEKHN1	cmpl	cmpl	0,2,0,0,0,1,0,0,0,1,0,0,0,0,0,1,
591	NM_152486	chr1	+	861120	879961	861321	879533	14	861120,861301,865534,866418,871151,874419,874654,876523,877515,877789,877938,878632,879077,879287,	861180,861393,865716,866469,871276,874509,874840,876686,877631,877868,878438,878757,879188,879961,	0	SAMD11	cmpl	cmpl	-1,0,0,2,2,1,1,1,2,1,2,1,0,0,
591	NM_198317	chr1	+	895966	901099	896073	900571	12	895966,896672,897008,897205,897734,898083,898488,898716,899299,899486,899728,900342,	896180,896932,897130,897427,897851,898297,898633,898884,899388,899560,899910,901099,	0	KLHL17	cmpl	cmpl	0,2,1,0,0,0,1,2,2,1,0,2,
591	NR_027055	chr1	-	803450	812182	812182	812182	3	803450,809491,812125,	804055,810535,812182,	0	FAM41C	unk	unk	-1,-1,-1,
591	NM_015658	chr1	-	879582	894679	880073	894620	19	879582,880436,880897,881552,881781,883510,883869,886506,887379,887791,888554,889161,889383,891302,891474,892273,892478,894308,894594,	880180,880526,881033,881666,881925,883612,883983,886618,887519,887980,888668,889272,889462,891393,891595,892405,892653,894461,894679,	0	NOC2L	cmpl	cmpl	1,1,0,0,0,0,0,2,0,0,0,0,2,1,0,0,2,2,0,
591	NM_001160184	chr1	+	901876	910484	901911	909955	15	901876,902083,905656,905900,906065,906258,906456,906703,907454,907667,908240,908879,909212,909695,909821,	901994,902183,905803,905981,906138,906386,906588,906784,907530,907804,908390,909020,909431,909744,910484,	0	PLEKHN1	cmpl	cmpl	0,2,0,0,0,1,0,0,0,1,0,0,0,0,1,
591	NR_026874	chr1	-	852952	854817	854817	854817	4	852952,853401,854204,854714,	853100,853555,854295,854817,	0	FLJ39609	unk	unk	-1,-1,-1,-1,
591	NR_027693	chr1	-	910578	917473	917473	917473	5	910578,911878,914260,916516,917444,	911649,912004,916037,916553,917473,	0	C1orf170	unk	unk	-1,-1,-1,-1,-1,
592	NM_001142467	chr1	-	934343	935552	934438	935353	3	934343,934905,935071,	934812,934993,935552,	0	HES4	cmpl	cmpl	1,0,0,
592	NM_005101	chr1	+	948846	949919	948953	949858	2	948846,949363,	948956,949919,	0	ISG15	cmpl	cmpl	0,0,
592	NM_021170	chr1	-	934341	935552	934438	935353	4	934341,934905,935071,935245,	934812,934993,935167,935552,	0	HES4	cmpl	cmpl	1,0,0,0,
592	NM_198576	chr1	+	955502	991492	955552	990361	36	955502,957580,970656,976044,976552,976857,977335,978618,978917,979202,979488,979713,980540,980738,981112,981343,981539,981776,982199,982706,982952,983155,983391,984246,984615,984945,985282,985612,985806,986105,986632,986832,987107,989132,989827,990203,	955753,957842,970704,976260,976777,977082,977542,978837,979112,979403,979637,979819,980657,980903,981256,981468,981645,982115,982337,982834,983067,983275,983745,984439,984831,985175,985417,985709,985971,986217,986749,987025,987195,989357,989931,991492,	0	AGRN	cmpl	cmpl	0,0,1,1,1,1,1,1,1,1,1,0,1,1,1,1,0,1,1,1,0,1,1,1,2,2,1,1,2,2,0,0,1,2,2,1,
593	NM_001130045	chr1	+	1109285	1133313	1114595	1133227	16	1109285,1109664,1109803,1114568,1115036,1115413,1115862,1116110,1117120,1117740,1118255,1119299,1120348,1131979,1132472,1132817,	1109306,1109701,1109869,1114713,1115117,1115720,1115981,1116240,1117195,1117826,1118427,1119471,1120489,1132096,1132566,1133313,	0	TTLL10	cmpl	cmpl	-1,-1,-1,0,1,1,2,1,2,2,1,2,0,0,0,1,
593	NR_029639	chr1	+	1102483	1102578	1102578	1102578	1	1102483,	1102578,	0	MIR200B	unk	unk	-1,
593	NM_016547	chr1	-	1152287	1167447	1153049	1164173	7	1152287,1153837,1154148,1158623,1159211,1163847,1167271,	1153184,1154013,1154307,1158737,1159348,1164326,1167447,	0	SDF4	cmpl	cmpl	0,1,1,1,2,0,-1,
593	NM_080605	chr1	+	1167628	1170420	1167658	1168648	1	1167628,	1170420,	0	B3GALT6	cmpl	cmpl	0,
593	NM_153254	chr1	+	1115076	1121243	1115433	1120522	9	1115076,1115413,1115862,1116110,1117120,1117740,1118255,1119299,1120348,	1115233,1115720,1115981,1116240,1117195,1117826,1118427,1119471,1121243,	0	TTLL10	cmpl	cmpl	-1,0,2,1,2,2,1,2,0,
593	NM_016176	chr1	-	1152287	1167447	1152891	1164173	7	1152287,1153837,1154148,1158623,1159211,1163847,1167271,	1153068,1154013,1154307,1158737,1159348,1164326,1167447,	0	SDF4	cmpl	cmpl	0,1,1,1,2,0,-1,
593	NM_003327	chr1	-	1146705	1149512	1146934	1149507	7	1146705,1147083,1147321,1148017,1148371,1149042,1149362,	1147005,1147212,1147518,1148084,1148473,1149165,1149512,	0	TNFRSF4	cmpl	cmpl	1,1,2,1,1,1,0,
593	NM_004195	chr1	-	1138887	1142089	1139223	1141951	5	1138887,1139413,1139778,1140749,1141764,	1139348,1139616,1139866,1140872,1142089,	0	TNFRSF18	cmpl	cmpl	1,2,1,1,0,
593	NM_148902	chr1	-	1138887	1142089	1139223	1141951	5	1138887,1139434,1139778,1140749,1141764,	1139348,1139616,1139866,1140872,1142089,	0	TNFRSF18	cmpl	cmpl	1,2,1,1,0,
593	NM_148901	chr1	-	1138887	1142089	1138970	1141951	4	1138887,1139778,1140749,1141764,	1139340,1139866,1140872,1142089,	0	TNFRSF18	cmpl	cmpl	2,1,1,0,
593	NR_029834	chr1	+	1103242	1103332	1103332	1103332	1	1103242,	1103332,	0	MIR200A	unk	unk	-1,
593	NR_029957	chr1	+	1104384	1104467	1104467	1104467	1	1104384,	1104467,	0	MIR429	unk	unk	-1,
594	NM_001130413	chr1	+	1217488	1227409	1217638	1226990	15	1217488,1219357,1220950,1221305,1222147,1222488,1222887,1223052,1223318,1225650,1225856,1226016,1226274,1226444,1226633,	1217695,1219470,1221044,1221658,1222355,1222679,1222976,1223216,1223417,1225768,1225935,1226074,1226333,1226520,1227409,	0	SCNN1D	cmpl	cmpl	0,0,2,0,2,0,2,1,0,0,1,2,0,2,0,
594	NM_194458	chr1	-	1189291	1209234	1190582	1198741	7	1189291,1191424,1192371,1192587,1198725,1203112,1209045,	1190867,1191505,1192510,1192690,1198766,1203372,1209234,	0	UBE2J2	cmpl	cmpl	0,0,2,1,0,-1,-1,
594	NM_017871	chr1	-	1246964	1260046	1247238	1259988	17	1246964,1247397,1247605,1247819,1247972,1248166,1248414,1248888,1249111,1249680,1250203,1250783,1250899,1254675,1255835,1256375,1259960,	1247304,1247527,1247748,1247881,1248080,1248329,1248504,1248972,1249301,1249745,1250342,1250818,1250998,1254904,1255909,1256473,1260046,	0	CPSF3L	cmpl	cmpl	0,2,0,1,1,0,0,0,2,0,2,0,0,2,0,1,0,
594	NM_004421	chr1	-	1270657	1284492	1271521	1284445	15	1270657,1273356,1273648,1273901,1274741,1274961,1275115,1275417,1275626,1275789,1277046,1277432,1277742,1278068,1284275,	1271895,1273563,1273816,1274033,1274819,1275029,1275192,1275557,1275696,1275883,1277185,1277536,1277864,1278138,1284492,	0	DVL1	cmpl	cmpl	1,1,1,1,1,2,0,1,0,2,1,2,0,2,0,
594	NM_030649	chr1	-	1227763	1243269	1228943	1243195	24	1227763,1229202,1229469,1229781,1230097,1230826,1231115,1231394,1231590,1231804,1233201,1233392,1233749,1233946,1234724,1235210,1235352,1235537,1235888,1237367,1238301,1238541,1239465,1243148,	1229088,1229313,1229579,1230008,1230196,1230934,1231318,1231489,1231660,1232013,1233313,1233493,1233801,1234059,1234736,1235285,1235448,1235582,1236072,1237426,1238355,1238661,1239523,1243269,	0	ACAP3	cmpl	cmpl	2,2,0,1,1,1,2,0,2,0,2,0,2,0,0,0,0,0,2,0,0,0,2,0,
594	NM_001029885	chr1	+	1260142	1264276	1262290	1263143	3	1260142,1262215,1262620,	1260482,1262412,1264276,	0	GLTPD1	cmpl	cmpl	-1,0,2,
594	NM_152228	chr1	+	1266725	1269844	1266725	1269844	6	1266725,1267017,1267403,1268300,1268638,1268885,	1266916,1267318,1268186,1268504,1268759,1269844,	0	TAS1R3	cmpl	cmpl	0,2,0,0,0,1,
594	NM_001127230	chr1	-	1309110	1310562	1309180	1310136	4	1309110,1309379,1310084,1310454,	1309282,1309825,1310170,1310562,	0	AURKAIP1	cmpl	cmpl	0,1,0,-1,
594	NM_001127229	chr1	-	1309109	1310580	1309180	1310136	4	1309109,1309379,1310084,1310376,	1309282,1309825,1310170,1310580,	0	AURKAIP1	cmpl	cmpl	0,1,0,-1,
594	NM_153339	chr1	+	1243993	1247057	1244023	1246759	8	1243993,1244294,1244465,1244833,1245060,1246013,1246288,1246709,	1244100,1244352,1244653,1244983,1245231,1246068,1246451,1247057,	0	PUSL1	cmpl	cmpl	0,2,0,2,2,2,0,1,
594	NM_002978	chr1	+	1217575	1227409	1219404	1226990	14	1217575,1219357,1221305,1222147,1222488,1222887,1223052,1223318,1225650,1225856,1226016,1226274,1226444,1226633,	1217695,1219470,1221658,1222355,1222679,1222976,1223216,1223417,1225768,1225935,1226074,1226333,1226520,1227409,	0	SCNN1D	cmpl	cmpl	-1,0,0,2,0,2,1,0,0,1,2,0,2,0,
594	NM_058167	chr1	-	1189291	1209234	1190582	1203372	7	1189291,1191424,1192371,1192587,1198725,1203241,1209045,	1190867,1191505,1192510,1192690,1198766,1203372,1209234,	0	UBE2J2	cmpl	cmpl	0,0,2,1,2,0,-1,
594	NM_194315	chr1	-	1189291	1209234	1190582	1203372	8	1189291,1191424,1192371,1192587,1198725,1200162,1203241,1209045,	1190867,1191505,1192510,1192690,1198766,1200210,1203372,1209234,	0	UBE2J2	cmpl	cmpl	0,0,2,1,2,2,0,-1,
594	NM_194457	chr1	-	1189291	1209234	1190582	1198741	6	1189291,1191424,1192371,1192587,1198725,1209045,	1190867,1191505,1192510,1192690,1198766,1209234,	0	UBE2J2	cmpl	cmpl	0,0,2,1,0,-1,
594	NM_032348	chr1	-	1288070	1293915	1288983	1293884	10	1288070,1289227,1289409,1289572,1289733,1290061,1290623,1290829,1292060,1293835,	1289009,1289308,1289486,1289612,1289889,1290532,1290725,1291132,1292084,1293915,	0	MXRA8	cmpl	cmpl	1,1,2,1,1,1,1,1,1,0,
595	NM_022834	chr1	+	1370902	1378262	1371128	1375167	3	1370902,1372306,1374460,	1371201,1372864,1378262,	0	VWA1	cmpl	cmpl	0,1,1,
595	NM_030937	chr1	-	1321090	1334718	1322610	1334686	11	1321090,1323156,1323333,1325609,1325838,1326145,1328775,1330773,1333612,1333976,1334398,	1322962,1323249,1323445,1325751,1325943,1326245,1328840,1330894,1333722,1334051,1334718,	0	CCNL2	cmpl	cmpl	2,2,1,0,0,2,0,2,0,0,0,
595	NM_031921	chr1	+	1407163	1431582	1407264	1431197	16	1407163,1412653,1414023,1414428,1416246,1417517,1417924,1420395,1421161,1421489,1421923,1423242,1424583,1425636,1425942,1430864,	1407469,1412730,1414125,1414488,1416316,1417683,1417994,1420551,1421218,1421615,1422048,1423294,1424654,1425804,1426051,1431582,	0	ATAD3B	cmpl	cmpl	0,1,0,0,0,1,2,0,0,0,0,2,0,2,2,0,
595	NM_001039577	chr1	-	1327667	1334718	1328161	1334686	6	1327667,1328775,1330773,1333612,1333976,1334398,	1328183,1328840,1330894,1333722,1334051,1334718,	0	CCNL2	cmpl	cmpl	2,0,2,0,0,0,
595	NR_015434	chr1	+	1334909	1337426	1337426	1337426	3	1334909,1335537,1335984,	1335069,1335683,1337426,	0	LOC148413	unk	unk	-1,-1,-1,
595	NM_001145210	chr1	-	1353799	1356650	1354479	1356385	4	1353799,1355431,1356176,1356512,	1354929,1355972,1356385,1356650,	0	LOC441869	cmpl	cmpl	0,2,0,-1,
595	NR_026871	chr1	-	1353799	1356650	1356650	1356650	3	1353799,1356176,1356512,	1354929,1356385,1356650,	0	LOC441869	unk	unk	-1,-1,-1,
595	NM_001146685	chr1	+	1361507	1363167	1361507	1363167	2	1361507,1362933,	1361765,1363167,	0	TMEM88B	cmpl	cmpl	0,0,
595	NM_199121	chr1	+	1370902	1378262	1371128	1372823	3	1370902,1372701,1374460,	1371201,1372864,1378262,	0	VWA1	cmpl	cmpl	0,1,-1,
595	NM_017971	chr1	-	1337275	1342693	1337462	1342597	4	1337275,1341188,1342288,1342510,	1337636,1341266,1342399,1342693,	0	MRPL20	cmpl	cmpl	0,0,0,0,
595	NM_001039211	chr1	+	1385068	1405538	1386063	1403910	12	1385068,1387425,1387744,1389724,1390839,1391170,1391604,1392508,1394540,1396129,1397979,1403763,	1386138,1387502,1387814,1389880,1390899,1391296,1391729,1392560,1394611,1396297,1398088,1405538,	0	ATAD3C	cmpl	cmpl	0,0,2,0,0,0,0,2,0,2,2,0,
596	NM_080875	chr1	+	1550794	1565990	1550839	1565910	20	1550794,1551887,1558768,1559153,1560174,1560370,1560665,1560925,1562029,1562216,1562453,1562675,1563052,1563398,1563652,1563868,1564512,1564764,1565018,1565671,	1551013,1551994,1559079,1559325,1560281,1560565,1560808,1561033,1562134,1562379,1562587,1562824,1563209,1563559,1563779,1564102,1564691,1564946,1565084,1565990,	0	MIB2	cmpl	cmpl	0,0,2,1,2,1,1,0,0,0,1,0,2,0,2,0,0,2,1,1,
596	NM_006983	chr1	+	1567559	1570030	1567597	1570001	8	1567559,1568161,1568359,1568566,1569126,1569367,1569580,1569826,	1567753,1568292,1568499,1568734,1569291,1569478,1569707,1570030,	0	MMP23B	cmpl	cmpl	0,0,2,1,1,1,1,2,
596	NM_014188	chr1	-	1477052	1510262	1477445	1509937	5	1477052,1479248,1480242,1500152,1509857,	1477547,1479367,1480382,1500296,1510262,	0	SSU72	cmpl	cmpl	0,1,2,2,0,
596	NM_018188	chr1	+	1447522	1470067	1447648	1469452	16	1447522,1451391,1452546,1453095,1454300,1455520,1455927,1458123,1458890,1459218,1459652,1460619,1461840,1463074,1464602,1469305,	1447853,1451468,1452792,1453155,1454370,1455686,1455997,1458279,1458947,1459344,1459777,1460671,1461911,1463242,1464711,1470067,	0	ATAD3A	cmpl	cmpl	0,1,0,0,0,1,2,0,0,0,0,2,0,2,2,0,
596	NM_001170536	chr1	+	1447909	1470067	1451423	1469452	16	1447909,1451391,1452690,1453095,1454300,1455520,1455927,1458123,1458890,1459218,1459652,1460619,1461840,1463074,1464602,1469305,	1448070,1451468,1452792,1453155,1454370,1455686,1455997,1458279,1458947,1459344,1459777,1460671,1461911,1463242,1464711,1470067,	0	ATAD3A	cmpl	cmpl	-1,0,0,0,0,1,2,0,0,0,0,2,0,2,2,0,
596	NR_033183	chr1	+	1550794	1565990	1565990	1565990	20	1550794,1551887,1558768,1559153,1560174,1560370,1560665,1560925,1562029,1562216,1562453,1562675,1563052,1563398,1563652,1563868,1564512,1564764,1565018,1565671,	1551013,1551994,1558862,1559325,1560281,1560565,1560808,1561033,1562134,1562379,1562587,1562824,1563209,1563559,1563779,1564102,1564691,1564946,1565084,1565990,	0	MIB2	unk	unk	-1,-1,-1,-1,-1,-1,-1,-1,-1,-1,-1,-1,-1,-1,-1,-1,-1,-1,-1,-1,
596	NR_002946	chr1	+	1568158	1570027	1570027	1570027	6	1568158,1568566,1569126,1569367,1569580,1569826,	1568292,1568734,1569291,1569478,1569707,1570027,	0	MMP23A	unk	unk	-1,-1,-1,-1,-1,-1,
596	NM_001114748	chr1	-	1470157	1475740	1470738	1475726	4	1470157,1470968,1475063,1475669,	1470887,1471177,1475170,1475740,	0	C1orf70	cmpl	cmpl	1,2,0,0,
596	NM_001170535	chr1	+	1447522	1470067	1447648	1469452	16	1447522,1451391,1452690,1453095,1454300,1455520,1455927,1458123,1458890,1459218,1459652,1460619,1461840,1463074,1464602,1469305,	1447853,1451468,1452792,1453155,1454370,1455686,1455997,1458279,1458947,1459344,1459777,1460671,1461911,1463242,1464711,1470067,	0	ATAD3A	cmpl	cmpl	0,1,0,0,0,1,2,0,0,0,0,2,0,2,2,0,
[truncated: 36,886 more rows]
