# Supplementary material for: Small genomic insertions form enhancers that misregulate oncogenes
Source: Nat Commun. 2017 Feb 9;8:14385. doi: 10.1038/ncomms14385 (PMC5309821; doi:10.1038/ncomms14385)
Supplement: Supplementary Data 3 — code [file ncomms14385-s4.zip › Cross_Cancer_Sharing_DELs_smartEnh/filter_sam_by_string.pl]

#!/usr/bin/perl -w

use strict;
use Scalar::Util qw(looks_like_number);

open(IN, "<$ARGV[0]");


my @lineArr;
my $line;
my $cigarstring;
my $seq;
my ($match1, $match1Len);
my ($insert, $insertLen);
my ($match2, $match2Len);
my $remainingCigar;

while(<IN>) {
  chomp($_);
  $line = $_;
  @lineArr = split("\t", $line);

  $cigarstring = $lineArr[5];
  $seq = $lineArr[9];

  my $c = () = $cigarstring =~ /D/g; 

  if($c ==1) { 

    $match1Len = substr($cigarstring, 0, index($cigarstring, "M"));
    $match1 = substr($seq, 0, $match1Len);
    $remainingCigar = substr($cigarstring, index($cigarstring, "M")+1 );
  
    $insertLen = substr($remainingCigar, 0, index($remainingCigar, "D"));


    if(looks_like_number($insertLen)) 
    {

      $insert = substr($seq, $match1Len, $insertLen);
      $remainingCigar = substr($remainingCigar, index($remainingCigar, "D")+1);

      $match2Len = substr($remainingCigar, 0, -1);
      $match2 = substr($seq, $match1Len + $insertLen);


      
      ###### DETERMINE HOW MANY UNIQUE LETTERS ARE USED IN INSERT
      my @tmp=split('',$insert);
      my $count;
      my %count;
      foreach(@tmp){
	if(exists($count{$_})) {
	  $count{$_}=$count{$_}+1;
	}
	else {
	  $count{$_} = 1;
	}
      }
      my $numUniqInsLetters = keys %count;


      my $firstafter = substr($match2, 0, length($insert));
      my $lastbefore = substr($match1, length($match1) - length($insert), length($insert));

      my $insertStart = $lineArr[3] + $match1Len;

      print $lineArr[2] . "\t" . $insertStart . "\t" . $insertStart . "\t" . $insert . "\n";
    }
  }
}


exit(0);
