# Supplementary material for: Small genomic insertions form enhancers that misregulate oncogenes
Source: Nat Commun. 2017 Feb 9;8:14385. doi: 10.1038/ncomms14385 (PMC5309821; doi:10.1038/ncomms14385)
Supplement: Supplementary Data 3 — code [file ncomms14385-s4.zip › Cross_Cancer_Sharing_DELs_smartEnh/parse_sharing.R]

rm(list=ls())

samples_All<-read.table("all_inPeaks_inserts_acrossAll.txt", header=T)
samples_InPeaks<-read.table("all_inPeaks_inserts_acrossAllInPeaks.txt", header=T)
colnames(samples_All)<-gsub(".unique.txt", "", colnames(samples_All))
colnames(samples_InPeaks)<-gsub(".inPeaks.unique.txt", "", colnames(samples_InPeaks))


samples_All$sums<-rowSums(samples_All[,2:ncol(samples_All)])
samples_All_notDeletions<-samples_All[samples_All$sums <= 2,]
samples_InPeaks$sums<-rowSums(samples_InPeaks[,2:ncol(samples_InPeaks)])
samples_InPeaks_notDeletions<-samples_InPeaks[samples_InPeaks$sums <= 2,]

loc_vec<-as.vector(samples_All[,1])
loc_mat<-read.table(text = loc_vec, sep = "_", colClasses = "character")
loc_mat$loc<-do.call(paste, c(loc_mat[c("V1", "V2", "V3")], sep="_"))

loc_vec_notDeletions<-as.vector(samples_All_notDeletions[,1])
loc_mat_notDeletions<-read.table(text = loc_vec_notDeletions, sep="_", colClasses="character")

save(file="tables.Rdump", samples_All, samples_InPeaks, loc_mat, loc_vec, loc_mat_notDeletions, samples_All_notDeletions, samples_InPeaks_notDeletions)
load("tables.Rdump")

write.table(samples_InPeaks[samples_InPeaks$sums > 2,], "ubiquitous_insertions.txt", quote=F, sep="\t", row.names=F, col.names=T)
write.table(samples_InPeaks, "all_insertions_w_Sample_counts.txt", quote=F, sep="\t", row.names=F, col.names=T)
write.table(samples_InPeaks[samples_InPeaks$sums > 1,1], "ubiquitous_insertions.1.txt", quote=F, sep="\t", row.names=F, col.names=T)
write.table(samples_InPeaks[samples_InPeaks$sums > 2,1], "ubiquitous_insertions.2.txt", quote=F, sep="\t", row.names=F, col.names=T)
write.table(samples_InPeaks[samples_InPeaks$sums > 3,1], "ubiquitous_insertions.3.txt", quote=F, sep="\t", row.names=F, col.names=T)
write.table(samples_InPeaks[samples_InPeaks$sums > 4,1], "ubiquitous_insertions.4.txt", quote=F, sep="\t", row.names=F, col.names=T)
write.table(samples_InPeaks[samples_InPeaks$sums > 5,1], "ubiquitous_insertions.5.txt", quote=F, sep="\t", row.names=F, col.names=T)
write.table(samples_InPeaks[samples_InPeaks$sums > 6,1], "ubiquitous_insertions.6.txt", quote=F, sep="\t", row.names=F, col.names=T)
write.table(samples_InPeaks[samples_InPeaks$sums > 7,1], "ubiquitous_insertions.7.txt", quote=F, sep="\t", row.names=F, col.names=T)
write.table(samples_InPeaks[samples_InPeaks$sums > 8,1], "ubiquitous_insertions.8.txt", quote=F, sep="\t", row.names=F, col.names=T)
write.table(samples_InPeaks[samples_InPeaks$sums > 9,1], "ubiquitous_insertions.9.txt", quote=F, sep="\t", row.names=F, col.names=T)
write.table(samples_InPeaks[samples_InPeaks$sums > 10,1], "ubiquitous_insertions.10.txt", quote=F, sep="\t", row.names=F, col.names=T)
