# Supplementary material for: Small genomic insertions form enhancers that misregulate oncogenes
Source: Nat Commun. 2017 Feb 9;8:14385. doi: 10.1038/ncomms14385 (PMC5309821; doi:10.1038/ncomms14385)
Supplement: Supplementary Data 3 — code [file ncomms14385-s4.zip › dbSNP/parse_dbSNP_multiSeqSamePos.pl]

#!/usr/bin/perl -w

use strict;

my @lineArr;
my @insSeqs;
my $chrom;
my $position;

open(IN, "<hg19_AllSNPs144.insertions.ucsc");

while(<IN>) {
  chomp($_);
  @lineArr = split("\t", $_);

  $chrom = $lineArr[1];
  $position = $lineArr[2]+1;

  @insSeqs = split("/", $lineArr[9]);
  shift(@insSeqs);

  foreach my $insSeq (@insSeqs) {
    print $chrom . "_" . $position . "_" . $position . "_" . $insSeq . "\n";
  }


}


exit(0);
