# Supplementary material for: Small genomic insertions form enhancers that misregulate oncogenes
Source: Nat Commun. 2017 Feb 9;8:14385. doi: 10.1038/ncomms14385 (PMC5309821; doi:10.1038/ncomms14385)
Supplement: Supplementary Data 3 — code [file ncomms14385-s4.zip › Enhancers/run_everything.sh]

declare -A k27ac=(
["797_r1_1"]="/archive/tony/TONY2/Kharchenko/Homo.sapiens/NUT.Midline.Carcinoma/TC797/H3K27Ac/20150716_4449/20150716_4449_hg19.sorted.bam"
["A673"]="/archive/tony/TONY2/Aryee/Homo.sapiens/Ewing.Sarcoma/A673/H3K27Ac/20141104_3703/20141104_3703_hg19.sorted.bam"
["BE2"]="/archive/tony/TONY2/Young/Homo.sapiens/Neuroblastoma/BE2C/H3K27Ac/20150206_3512/20150206_3512_hg19.sorted.bam"
["BT_549"]="/archive/tony/TONY2/Zhao/Homo.sapiens/Breast.Cancer/BT-549/H3K27Ac/20140911_3051/20140911_3051_hg19.sorted.bam"
["CAL51"]="/archive/tony/TONY2/Polyak/Homo.sapiens/Breast.Cancer/CAL51/H3K27Ac/20150610_4445/20150610_4445_hg19.sorted.bam"
["CAPAN1"]="/archive/tony/TONY2/Natoli/Homo.sapiens/Pancreatic.Ductal.Adenocarcinoma/CAPAN1/H3K27Ac/20160119_4488/20160119_4488_hg19.sorted.bam"
["CAPAN2"]="/archive/tony/TONY2/Natoli/Homo.sapiens/Pancreatic.Ductal.Adenocarcinoma/CAPAN2/H3K27Ac/20160119_4487/20160119_4487_hg19.sorted.bam"
["CCRFCEM"]="/archive/tony/TONY2/Tom.Look/Homo.sapiens/T-ALL/CCRF-CEM/H3K27Ac/20150407_3730/20150407_3730_hg19.sorted.bam"
["CFPAC1"]="/archive/tony/TONY2/Natoli/Homo.sapiens/Pancreatic.Ductal.Adenocarcinoma/CFPAC1/H3K27Ac/20160119_4486/20160119_4486_hg19.sorted.bam"
["Colo741"]="/archive/tony/TONY2/Young/Homo.sapiens/Colon.Carcinoma/Colo741/H3K27Ac/03142013_D1WLRACXX_3.GATCAG/03142013_D1WLRACXX_3.GATCAG_hg19.sorted.bam"
["CUTLL1"]="/archive/tony/TONY2/Liu/Homo.sapiens/T-ALL/CUTLL1/H3K27Ac/20131227_4252/20131227_4252_hg19.sorted.bam"
["DHL6"]="/archive/tony/TONY2/Bradner/Homo.sapiens/DLBCL/DHL6/H3K27Ac/20140821_3163/20140821_3163_hg19.sorted.bam"
["DND41"]="/archive/tony/TONY2/Broad/Homo.sapiens/T-ALL/DND41/H3K27Ac/GSM1003462_Comb/GSM1003462_Comb_hg19.sorted.bam"
["DOHH2"]="/archive/tony/TONY2/Bernstein/Homo.sapiens/B-cell.lymphoma/DOHH2/H3K27Ac/20150804_4459/20150804_4459_hg19.sorted.bam "
["DU528"]="/archive/tony/TONY2/Tom.Look/Homo.sapiens/T-ALL/DU.528/H3K27Ac/20150407_3721/20150407_3721_hg19.sorted.bam"
["GBM_2493"]="/archive/tony/TONY2/Mischel/Homo.sapiens/Glioblastoma/Glioblastoma.biopsy/H3K27Ac/20150915_4468/20150915_4468_hg19.sorted.bam"
["GBM_2585"]="/archive/tony/TONY2/Mischel/Homo.sapiens/Glioblastoma/Glioblastoma.biopsy/H3K27Ac/20150915_4467/20150915_4467_hg19.sorted.bam"
["GBM_B39"]="/archive/tony/TONY2/Mischel/Homo.sapiens/Glioblastoma/Glioblastoma.biopsy/H3K27Ac/20150915_4466/20150915_4466_hg19.sorted.bam"
["GBM_IDHmut5661"]="/archive/tony/TONY2/Mischel/Homo.sapiens/Glioblastoma/Glioblastoma.biopsy/H3K27Ac/20150915_4465/20150915_4465_hg19.sorted.bam"
["GBM_P69"]="/archive/tony/TONY2/Mischel/Homo.sapiens/Glioblastoma/Glioblastoma.biopsy/H3K27Ac/20150915_4464/20150915_4464_hg19.sorted.bam "
["GBM_R28"]="/archive/tony/TONY2/Mischel/Homo.sapiens/Glioblastoma/Glioblastoma.biopsy/H3K27Ac/20150915_4463/20150915_4463_hg19.sorted.bam"
["GBM_S08"]="/archive/tony/TONY2/Mischel/Homo.sapiens/Glioblastoma/Glioblastoma.biopsy/H3K27Ac/20150915_4462/20150915_4462_hg19.sorted.bam"
["GLC16"]="/archive/tony/TONY2/Wong-DFCI/Homo.sapiens/Small.Cell.Lung.Carcinoma/GLC16/H3K27Ac/20140124_3132/20140124_3132_hg19.sorted.bam"
["GM12878"]="/archive/tony/TONY2/Bernstein/Homo.sapiens/Lymphoblastoid/GM12878/H3K27Ac/GSM733771_SRR227633/GSM733771_SRR227633_hg19.sorted.bam"
["GRANTA_519"]="/archive/tony/TONY2/Bernasconi/Homo.sapiens/B-cell.lymphoma/GRANTA-519/H3K27Ac/20150804_4458/20150804_4458_hg19.sorted.bam"
["H2171"]="/archive/tony/TONY2/Young/Homo.sapiens/Small.Cell.Lung.Carcinoma/H2171/H3K27Ac/11232011_C08B8ACXX_2.TAGCTT/11232011_C08B8ACXX_2.TAGCTT_hg19.sorted.bam"
["H358_r2"]="/archive/tony/TONY2/Meyerson/Homo.sapiens/Non-small.cell.lung.carcinoma/H358/H3K27Ac/20151026_4477/20151026_4477_hg19.sorted.bam"
["H69"]="/archive/tony/TONY2/Wong-DFCI/Homo.sapiens/Small.Cell.Lung.Carcinoma/NCI-H69/H3K27Ac/20140131_3137/20140131_3137_hg19.sorted.bam"
["H82"]="/archive/tony/TONY2/Wong-DFCI/Homo.sapiens/Small.Cell.Lung.Carcinoma/NCI-H82/H3K27Ac/20140124_3122/20140124_3122_hg19.sorted.bam"
["HBL1"]="/archive/tony/TONY2/Bradner/Homo.sapiens/DLBCL/HBL1/H3K27Ac/20140821_3165/20140821_3165_hg19.sorted.bam"
["HCC1954"]="/archive/tony/TONY2/Bing.Ren/Homo.sapiens/Breast.Cancer/HCC1954/H3K27Ac/GSM721136_Comb/GSM721136_Comb_hg19.sorted.bam"
["HCC95"]="/archive/tony/TONY2/Meyerson/Homo.sapiens/Non-small.cell.lung.carcinoma/HCC95/H3K27Ac/20151026_4474/20151026_4474_hg19.sorted.bam"
["HCT116"]="/archive/tony/TONY2/ENCODE.UCSC/Homo.sapiens/Colon.Carcinoma/HCT-116/H3K27Ac/GSM945853_SRR504923/GSM945853_SRR504923_hg19.sorted.bam"
["HeLa"]="/archive/tony/TONY2/Bernstein/Homo.sapiens/Cervical.carcinoma/HeLa-S3/H3K27Ac/GSM733684_Comb/GSM733684_Comb_hg19.sorted.bam"
["HepG2"]="/archive/tony/TONY2/Bernstein/Homo.sapiens/Hepatocellular.carcinoma/HepG2/H3K27Ac/GSM733743_Comb/GSM733743_Comb_hg19.sorted.bam"
["HPAF2"]="/archive/tony/TONY2/Natoli/Homo.sapiens/Pancreatic.Ductal.Adenocarcinoma/HPAF2/H3K27Ac/20160119_4485/20160119_4485_hg19.sorted.bam"
["HT29"]="/archive/tony/TONY2/Young/Homo.sapiens/Colon.Carcinoma/HT29/H3K27Ac/03142013_D1WLRACXX_2.TTAGGC/03142013_D1WLRACXX_2.TTAGGC_hg19.sorted.bam"
["HUCCT1"]="/archive/tony/TONY2/Calogero/Homo.sapiens/Cholangeocarcinoma/HuCCT1/H3K27Ac/20151001_4470/20151001_4470_hg19.sorted.bam "
["IMR90"]="/archive/tony/TONY2/NIH.Roadmap.Epigenomics.Project/Homo.sapiens/Fetal.lung.fibroblast/IMR90/H3K27Ac/GSM469966_Comb/GSM469966_Comb_hg19.sorted.bam"
["JEKO1"]="/archive/tony/TONY2/Bernstein/Homo.sapiens/Mantle.Cell.Lymphoma/JEKO-1/H3K27Ac/20150804_4457/20150804_4457_hg19.sorted.bam"
["Jurkat_JR1"]="/archive/tony/TONY2/Young/Homo.sapiens/T-ALL/Jurkat/H3K27Ac/11252013_C2GUGACXX_2.CGATGT/11252013_C2GUGACXX_2.CGATGT_hg19.sorted.bam"
["K562"]="/archive/tony/TONY2/Bernstein/Homo.sapiens/Leukemia/K562/H3K27Ac/GSM733656_Comb/GSM733656_Comb_hg19.sorted.bam"
["KARPAS_422"]="/archive/tony/TONY2/Bernstein/Homo.sapiens/B-cell.lymphoma/KARPAS-422/H3K27Ac/20150804_4456/20150804_4456_hg19.sorted.bam "
["Kelly_George"]="/archive/tony/TONY2/George/Homo.sapiens/Neuroblastoma/Kelly/H3K27Ac/20141121_3372/20141121_3372_hg19.sorted.bam"
["KOPTK1"]="/archive/tony/TONY2/Young/Homo.sapiens/T-ALL/KOPTK1/H3K27Ac/20150602_3928/20150602_3928_hg19.sorted.bam"
["LnCAP"]="/archive/tony/TONY2/Xiang-Dong.Fu/Homo.sapiens/Adenocarcinoma/LnCaP/H3K27Ac/GSM686937_SRR122327/GSM686937_SRR122327_hg19.sorted.bam"
["Loucy"]="/archive/tony/TONY2/Young/Homo.sapiens/T-ALL/Loucy/H3K27Ac/03282014_C4AUGACXX_4.AGTTCC/03282014_C4AUGACXX_4.AGTTCC_hg19.sorted.bam"
["LS174T"]="/archive/tony/TONY2/Batlle/Homo.sapiens/Colon.Carcinoma/LS174T/H3K27Ac/20140520_2941/20140520_2941_hg19.sorted.bam"
["LS180"]="/archive/tony/TONY2/Genentech/Homo.sapiens/Colon.Carcinoma/LS180/H3K27Ac/20160128_4489/20160128_4489_hg19.sorted.bam"
["Ly1_Published"]="/archive/tony/TONY2/Bradner/Homo.sapiens/DLBCL/LY1/H3K27Ac/GSM1133646_Comb/GSM1133646_Comb_hg19.sorted.bam"
["LY3"]="/archive/tony/TONY2/Bradner/Homo.sapiens/DLBCL/LY3/H3K27Ac/20140821_3167/20140821_3167_hg19.sorted.bam"
["LY4"]="/archive/tony/TONY2/Bradner/Homo.sapiens/DLBCL/LY4/H3K27Ac/20140821_3169/20140821_3169_hg19.sorted.bam"
["MCF10A"]="/archive/tony/TONY2/Enuka/Homo.sapiens/Breast.Cancer/MCF10A/H3K27Ac/20151218_4479/20151218_4479_hg19.sorted.bam"
["MCF7"]="/archive/tony/TONY2/ENCODE.UCSC/Homo.sapiens/Breast.Cancer/MCF7/H3K27Ac/GSM945854_Comb/GSM945854_Comb_hg19.sorted.bam"
["MDA_MB_231"]="/archive/tony/TONY2/Coetzee/Homo.sapiens/Breast.Cancer/MDA-MB-231/H3K27Ac/20131201_3588/20131201_3588_hg19.sorted.bam"
["MDA_MB_468"]="/archive/tony/TONY2/Zhao/Homo.sapiens/Breast.Cancer/MDA-MB-468/H3K27Ac/20140911_3052/20140911_3052_hg19.sorted.bam"
["MIAPaca2"]="/archive/tony/TONY2/Natoli/Homo.sapiens/Pancreatic.Ductal.Adenocarcinoma/MIA.Paca.2/H3K27Ac/20160119_4484/20160119_4484_hg19.sorted.bam"
["MINO"]="/archive/tony/TONY2/Bernstein/Homo.sapiens/B-cell.lymphoma/MINO/H3K27Ac/20150804_4455/20150804_4455_hg19.sorted.bam "
["MM001_Primary_Melanoma"]="/archive/tony/TONY2/Aerts/Homo.sapiens/Melanoma/Primary.Melanoma.Culture/H3K27Ac/20150305_4240/20150305_4240_hg19.sorted.bam"
["MM011_Primary_Melanoma"]="/archive/tony/TONY2/Aerts/Homo.sapiens/Melanoma/Primary.Melanoma.Culture/H3K27Ac/20150305_4241/20150305_4241_hg19.sorted.bam"
["MM031_Primary_Melanoma"]="/archive/tony/TONY2/Aerts/Homo.sapiens/Melanoma/Primary.Melanoma.Culture/H3K27Ac/20150305_4242/20150305_4242_hg19.sorted.bam"
["MM034_Primary_Melanoma"]="/archive/tony/TONY2/Aerts/Homo.sapiens/Melanoma/Primary.Melanoma.Culture/H3K27Ac/20150305_4243/20150305_4243_hg19.sorted.bam"
["MM047_Primary_Melanoma"]="/archive/tony/TONY2/Aerts/Homo.sapiens/Melanoma/Primary.Melanoma.Culture/H3K27Ac/20150305_4244/20150305_4244_hg19.sorted.bam"
["MM057_Primary_Melanoma"]="/archive/tony/TONY2/Aerts/Homo.sapiens/Melanoma/Primary.Melanoma.Culture/H3K27Ac/20150305_4245/20150305_4245_hg19.sorted.bam"
["MM074_Primary_Melanoma"]="/archive/tony/TONY2/Aerts/Homo.sapiens/Melanoma/Primary.Melanoma.Culture/H3K27Ac/20150305_4246/20150305_4246_hg19.sorted.bam"
["MM087_Primary_Melanoma"]="/archive/tony/TONY2/Aerts/Homo.sapiens/Melanoma/Primary.Melanoma.Culture/H3K27Ac/20150305_4247/20150305_4247_hg19.sorted.bam"
["MM099_Primary_Melanoma"]="/archive/tony/TONY2/Aerts/Homo.sapiens/Melanoma/Primary.Melanoma.Culture/H3K27Ac/20150305_4248/20150305_4248_hg19.sorted.bam"
["MM118_Primary_Melanoma"]="/archive/tony/TONY2/Aerts/Homo.sapiens/Melanoma/Primary.Melanoma.Culture/H3K27Ac/20150305_4249/20150305_4249_hg19.sorted.bam"
["MM1S"]="/archive/tony/TONY2/Young/Homo.sapiens/Multiple.myeloma/Plasma.cell/H3K27Ac/12022011_B0A1WABXX_3.TGACCA/12022011_B0A1WABXX_3.TGACCA_hg19.sorted.bam"
["MOLM14"]="/archive/tony/TONY2/Shair/Homo.sapiens/Acute.Myeloid.Leukemia/MOLM14/H3K27Ac/20151021_4469/20151021_4469_hg19.sorted.bam "
["MOLT4"]="/archive/tony/TONY2/Young/Homo.sapiens/T-ALL/MOLT4/H3K27Ac/20150318_3594/20150318_3594_hg19.sorted.bam"
["Neuroblastoma_NB1"]="/archive/tony/TONY2/George/Homo.sapiens/Neuroblastoma/Primary.Neuroblastoma/H3K27Ac/20141121_3373/20141121_3373_hg19.sorted.bam"
["Neuroblastoma_NB2"]="/archive/tony/TONY2/George/Homo.sapiens/Neuroblastoma/Primary.Neuroblastoma/H3K27Ac/20141121_3374/20141121_3374_hg19.sorted.bam"
["Neuroblastoma_NB3"]="/archive/tony/TONY2/George/Homo.sapiens/Neuroblastoma/Kelly/H3K27Ac/20141121_3371/20141121_3371_hg19.sorted.bam"
["NMC_1015"]="/archive/tony/TONY2/Kharchenko/Homo.sapiens/NUT.Midline.Carcinoma/1015c/H3K27Ac/20150716_4448/20150716_4448_hg19.sorted.bam"
["OCI_LY7"]="/archive/tony/TONY2/Bernstein/Homo.sapiens/B-cell.lymphoma/OCI-LY7/H3K27Ac/20150804_4454/20150804_4454_hg19.sorted.bam"
["P12_ICHIKAWA"]="/archive/tony/TONY2/Tom.Look/Homo.sapiens/T-ALL/P12-ICHIKAWA/H3K27Ac/20150407_3715/20150407_3715_hg19.sorted.bam"
["P265_Primary_DLBCL"]="/archive/tony/TONY2/Bradner/Homo.sapiens/DLBCL/Primary.tumor/H3K27Ac/20131210_3176/20131210_3176_hg19.sorted.bam"
["P286_Primary_DLBCL"]="/archive/tony/TONY2/Bradner/Homo.sapiens/DLBCL/Primary.tumor/H3K27Ac/20131210_3178/20131210_3178_hg19.sorted.bam"
["P397_Primary_DLBCL"]="/archive/tony/TONY2/Bradner/Homo.sapiens/DLBCL/Primary.tumor/H3K27Ac/GSM1254214_SRR1020518/GSM1254214_SRR1020518_hg19.sorted.bam"
["P448_Primary_DLBCL"]="/archive/tony/TONY2/Bradner/Homo.sapiens/DLBCL/Primary.tumor/H3K27Ac/GSM1254216_SRR1020520/GSM1254216_SRR1020520_hg19.sorted.bam"
["P493"]="/archive/tony/TONY2/Young/Homo.sapiens/B-cell.lymphoma/P493-6/H3K27Ac/02242012_C06TJACXX_3.GCCAAT/02242012_C06TJACXX_3.GCCAAT_hg19.sorted.bam"
["panc1"]="/archive/tony/TONY2/UC.Davis/Homo.sapiens/Pancreatic.carcinoma/Panc-1/H3K27Ac/GSM818826_SRR353689/GSM818826_SRR353689_hg19.sorted.bam"
["PC3"]="/archive/tony/TONY2/Clark/Homo.sapiens/Prostate.cancer/PC3/H3K27Ac/20140605_3589/20140605_3589_hg19.sorted.bam"
["PF382"]="/archive/tony/TONY2/Tom.Look/Homo.sapiens/T-ALL/PF-382/H3K27Ac/20150407_3727/20150407_3727_hg19.sorted.bam"
["PFEIFFER"]="/archive/tony/TONY2/Bernstein/Homo.sapiens/B-cell.lymphoma/Pfeiffer/H3K27Ac/20150804_4453/20150804_4453_hg19.sorted.bam"
["PT45P1"]="/archive/tony/TONY2/Natoli/Homo.sapiens/Pancreatic.Ductal.Adenocarcinoma/PT45P1/H3K27Ac/20160119_4483/20160119_4483_hg19.sorted.bam"
["REC1"]="/archive/tony/TONY2/Bernstein/Homo.sapiens/B-cell.lymphoma/REC-1/H3K27Ac/20150804_4452/20150804_4452_hg19.sorted.bam"
["RPMI-8402"]="/archive/tony/TONY2/Young/Homo.sapiens/T-ALL/RPMI-8402/H3K27Ac/11132012_64WVDAAXX_4/11132012_64WVDAAXX_4_hg19.sorted.bam"
["RS411"]="/archive/tony/TONY2/Wu/Homo.sapiens/Acute.lymphocytic.leukemia/RS411/H3K27Ac/20151001_4471/20151001_4471_hg19.sorted.bam"
["SHSY5Y_Look"]="/archive/tony/TONY2/Tom.Look/Homo.sapiens/Acute.lymphocytic.leukemia/SHSY5Y/H3K27Ac/20141124_3332/20141124_3332_hg19.sorted.bam"
["SKMEL5_Aerts"]="/archive/tony/TONY2/Aerts/Homo.sapiens/Melanoma/SK-MEL-5/H3K27Ac/20150305_3803/20150305_3803_hg19.sorted.bam"
["SKMNC"]="/archive/tony/TONY2/Aryee/Homo.sapiens/Ewing.Sarcoma/SKMNC/H3K27Ac/20141104_4279/20141104_4279_hg19.sorted.bam"
["SKNSH"]="/archive/tony/TONY2/Young/Homo.sapiens/Neuroblastoma/SK-N-SH/H3K27Ac/20150206_3517/20150206_3517_hg19.sorted.bam"
["T47D"]="/archive/tony/TONY2/Zhao/Homo.sapiens/Breast.Cancer/T47D/H3K27Ac/20140911_3053/20140911_3053_hg19.sorted.bam"
["TOLEDO"]="/archive/tony/TONY2/Bradner/Homo.sapiens/DLBCL/TOLEDO/H3K27Ac/20140821_3171/20140821_3171_hg19.sorted.bam"
["U2OS"]="/archive/tony/TONY2/Eilers/Homo.sapiens/Osteosarcoma/U2OS/H3K27Ac/20140710_3079/20140710_3079_hg19.sorted.bam"
["u87"]="/archive/tony/TONY2/Young/Homo.sapiens/Glioblastoma/U87/H3K27Ac/01172012_C0EGAACXX_4.TGACCA/01172012_C0EGAACXX_4.TGACCA_hg19.sorted.bam"
["V459"]="/archive/tony/TONY2/Scacheri/Homo.sapiens/Colon.Carcinoma/V429/H3K27Ac/GSM883681_SRR424634/GSM883681_SRR424634_hg19.sorted.bam"
["VACO_400"]="/archive/tony/TONY2/Scacheri/Homo.sapiens/Colon.Carcinoma/V400/H3K27Ac/GSM883684_SRR424637/GSM883684_SRR424637_hg19.sorted.bam"
["VACO_503"]="/archive/tony/TONY2/Scacheri/Homo.sapiens/Colon.Carcinoma/V503/H3K27Ac/GSM883682_SRR424635/GSM883682_SRR424635_hg19.sorted.bam"
["VACO_9M"]="/archive/tony/TONY2/Scacheri/Homo.sapiens/Colon.Carcinoma/V9M/H3K27Ac/GSM883683_SRR424636/GSM883683_SRR424636_hg19.sorted.bam"
["ZR_75_1"]="/archive/tony/TONY2/Zhao/Homo.sapiens/Breast.Cancer/ZR-75-1/H3K27Ac/20140911_3054/20140911_3054_hg19.sorted.bam"
)


declare -A input=(
["797_r1_1"]="/archive/tony/TONY2/Kharchenko/Homo.sapiens/NUT.Midline.Carcinoma/TC797/None/20150716_5023/20150716_5023_hg19.sorted.bam"
["A673"]="/archive/tony/TONY2/Aryee/Homo.sapiens/Ewing.Sarcoma/A673/None/20141104_3704/20141104_3704_hg19.sorted.bam"
["BE2"]="/archive/tony/TONY2/Young/Homo.sapiens/Neuroblastoma/BE2C/None/20150206_3513/20150206_3513_hg19.sorted.bam"
["BT_549"]="/archive/tony/TONY2/Zhao/Homo.sapiens/Breast.Cancer/BT-549/None/20140911_3047/20140911_3047_hg19.sorted.bam"
["CAL51"]="/archive/tony/TONY2/Polyak/Homo.sapiens/Breast.Cancer/CAL51/None/20150610_4447/20150610_4447_hg19.sorted.bam" 
["CAPAN1"]="/archive/tony/TONY2/Natoli/Homo.sapiens/Pancreatic.Ductal.Adenocarcinoma/CAPAN1/None/20160119_5044/20160119_5044_hg19.sorted.bam"
["CAPAN2"]=""
["CCRFCEM"]="/archive/tony/TONY2/Tom.Look/Homo.sapiens/T-ALL/CCRF-CEM/None/20150407_3732/20150407_3732_hg19.sorted.bam"
["CFPAC1"]=""
["Colo741"]=""
["CUTLL1"]=""
["DHL6"]="/archive/tony/TONY2/Bradner/Homo.sapiens/DLBCL/DHL6/None/20140821_3164/20140821_3164_hg19.sorted.bam"
["DND41"]="/archive/tony/TONY2/Broad/Homo.sapiens/T-ALL/DND41/None/GSM1003558_Comb/GSM1003558_Comb_hg19.sorted.bam"
["DOHH2"]="/archive/tony/TONY2/Bernstein/Homo.sapiens/B-cell.lymphoma/DOHH2/None/20150804_5026/20150804_5026_hg19.sorted.bam"
["DU528"]="/archive/tony/TONY2/Tom.Look/Homo.sapiens/T-ALL/DU.528/None/20150407_3723/20150407_3723_hg19.sorted.bam"
["GBM_2493"]="/archive/tony/TONY2/Mischel/Homo.sapiens/Glioblastoma/Glioblastoma.biopsy/None/20150915_5033/20150915_5033_hg19.sorted.bam"
["GBM_2585"]="/archive/tony/TONY2/Mischel/Homo.sapiens/Glioblastoma/Glioblastoma.biopsy/None/20150915_5034/20150915_5034_hg19.sorted.bam"
["GBM_B39"]="/archive/tony/TONY2/Mischel/Homo.sapiens/Glioblastoma/Glioblastoma.biopsy/None/20150915_5035/20150915_5035_hg19.sorted.bam"
["GBM_IDHmut5661"]="/archive/tony/TONY2/Mischel/Homo.sapiens/Glioblastoma/Glioblastoma.biopsy/None/20150915_5036/20150915_5036_hg19.sorted.bam"
["GBM_P69"]="/archive/tony/TONY2/Mischel/Homo.sapiens/Glioblastoma/Glioblastoma.biopsy/None/20150915_5037/20150915_5037_hg19.sorted.bam "
["GBM_R28"]="/archive/tony/TONY2/Mischel/Homo.sapiens/Glioblastoma/Glioblastoma.biopsy/None/20150915_5038/20150915_5038_hg19.sorted.bam"
["GBM_S08"]="/archive/tony/TONY2/Mischel/Homo.sapiens/Glioblastoma/Glioblastoma.biopsy/None/20150915_5039/20150915_5039_hg19.sorted.bam"
["GLC16"]="/archive/tony/TONY2/Wong-DFCI/Homo.sapiens/Small.Cell.Lung.Carcinoma/GLC16/None/20140124_3130/20140124_3130_hg19.sorted.bam"
["GM12878"]="/archive/tony/TONY2/Bernstein/Homo.sapiens/Lymphoblastoid/GM12878/None/GSM733742_SRR227573/GSM733742_SRR227573_hg19.sorted.bam"
["GRANTA_519"]="/archive/tony/TONY2/Bernstein/Homo.sapiens/B-cell.lymphoma/GRANTA-519/None/20150804_5040/20150804_5040_hg19.sorted.bam"
["H2171"]="/archive/tony/TONY2/Young/Homo.sapiens/Small.Cell.Lung.Carcinoma/H2171/None/11232011_C08B8ACXX_3.ACTTGA/11232011_C08B8ACXX_3.ACTTGA_hg19.sorted.bam"
["H358_r2"]=""
["H69"]="/archive/tony/TONY2/Wong-DFCI/Homo.sapiens/Small.Cell.Lung.Carcinoma/NCI-H69/None/20140131_3135/20140131_3135_hg19.sorted.bam"
["H82"]="/archive/tony/TONY2/Wong-DFCI/Homo.sapiens/Small.Cell.Lung.Carcinoma/NCI-H82/None/20140124_3120/20140124_3120_hg19.sorted.bam"
["HBL1"]="/archive/tony/TONY2/Bradner/Homo.sapiens/DLBCL/HBL1/None/20140821_3166/20140821_3166_hg19.sorted.bam"
["HCC1954"]="/archive/tony/TONY2/Bing.Ren/Homo.sapiens/Breast.Cancer/HCC1954/None/GSM721139_Comb/GSM721139_Comb_hg19.sorted.bam"
["HCC95"]=""
["HCT116"]="/archive/tony/TONY2/Stamatoyannopoulos/Homo.sapiens/Colon.Carcinoma/HCT-116/None/GSM749774_SRR299382/GSM749774_SRR299382_hg19.sorted.bam"
["HeLa"]="/archive/tony/TONY2/Bernstein/Homo.sapiens/Cervical.carcinoma/HeLa-S3/None/GSM733659_Comb/GSM733659_Comb_hg19.sorted.bam"
["HepG2"]="/archive/tony/TONY2/Bernstein/Homo.sapiens/Hepatocellular.carcinoma/HepG2/None/GSM733732_Comb/GSM733732_Comb_hg19.sorted.bam"
["HPAF2"]=""
["HT29"]="/archive/tony/TONY2/Young/Homo.sapiens/Colon.Carcinoma/HT29/None/03142013_D1WLRACXX_2.GCCAAT/03142013_D1WLRACXX_2.GCCAAT_hg19.sorted.bam"
["HUCCT1"]=""
["JEKO1"]="/archive/tony/TONY2/Bernstein/Homo.sapiens/Mantle.Cell.Lymphoma/JEKO-1/None/20150804_5027/20150804_5027_hg19.sorted.bam"
["Jurkat_JR1"]="/archive/tony/TONY2/Young/Homo.sapiens/T-ALL/Jurkat/None/11252013_C2GUGACXX_3.TGACCA/11252013_C2GUGACXX_3.TGACCA_hg19.sorted.bam"
["K562"]="/archive/tony/TONY2/Broad/Homo.sapiens/Leukemia/K562/None/GSM733780_SRR227650/GSM733780_SRR227650_hg19.sorted.bam"
["KARPAS_422"]="/archive/tony/TONY2/Bernstein/Homo.sapiens/B-cell.lymphoma/KARPAS-422/None/20150804_5028/20150804_5028_hg19.sorted.bam"
["Kelly_George"]="/archive/tony/TONY2/George/Homo.sapiens/Neuroblastoma/Kelly/None/20141121_3375/20141121_3375_hg19.sorted.bam"
["KOPTK1"]="/archive/tony/TONY2/Young/Homo.sapiens/T-ALL/KOPTK1/None/20150602_3931/20150602_3931_hg19.sorted.bam"
["LnCAP"]="/archive/tony/TONY2/Xiang-Dong.Fu/Homo.sapiens/Adenocarcinoma/LnCaP/None/GSM686947_SRR122337/GSM686947_SRR122337_hg19.sorted.bam"
["Loucy"]="/archive/tony/TONY2/Young/Homo.sapiens/T-ALL/Loucy/None/03282014_C4AUGACXX_4.ATGTCA/03282014_C4AUGACXX_4.ATGTCA_hg19.sorted.bam"
["LS174T"]="/archive/tony/TONY2/Batlle/Homo.sapiens/Colon.Carcinoma/LS174T/Input/20140520_2942/20140520_2942_hg19.sorted.bam"
["LS180"]="/archive/tony/TONY2/Genentech/Homo.sapiens/Colon.Carcinoma/LS180/None/20160128_5043/20160128_5043_hg19.sorted.bam"
["Ly1_Published"]="/archive/tony/TONY2/Bradner/Homo.sapiens/DLBCL/LY1/None/20131210_3160/20131210_3160_hg19.sorted.bam"
["LY3"]="/archive/tony/TONY2/Bradner/Homo.sapiens/DLBCL/LY3/None/20140821_3168/20140821_3168_hg19.sorted.bam"
["LY4"]="/archive/tony/TONY2/Bradner/Homo.sapiens/DLBCL/LY4/None/20140821_3170/20140821_3170_hg19.sorted.bam"
["MCF10A"]=""
["MCF7"]="/archive/tony/TONY2/Farnham/Homo.sapiens/Breast.Cancer/MCF7/None/GSM945859_Comb/GSM945859_Comb_hg19.sorted.bam"
["MDA_MB_231"]="/archive/tony/TONY2/Coetzee/Homo.sapiens/Breast.Cancer/MDA-MB-231/None/20131201_3617/20131201_3617_hg19.sorted.bam"
["MDA_MB_468"]="/archive/tony/TONY2/Zhao/Homo.sapiens/Breast.Cancer/MDA-MB-468/None/20140911_3048/20140911_3048_hg19.sorted.bam"
["MIAPaca2"]="/archive/tony/TONY2/Natoli/Homo.sapiens/Pancreatic.Ductal.Adenocarcinoma/MIA.Paca.2/None/20160119_5045/20160119_5045_hg19.sorted.bam"
["MINO"]="/archive/tony/TONY2/Bernstein/Homo.sapiens/B-cell.lymphoma/MINO/None/20150804_5029/20150804_5029_hg19.sorted.bam"
["MM001_Primary_Melanoma"]=""
["MM011_Primary_Melanoma"]=""
["MM031_Primary_Melanoma"]=""
["MM034_Primary_Melanoma"]=""
["MM047_Primary_Melanoma"]=""
["MM057_Primary_Melanoma"]=""
["MM074_Primary_Melanoma"]=""
["MM087_Primary_Melanoma"]=""
["MM099_Primary_Melanoma"]=""
["MM118_Primary_Melanoma"]=""
["MM1S"]="/archive/tony/TONY2/Young/Homo.sapiens/Multiple.myeloma/MM1.S/None/12022011_B0A1WABXX_2.ATCACG/12022011_B0A1WABXX_2.ATCACG_hg19.sorted.bam"
["MOLM14"]="/archive/tony/TONY2/Shair/Homo.sapiens/Acute.Myeloid.Leukemia/MOLM14/None/20151021_5042/20151021_5042_hg19.sorted.bam"
["MOLT4"]="/archive/tony/TONY2/Young/Homo.sapiens/T-ALL/MOLT4/None/20150318_3593/20150318_3593_hg19.sorted.bam"
["Neuroblastoma_NB1"]=""
["Neuroblastoma_NB2"]="/archive/tony/TONY2/George/Homo.sapiens/Neuroblastoma/Primary.Neuroblastoma/None/20141121_4546/20141121_4546_hg19.sorted.bam"
["Neuroblastoma_NB3"]="/archive/tony/TONY2/George/Homo.sapiens/Neuroblastoma/Primary.Neuroblastoma/None/20141121_4547/20141121_4547_hg19.sorted.bam"
["NMC_1015"]="/archive/tony/TONY2/Kharchenko/Homo.sapiens/NUT.Midline.Carcinoma/1015c/None/20150716_5025/20150716_5025_hg19.sorted.bam"
["OCI_LY7"]="/archive/tony/TONY2/Bernstein/Homo.sapiens/B-cell.lymphoma/OCI-LY7/None/20150804_5030/20150804_5030_hg19.sorted.bam"
["P12_ICHIKAWA"]="/archive/tony/TONY2/Tom.Look/Homo.sapiens/T-ALL/P12-ICHIKAWA/None/20150407_3717/20150407_3717_hg19.sorted.bam"
["P265_Primary_DLBCL"]="/archive/tony/TONY2/Bradner/Homo.sapiens/DLBCL/Primary.tumor/None/20131210_3177/20131210_3177_hg19.sorted.bam"
["P286_Primary_DLBCL"]="/archive/tony/TONY2/Bradner/Homo.sapiens/DLBCL/Primary.tumor/None/20131210_3179/20131210_3179_hg19.sorted.bam"
["P397_Primary_DLBCL"]="/archive/tony/TONY2/Bradner/Homo.sapiens/DLBCL/Primary.tumor/None/GSM1254215_SRR1020519/GSM1254215_SRR1020519_hg19.sorted.bam"
["P448_Primary_DLBCL"]="/archive/tony/TONY2/Bradner/Homo.sapiens/DLBCL/Primary.tumor/None/GSM1254217_SRR1020521/GSM1254217_SRR1020521_hg19.sorted.bam"
["P493"]="/archive/tony/TONY2/Young/Homo.sapiens/B-cell.lymphoma/P493-6/None/02242012_C06TJACXX_2.ATCACG/02242012_C06TJACXX_2.ATCACG_hg19.sorted.bam"
["panc1"]="/archive/tony/TONY2/Farnham/Homo.sapiens/Pancreatic.carcinoma/Panc-1/None/GSM818828_SRR353692/GSM818828_SRR353692_hg19.sorted.bam"
["PC3"]="/archive/tony/TONY2/Clark/Homo.sapiens/Prostate.cancer/PC3/None/20150722_4548/20150722_4548_hg19.sorted.bam" # TONY
["PF382"]="/archive/tony/TONY2/Tom.Look/Homo.sapiens/T-ALL/PF-382/None/20150407_3729/20150407_3729_hg19.sorted.bam"
["PFEIFFER"]="/archive/tony/TONY2/Bernstein/Homo.sapiens/B-cell.lymphoma/Pfeiffer/None/20150804_5031/20150804_5031_hg19.sorted.bam"
["PT45P1"]=""
["REC1"]="/archive/tony/TONY2/Bernstein/Homo.sapiens/B-cell.lymphoma/REC-1/None/20150804_5032/20150804_5032_hg19.sorted.bam"
["RPMI-8402"]="/archive/tony/TONY2/Young/Homo.sapiens/T-ALL/RPMI-8402/None/09162011_C0082ABXX_2.CGATGT/09162011_C0082ABXX_2.CGATGT_hg19.sorted.bam"
["RS411"]="/archive/tony/TONY2/Wu/Homo.sapiens/Acute.lymphocytic.leukemia/RS411/None/20151001_5041/20151001_5041_hg19.sorted.bam"
["SHSY5Y_Look"]="/archive/tony/TONY2/Tom.Look/Homo.sapiens/Acute.lymphocytic.leukemia/SHSY5Y/None/20141124_3333/20141124_3333_hg19.sorted.bam"
["SKMEL5_Aerts"]=""
["SKMNC"]="/archive/tony/TONY2/Aryee/Homo.sapiens/Ewing.Sarcoma/SKMNC/Input/20141104_4442/20141104_4442_hg19.sorted.bam"
["SKNSH"]="/archive/tony/TONY2/Young/Homo.sapiens/Neuroblastoma/SK-N-SH/None/20150206_3519/20150206_3519_hg19.sorted.bam"
["T47D"]="/archive/tony/TONY2/Zhao/Homo.sapiens/Breast.Cancer/T47D/None/20140911_3049/20140911_3049_hg19.sorted.bam"
["TOLEDO"]="/archive/tony/TONY2/Bradner/Homo.sapiens/DLBCL/TOLEDO/None/20140821_3172/20140821_3172_hg19.sorted.bam"
["U2OS"]="/archive/tony/TONY2/Eilers/Homo.sapiens/Osteosarcoma/U2OS/None/20140710_3080/20140710_3080_hg19.sorted.bam"
["u87"]="/archive/tony/TONY2/Young/Homo.sapiens/Glioblastoma/U87/None/01172012_C0EGAACXX_6.ATCACG/01172012_C0EGAACXX_6.ATCACG_hg19.sorted.bam"
["V459"]="/archive/tony/TONY2/Scacheri/Homo.sapiens/Colon.Carcinoma/V429/None/GSM883667_SRR424620/GSM883667_SRR424620_hg19.sorted.bam"
["VACO_400"]="/archive/tony/TONY2/Scacheri/Homo.sapiens/Colon.Carcinoma/V400/None/GSM883666_SRR424619/GSM883666_SRR424619_hg19.sorted.bam"
["VACO_503"]="/archive/tony/TONY2/Scacheri/Homo.sapiens/Colon.Carcinoma/V503/None/GSM883671_SRR424624/GSM883671_SRR424624_hg19.sorted.bam"
["VACO_9M"]="/archive/tony/TONY2/Scacheri/Homo.sapiens/Colon.Carcinoma/V9M/None/GSM883674_SRR424627/GSM883674_SRR424627_hg19.sorted.bam"
["ZR_75_1"]="/archive/tony/TONY2/Zhao/Homo.sapiens/Breast.Cancer/ZR-75-1/None/20140911_3050/20140911_3050_hg19.sorted.bam"

)

rm enh_sizes.txt enhancer_union.bed

for file in "${!k27ac[@]}"
do
  export ins="../Cross_Cancer_Sharing/$file.bed"
  rm $file\_peaks.bed

  if [ ! -z ${input[$file]} ]
  then
    ls ${k27ac[$file]}
    ls ${input[$file]}
    bsub -o /dev/null macs -t ${k27ac[$file]} -c ${input[$file]} -n $file\_wc_p9_kdauto -p 1e-9 --keep-dup=auto
    ln -s $file\_wc_p9_kdauto_peaks.bed $file\_peaks.bed
  else
    ln -s $file\_nc_p9_kdauto_peaks.bed $file\_peaks.bed
  fi

  bsub -o /dev/null macs -t ${k27ac[$file]} -n $file\_nc_p9_kdauto -p 1e-9 --keep-dup=auto
  bsub -o /dev/null macs -t ${k27ac[$file]} -n $file\_nc_p9_kd1 -p 1e-9 --keep-dup=1

  intersectBed -wa -c -a $ins -b $file\_wc_p9_kdauto_peaks.bed > $file.in_wc_kdauto.txt
  intersectBed -wa -c -a $ins -b $file\_nc_p9_kdauto_peaks.bed > $file.in_nc_kdauto.txt
  intersectBed -wa -c -a $ins -b $file\_nc_p9_kd1_peaks.bed > $file.in_nc_kd1.txt

  export inWC=$(awk -F\\t '{sum+= $5} END {print sum}' $file.in_wc_kdauto.txt)
  export inNCkdAuto=$(awk -F\\t '{sum+= $5} END {print sum}' $file.in_nc_kdauto.txt)
  export inNCkd1=$(awk -F\\t '{sum+= $5} END {print sum}' $file.in_nc_kd1.txt)

  echo -e "$file\t$inWC\t$inNCkdAuto\t$inNCkd1"


  export size=$(awk -F\\t '{sum += $3-$2} END {print sum}' ../CANCERS/$file\_peaks.bed)
  echo -e "$file\t$size" >> genome_in_enhs.txt

  cat enhancer_union.bed $file\_peaks.bed > temp
  mv temp enhancer_union.bed
  
done

sort -k1,1 -k2,2n enhancer_union.bed > temp
mergeBed -i temp > enhancer_union.bed
