# Supplementary material for: Small genomic insertions form enhancers that misregulate oncogenes
Source: Nat Commun. 2017 Feb 9;8:14385. doi: 10.1038/ncomms14385 (PMC5309821; doi:10.1038/ncomms14385)
Supplement: Supplementary Data 3 — code [file ncomms14385-s4.zip › Gene_Assignment_smartEnh_B2/TableS2A.txt]

chr1	27422179	27425854	chr1	27522799	27526509	1	1
chr1	27422179	27425854	chr1	27609181	27613535	2	1
chr1	27422179	27425854	chr1	27657612	27661280	1	1
chr1	27422179	27425854	chr1	27717180	27723861	2	1
chr1	27422179	27425854	chr1	27930915	27937567	1	1
chr1	27427650	27431247	chr1	27479852	27483793	1	1
chr1	27427650	27431247	chr1	27522799	27526509	4	1
chr1	27427650	27431247	chr1	27609181	27613535	5	0.150775527
chr1	27427650	27431247	chr1	27621642	27625169	3	0.711433905
chr1	27427650	27431247	chr1	27625671	27629366	1	1
chr1	27427650	27431247	chr1	27646819	27650756	1	1
chr1	27427650	27431247	chr1	27713262	27716855	2	1
chr1	27427650	27431247	chr1	27717180	27723861	3	1
chr1	27427650	27431247	chr1	27930915	27937567	1	1
chr1	27434164	27440517	chr1	27479852	27483793	2	1
chr1	27434164	27440517	chr1	27522799	27526509	1	1
chr1	27434164	27440517	chr1	27609181	27613535	2	1
chr1	27434164	27440517	chr1	27930915	27937567	1	1
chr1	27462210	27465427	chr1	27682035	27685985	1	1
chr1	27479852	27483793	chr1	27522799	27526509	2	1
chr1	27479852	27483793	chr1	27609181	27613535	1	1
chr1	27522799	27526509	chr1	27560290	27563776	2	1
chr1	27522799	27526509	chr1	27609181	27613535	12	0.001011865
chr1	27522799	27526509	chr1	27621642	27625169	2	1
chr1	27522799	27526509	chr1	27625671	27629366	1	1
chr1	27522799	27526509	chr1	27713262	27716855	2	1
chr1	27522799	27526509	chr1	27717180	27723861	1	1
chr1	27522799	27526509	chr1	27930915	27937567	2	1
chr1	27560290	27563776	chr1	27609181	27613535	1	1
chr1	27609181	27613535	chr1	27621642	27625169	2	1
chr1	27609181	27613535	chr1	27727424	27731280	1	1
chr1	27609181	27613535	chr1	27930915	27937567	1	1
chr1	27621642	27625169	chr1	27646819	27650756	1	1
chr1	27621642	27625169	chr1	27666473	27671984	1	1
chr1	27621642	27625169	chr1	27682035	27685985	1	1
chr1	27621642	27625169	chr1	27717180	27723861	4	1
chr1	27621642	27625169	chr1	27930915	27937567	2	1
chr1	27625671	27629366	chr1	27646819	27650756	1	1
chr1	27625671	27629366	chr1	27657612	27661280	1	1
chr1	27625671	27629366	chr1	27666473	27671984	2	1
chr1	27625671	27629366	chr1	27690568	27694717	1	1
chr1	27625671	27629366	chr1	27713262	27716855	12	0.000362726
chr1	27625671	27629366	chr1	27717180	27723861	12	0.092457185
chr1	27625671	27629366	chr1	27812982	27818801	1	1
chr1	27625671	27629366	chr1	27930915	27937567	5	1
chr1	27625671	27629366	chr1	27987515	27991598	1	1
chr1	2755175	2759066	chr1	2938966	2942454	1	1
chr1	2755175	2759066	chr1	3198926	3202489	1	1
chr1	27646819	27650756	chr1	27657612	27661280	1	1
chr1	27646819	27650756	chr1	27717180	27723861	1	1
chr1	27657612	27661280	chr1	27682035	27685985	1	1
chr1	27657612	27661280	chr1	27713262	27716855	6	0.099388998
chr1	27657612	27661280	chr1	27717180	27723861	5	1
chr1	27657612	27661280	chr1	27930915	27937567	5	1
chr1	27666473	27671984	chr1	27682035	27685985	1	1
chr1	27666473	27671984	chr1	27713262	27716855	1	1
chr1	27666473	27671984	chr1	27717180	27723861	4	1
chr1	27666473	27671984	chr1	27968773	27972455	1	1
chr1	27682035	27685985	chr1	27713262	27716855	3	1
chr1	27682035	27685985	chr1	27717180	27723861	4	1
chr1	27682035	27685985	chr1	27930915	27937567	1	1
chr1	27682035	27685985	chr1	27941472	27946942	1	1
chr1	27682035	27685985	chr1	27987515	27991598	2	1
chr1	27682035	27685985	chr1	27994103	28000625	1	1
chr1	27690568	27694717	chr1	27713262	27716855	3	1
chr1	27690568	27694717	chr1	27717180	27723861	2	1
chr1	27690568	27694717	chr1	28097587	28101469	1	1
chr1	27713262	27716855	chr1	27727424	27731280	1	1
chr1	27713262	27716855	chr1	27747093	27750357	1	1
chr1	27713262	27716855	chr1	27930915	27937567	4	1
chr1	27713262	27716855	chr1	27957426	27961269	1	1
chr1	27713262	27716855	chr1	27987515	27991598	2	1
chr1	27717180	27723861	chr1	27741209	27745099	1	1
chr1	27717180	27723861	chr1	27747093	27750357	1	1
chr1	27717180	27723861	chr1	27848150	27853875	4	1
chr1	27717180	27723861	chr1	27893361	27896960	1	1
chr1	27717180	27723861	chr1	27930915	27937567	11	0.121740947
chr1	27717180	27723861	chr1	27987515	27991598	6	1
chr1	27727424	27731280	chr1	27741209	27745099	1	1
chr1	27727424	27731280	chr1	27812982	27818801	2	1
chr1	27727424	27731280	chr1	27930915	27937567	8	0.175927314
chr1	27727424	27731280	chr1	27987515	27991598	1	1
chr1	27727424	27731280	chr1	28304371	28308292	1	1
chr1	27741209	27745099	chr1	27753359	27759355	3	1
chr1	27741209	27745099	chr1	27761540	27765034	1	1
chr1	27741209	27745099	chr1	27812982	27818801	10	0.030577722
chr1	27741209	27745099	chr1	27833368	27836568	1	1
chr1	27741209	27745099	chr1	27848150	27853875	6	0.629480069
chr1	27741209	27745099	chr1	27881288	27885230	1	1
chr1	27741209	27745099	chr1	27893361	27896960	1	1
chr1	27741209	27745099	chr1	27930915	27937567	5	1
chr1	27747093	27750357	chr1	27812982	27818801	2	1
chr1	27747093	27750357	chr1	27833368	27836568	2	0.278181714
chr1	27747093	27750357	chr1	27848150	27853875	1	1
chr1	27747093	27750357	chr1	27987515	27991598	1	1
chr1	27747093	27750357	chr1	28050439	28054066	1	1
chr1	27753359	27759355	chr1	27812982	27818801	3	1
chr1	27753359	27759355	chr1	27930915	27937567	1	1
chr1	27753359	27759355	chr1	27994103	28000625	1	1
chr1	27761540	27765034	chr1	28097587	28101469	1	1
chr1	27812982	27818801	chr1	27893361	27896960	2	1
chr1	27812982	27818801	chr1	27987515	27991598	1	1
chr1	27848150	27853875	chr1	27930915	27937567	2	1
chr1	27848150	27853875	chr1	27987515	27991598	1	1
chr1	27881288	27885230	chr1	27893361	27896960	1	1
chr1	27881288	27885230	chr1	27930915	27937567	10	1
chr1	27881288	27885230	chr1	27987515	27991598	6	1
chr1	27893361	27896960	chr1	27930915	27937567	3	1
chr1	27893361	27896960	chr1	27957426	27961269	1	1
chr1	27902720	27905944	chr1	27987515	27991598	1	1
chr1	27930915	27937567	chr1	27957426	27961269	7	1
chr1	27930915	27937567	chr1	27968773	27972455	9	1
chr1	27930915	27937567	chr1	27975683	27978871	1	1
chr1	27930915	27937567	chr1	27987515	27991598	44	0
chr1	27930915	27937567	chr1	27994103	28000625	4	1
chr1	27930915	27937567	chr1	28044471	28047959	3	1
chr1	27930915	27937567	chr1	28050439	28054066	3	1
chr1	27930915	27937567	chr1	28097587	28101469	1	1
chr1	27930915	27937567	chr1	28155606	28159492	2	1
chr1	27930915	27937567	chr1	28182956	28186664	2	1
chr1	27930915	27937567	chr1	28304371	28308292	2	1
chr1	27941472	27946942	chr1	27957426	27961269	2	1
chr1	27941472	27946942	chr1	27968773	27972455	1	1
chr1	27941472	27946942	chr1	27987515	27991598	2	1
chr1	2927342	2931127	chr1	2938966	2942454	1	1
chr1	2927342	2931127	chr1	2947970	2951797	1	1
chr1	2927342	2931127	chr1	3198926	3202489	8	4.65E-08
chr1	2927342	2931127	chr1	3234847	3238679	4	0.048245816
chr1	2927342	2931127	chr1	3264784	3268098	1	1
chr1	2927342	2931127	chr1	3339376	3343132	7	3.99E-07
chr1	27957426	27961269	chr1	27968773	27972455	1	1
chr1	27957426	27961269	chr1	27975683	27978871	1	1
chr1	27957426	27961269	chr1	27987515	27991598	4	1
chr1	27957426	27961269	chr1	27994103	28000625	2	1
chr1	27968773	27972455	chr1	27987515	27991598	1	1
chr1	27994103	28000625	chr1	28044471	28047959	6	0.129535549
chr1	27994103	28000625	chr1	28050439	28054066	3	1
chr1	27994103	28000625	chr1	28097587	28101469	2	1
chr1	27994103	28000625	chr1	28155606	28159492	2	1
chr1	27994103	28000625	chr1	28304371	28308292	2	1
chr1	27994103	28000625	chr1	28416044	28419810	1	1
chr1	28182956	28186664	chr1	28193975	28197976	2	1
chr1	28182956	28186664	chr1	28211766	28215764	1	1
chr1	28182956	28186664	chr1	28238891	28242756	2	1
chr1	28182956	28186664	chr1	28272497	28276071	2	1
chr1	28182956	28186664	chr1	28284604	28288924	2	1
chr1	28182956	28186664	chr1	28304371	28308292	10	0.000304066
chr1	28182956	28186664	chr1	28317346	28320616	1	1
chr1	28182956	28186664	chr1	28416044	28419810	2	1
chr1	28182956	28186664	chr1	28693165	28698548	1	1
chr1	28182956	28186664	chr1	28978913	28982207	1	0.877697328
chr1	28193975	28197976	chr1	28211766	28215764	1	1
chr1	28193975	28197976	chr1	28284604	28288924	2	1
chr1	28203159	28206407	chr1	28304371	28308292	2	1
chr1	28211766	28215764	chr1	28272497	28276071	1	1
chr1	28211766	28215764	chr1	28304371	28308292	1	1
chr1	28238891	28242756	chr1	28272497	28276071	1	1
chr1	28238891	28242756	chr1	28317346	28320616	2	0.866491947
chr1	28238891	28242756	chr1	28533629	28537465	1	1
chr1	28253683	28256949	chr1	28284604	28288924	1	1
chr1	28265150	28268943	chr1	28284604	28288924	2	1
chr1	28265150	28268943	chr1	28304371	28308292	2	1
chr1	28265150	28268943	chr1	28416044	28419810	1	1
chr1	28265150	28268943	chr1	28533629	28537465	1	1
chr1	28265150	28268943	chr1	28557819	28564311	1	1
chr1	28284604	28288924	chr1	28533629	28537465	1	1
chr1	28304371	28308292	chr1	28693165	28698548	1	1
chr1	2947970	2951797	chr1	3198926	3202489	1	1
chr1	28317346	28320616	chr1	28533629	28537465	1	1
chr1	28416044	28419810	chr1	28437948	28441487	2	1
chr1	28416044	28419810	chr1	28494357	28497746	1	1
chr1	28416044	28419810	chr1	28533629	28537465	7	0.042105788
chr1	28416044	28419810	chr1	28993105	28998150	1	1
chr1	28416044	28419810	chr1	29201906	29205666	1	1
chr1	28437948	28441487	chr1	28533629	28537465	1	1
chr1	28494357	28497746	chr1	28521800	28527903	3	0.460952687
chr1	28521800	28527903	chr1	28557819	28564311	1	1
chr1	28521800	28527903	chr1	28693165	28698548	1	1
chr1	28521800	28527903	chr1	28775051	28778441	1	1
chr1	28521800	28527903	chr1	28877310	28881907	1	1
chr1	28521800	28527903	chr1	28905448	28910163	1	1
chr1	28521800	28527903	chr1	28927800	28931332	1	1
chr1	28521800	28527903	chr1	29201906	29205666	1	1
chr1	28533629	28537465	chr1	28830579	28835406	1	1
chr1	28557819	28564311	chr1	28653762	28657292	1	1
chr1	28557819	28564311	chr1	28684550	28688194	3	1
chr1	28557819	28564311	chr1	28693165	28698548	1	1
chr1	28557819	28564311	chr1	28877310	28881907	1	1
chr1	28557819	28564311	chr1	29218512	29222343	1	1
chr1	28571404	28577235	chr1	28653762	28657292	2	1
chr1	28571404	28577235	chr1	28684550	28688194	3	1
chr1	28571404	28577235	chr1	28693165	28698548	1	1
chr1	28571404	28577235	chr1	28830579	28835406	1	1
chr1	28571404	28577235	chr1	28842778	28847034	2	1
chr1	28571404	28577235	chr1	28965735	28971674	1	1
chr1	28581210	28587377	chr1	28830579	28835406	1	1
chr1	28653762	28657292	chr1	28693165	28698548	1	1
chr1	28653762	28657292	chr1	28734531	28738204	1	1
chr1	28653762	28657292	chr1	28965735	28971674	1	1
chr1	28653762	28657292	chr1	29171016	29174532	1	0.80642984
chr1	28653762	28657292	chr1	29446055	29452676	1	1
chr1	28684550	28688194	chr1	28927800	28931332	1	1
chr1	28684550	28688194	chr1	29108526	29113931	1	1
chr1	28684550	28688194	chr1	29201906	29205666	3	0.095311782
chr1	28684550	28688194	chr1	29526630	29531420	1	1
chr1	28693165	28698548	chr1	28734531	28738204	2	1
chr1	28693165	28698548	chr1	28775051	28778441	1	1
chr1	28734531	28738204	chr1	28755537	28758725	1	1
chr1	28734531	28738204	chr1	28775051	28778441	1	1
chr1	28734531	28738204	chr1	28830579	28835406	1	1
chr1	28734531	28738204	chr1	28965735	28971674	1	1
chr1	28734531	28738204	chr1	28973190	28977506	1	1
chr1	28755537	28758725	chr1	28775051	28778441	1	1
chr1	28796565	28799896	chr1	28842778	28847034	1	1
chr1	28842778	28847034	chr1	28877310	28881907	1	1
chr1	28842778	28847034	chr1	28905448	28910163	4	1
chr1	28842778	28847034	chr1	28927800	28931332	1	1
chr1	28842778	28847034	chr1	28965735	28971674	1	1
chr1	28842778	28847034	chr1	29108526	29113931	1	1
chr1	28842778	28847034	chr1	29201906	29205666	3	0.766105475
chr1	28877310	28881907	chr1	28905448	28910163	2	1
chr1	28877310	28881907	chr1	28965735	28971674	1	1
chr1	28877310	28881907	chr1	28973190	28977506	1	1
chr1	28877310	28881907	chr1	28993105	28998150	1	1
chr1	28877310	28881907	chr1	29061378	29065104	1	1
chr1	28877310	28881907	chr1	29446055	29452676	1	1
chr1	3234847	3238679	chr1	3339376	3343132	1	1
chr1	3234847	3238679	chr1	3368124	3372575	1	1
chr1	28905448	28910163	chr1	28965735	28971674	1	1
chr1	28905448	28910163	chr1	28993105	28998150	1	1
chr1	28905448	28910163	chr1	29061378	29065104	1	1
chr1	28905448	28910163	chr1	29201906	29205666	3	0.885934357
chr1	28927800	28931332	chr1	28965735	28971674	1	1
chr1	28965735	28971674	chr1	29044350	29047656	1	1
chr1	28965735	28971674	chr1	29061378	29065104	1	1
chr1	28965735	28971674	chr1	29201906	29205666	2	1
chr1	28965735	28971674	chr1	29446055	29452676	1	1
chr1	28965735	28971674	chr1	29522473	29525941	1	1
chr1	28965735	28971674	chr1	29526630	29531420	1	1
chr1	28973190	28977506	chr1	28993105	28998150	1	1
chr1	28973190	28977506	chr1	29061378	29065104	3	1
chr1	28973190	28977506	chr1	29206883	29213388	2	1
chr1	28973190	28977506	chr1	29522473	29525941	1	1
chr1	28973190	28977506	chr1	29526630	29531420	1	1
chr1	28978913	28982207	chr1	29108526	29113931	1	1
chr1	28993105	28998150	chr1	29082023	29085216	1	1
chr1	28993105	28998150	chr1	29108526	29113931	1	1
chr1	29061378	29065104	chr1	29140560	29144143	1	1
chr1	29108526	29113931	chr1	29171016	29174532	4	0.106547688
chr1	29108526	29113931	chr1	29201906	29205666	14	0.000772586
chr1	29108526	29113931	chr1	29206883	29213388	2	1
chr1	29108526	29113931	chr1	29491445	29494867	1	1
chr1	29108526	29113931	chr1	29522473	29525941	1	1
chr1	3264784	3268098	chr1	3339376	3343132	2	0.817959061
chr1	29171016	29174532	chr1	29704322	29708059	1	0.98818081
chr1	29201906	29205666	chr1	29358628	29362529	1	1
chr1	29201906	29205666	chr1	29446055	29452676	1	1
chr1	29201906	29205666	chr1	29491445	29494867	1	1
chr1	29201906	29205666	chr1	29506869	29510255	1	1
chr1	29206883	29213388	chr1	29239472	29243708	1	1
chr1	29206883	29213388	chr1	29251695	29255521	1	1
chr1	29206883	29213388	chr1	29358628	29362529	14	0.00109095
chr1	29206883	29213388	chr1	29446055	29452676	3	1
chr1	29206883	29213388	chr1	29506869	29510255	1	1
chr1	29206883	29213388	chr1	29522473	29525941	2	1
chr1	29206883	29213388	chr1	29526630	29531420	15	1.92E-07
chr1	29218512	29222343	chr1	29358628	29362529	2	1
chr1	29218512	29222343	chr1	29506869	29510255	1	1
chr1	29218512	29222343	chr1	29526630	29531420	2	1
chr1	29239472	29243708	chr1	29358628	29362529	1	1
chr1	29358628	29362529	chr1	29446055	29452676	1	1
chr1	29358628	29362529	chr1	29491445	29494867	1	1
chr1	29358628	29362529	chr1	29526630	29531420	2	1
chr1	29446055	29452676	chr1	29506869	29510255	1	1
chr1	29446055	29452676	chr1	29522473	29525941	2	1
chr1	29446055	29452676	chr1	29526630	29531420	4	1
chr1	29491445	29494867	chr1	29526630	29531420	1	1
chr1	29491445	29494867	chr1	29570745	29574215	1	1
chr1	3287637	3290879	chr1	3339376	3343132	1	1
chr1	29506869	29510255	chr1	29526630	29531420	8	0.076097421
chr1	29506869	29510255	chr1	29561147	29568753	1	1
chr1	29522473	29525941	chr1	29561147	29568753	1	1
chr1	29526630	29531420	chr1	29561147	29568753	1	1
chr1	29526630	29531420	chr1	30320218	30324030	1	1
chr1	29555162	29559376	chr1	29778409	29782052	1	1
chr1	29555162	29559376	chr1	30185167	30188540	1	0.676714461
chr1	29561147	29568753	chr1	29581547	29588097	3	1
chr1	29561147	29568753	chr1	29657198	29660658	3	1
chr1	29561147	29568753	chr1	29665728	29670273	2	1
chr1	29561147	29568753	chr1	29704322	29708059	1	1
chr1	29561147	29568753	chr1	29838031	29841765	2	1
chr1	29561147	29568753	chr1	30127593	30131255	1	1
chr1	29561147	29568753	chr1	30174897	30178317	2	0.16301938
chr1	29561147	29568753	chr1	30185167	30188540	1	1
chr1	29561147	29568753	chr1	30263928	30267929	2	0.757000349
chr1	29561147	29568753	chr1	30320218	30324030	2	0.562721791
chr1	29570745	29574215	chr1	29581547	29588097	1	1
chr1	29570745	29574215	chr1	29657198	29660658	2	1
chr1	29570745	29574215	chr1	29665728	29670273	2	1
chr1	29570745	29574215	chr1	29704322	29708059	1	1
chr1	29570745	29574215	chr1	29740442	29743883	1	1
chr1	29570745	29574215	chr1	29778409	29782052	1	1
chr1	29570745	29574215	chr1	30127593	30131255	1	1
chr1	29570745	29574215	chr1	30320218	30324030	2	0.086300385
chr1	29581547	29588097	chr1	29665728	29670273	1	1
chr1	29657198	29660658	chr1	29778409	29782052	1	1
chr1	29657198	29660658	chr1	30351893	30355329	1	0.651141388
chr1	29657198	29660658	chr1	30582675	30586252	1	0.813820411
chr1	29665728	29670273	chr1	29704322	29708059	2	1
chr1	29665728	29670273	chr1	29778409	29782052	2	1
chr1	29665728	29670273	chr1	29838031	29841765	1	1
chr1	29665728	29670273	chr1	30127593	30131255	4	0.000354398
chr1	29665728	29670273	chr1	30185167	30188540	1	1
chr1	29704322	29708059	chr1	29838031	29841765	1	1
chr1	29704322	29708059	chr1	30127593	30131255	3	0.017021882
chr1	29704322	29708059	chr1	30174897	30178317	1	1
chr1	29704322	29708059	chr1	30178375	30181673	1	1
chr1	29704322	29708059	chr1	30263928	30267929	1	1
chr1	29704322	29708059	chr1	30320218	30324030	1	1
chr1	29704322	29708059	chr1	30582675	30586252	2	0.029200243
chr1	3339376	3343132	chr1	3534034	3539705	1	1
chr1	872068	875281	chr1	997510	1001152	1	1
chr1	29736958	29740383	chr1	30557093	30560720	1	0.626175265
chr1	29778409	29782052	chr1	30169274	30172796	1	1
chr1	29778409	29782052	chr1	30207983	30211220	1	1
chr1	29778409	29782052	chr1	30582675	30586252	1	1
chr1	29838031	29841765	chr1	30127593	30131255	5	0.000207975
chr1	29838031	29841765	chr1	30174897	30178317	1	1
chr1	29838031	29841765	chr1	30263928	30267929	1	1
chr1	29838031	29841765	chr1	30320218	30324030	3	0.026851753
chr1	29838031	29841765	chr1	30582675	30586252	1	1
chr1	29838031	29841765	chr1	30754686	30757875	1	0.582091309
chr1	30127593	30131255	chr1	30160599	30164073	1	1
chr1	30127593	30131255	chr1	30178375	30181673	1	1
chr1	30127593	30131255	chr1	30263928	30267929	1	1
chr1	30160599	30164073	chr1	30263928	30267929	1	1
chr1	30160599	30164073	chr1	30703516	30707144	1	1
chr1	30160599	30164073	chr1	30754686	30757875	1	0.631041458
chr1	30169274	30172796	chr1	30320218	30324030	2	1
chr1	30169274	30172796	chr1	30851294	30855286	1	1
chr1	30174897	30178317	chr1	30207983	30211220	1	1
chr1	30178375	30181673	chr1	30703516	30707144	1	1
chr1	30185167	30188540	chr1	30383682	30387252	1	1
chr1	30185167	30188540	chr1	30557093	30560720	1	1
chr1	30185167	30188540	chr1	30851294	30855286	1	1
chr1	3346377	3349600	chr1	3534034	3539705	1	1
chr1	30207983	30211220	chr1	30263928	30267929	1	1
chr1	30263928	30267929	chr1	30320218	30324030	2	1
chr1	30263928	30267929	chr1	30351893	30355329	1	1
chr1	30263928	30267929	chr1	30383682	30387252	1	1
chr1	30263928	30267929	chr1	30557093	30560720	2	1
chr1	30263928	30267929	chr1	30577399	30580957	1	1
chr1	30263928	30267929	chr1	30582675	30586252	3	0.173768391
chr1	30263928	30267929	chr1	30851294	30855286	3	0.039402543
chr1	30263928	30267929	chr1	31179138	31182910	1	1
chr1	30320218	30324030	chr1	30557093	30560720	1	1
chr1	30320218	30324030	chr1	30812244	30815653	2	0.151656637
chr1	30320218	30324030	chr1	30851294	30855286	1	1
chr1	30320218	30324030	chr1	31179138	31182910	1	1
chr1	30351893	30355329	chr1	30557093	30560720	1	1
chr1	30383682	30387252	chr1	30824994	30828407	1	1
chr1	3368124	3372575	chr1	3398739	3402556	16	2.46E-11
chr1	3368124	3372575	chr1	3406207	3409974	1	1
chr1	3368124	3372575	chr1	3433178	3436705	1	1
chr1	3368124	3372575	chr1	3480082	3483987	1	1
chr1	3368124	3372575	chr1	3534034	3539705	4	1
chr1	3368124	3372575	chr1	3639261	3645673	1	1
chr1	30577399	30580957	chr1	30812244	30815653	1	1
chr1	30582675	30586252	chr1	31179138	31182910	2	0.192584048
chr1	30703516	30707144	chr1	30851294	30855286	2	1
chr1	30761544	30765260	chr1	30851294	30855286	2	1
chr1	30761544	30765260	chr1	31179138	31182910	1	1
chr1	30761544	30765260	chr1	31652817	31660346	1	1
chr1	30824994	30828407	chr1	31179138	31182910	2	0.477723963
chr1	30851294	30855286	chr1	30880061	30883501	1	1
chr1	30851294	30855286	chr1	31043608	31046841	1	1
chr1	30851294	30855286	chr1	31179138	31182910	5	0.008230269
chr1	30851294	30855286	chr1	31250639	31257138	2	1
chr1	30880061	30883501	chr1	31043608	31046841	1	1
chr1	30880061	30883501	chr1	31179138	31182910	2	1
chr1	31030510	31033759	chr1	31179138	31182910	1	1
chr1	3398739	3402556	chr1	3534034	3539705	3	1
chr1	3398739	3402556	chr1	3610443	3614294	1	1
chr1	3398739	3402556	chr1	3639261	3645673	1	1
chr1	31179138	31182910	chr1	31250639	31257138	1	1
chr1	31179138	31182910	chr1	31400163	31404357	1	1
chr1	31190164	31196590	chr1	31214827	31218363	1	1
chr1	31190164	31196590	chr1	31232090	31235656	1	1
chr1	31190164	31196590	chr1	31250639	31257138	45	0
chr1	31190164	31196590	chr1	31262224	31265634	1	1
chr1	31190164	31196590	chr1	31272865	31276663	2	1
chr1	31190164	31196590	chr1	31325302	31330722	2	1
chr1	31190164	31196590	chr1	31382501	31386180	2	1
chr1	31190164	31196590	chr1	31400163	31404357	3	1
chr1	31190164	31196590	chr1	31652817	31660346	1	1
chr1	31190164	31196590	chr1	31767411	31770935	1	1
chr1	31190164	31196590	chr1	31806222	31809837	1	1
chr1	31190164	31196590	chr1	32127805	32131665	1	1
chr1	31214827	31218363	chr1	31232090	31235656	1	1
chr1	31214827	31218363	chr1	31250639	31257138	5	1
chr1	31221584	31224792	chr1	31250639	31257138	2	1
chr1	31232090	31235656	chr1	31250639	31257138	3	1
chr1	31250639	31257138	chr1	31272865	31276663	2	1
chr1	31250639	31257138	chr1	31382501	31386180	8	0.994528478
chr1	31250639	31257138	chr1	31400163	31404357	5	1
chr1	31250639	31257138	chr1	31448669	31451912	1	1
chr1	31250639	31257138	chr1	31892829	31898284	1	1
chr1	31262224	31265634	chr1	31400163	31404357	1	1
chr1	31272865	31276663	chr1	31382501	31386180	10	0.002154796
chr1	31272865	31276663	chr1	31400163	31404357	19	2.55E-08
chr1	31272865	31276663	chr1	32252722	32257089	1	1
chr1	31325302	31330722	chr1	31382501	31386180	1	1
chr1	3406207	3409974	chr1	3480082	3483987	2	1
chr1	3406207	3409974	chr1	3530184	3533590	1	1
chr1	3406207	3409974	chr1	3534034	3539705	4	1
chr1	3406207	3409974	chr1	3690868	3694439	1	1
chr1	3406207	3409974	chr1	3742887	3746090	1	1
chr1	31348166	31351528	chr1	31382501	31386180	1	1
chr1	31348166	31351528	chr1	31400163	31404357	2	1
chr1	31348166	31351528	chr1	31652817	31660346	1	1
chr1	31382501	31386180	chr1	31400163	31404357	1	1
chr1	31382501	31386180	chr1	32012670	32016569	1	1
chr1	31535139	31540173	chr1	31626596	31630208	1	1
chr1	31535139	31540173	chr1	31892829	31898284	1	1
chr1	31626596	31630208	chr1	31652817	31660346	2	1
chr1	31626596	31630208	chr1	31686176	31689399	1	1
chr1	31626596	31630208	chr1	32028013	32031800	1	1
chr1	31633948	31637559	chr1	31652817	31660346	2	1
chr1	31633948	31637559	chr1	31806222	31809837	1	1
chr1	31633948	31637559	chr1	31865710	31871471	1	1
chr1	31633948	31637559	chr1	31892829	31898284	1	1
chr1	31633948	31637559	chr1	32012670	32016569	1	1
chr1	31633948	31637559	chr1	32082136	32085822	1	1
chr1	31633948	31637559	chr1	32252722	32257089	1	1
chr1	31652817	31660346	chr1	31686176	31689399	1	1
chr1	31652817	31660346	chr1	31806222	31809837	2	1
chr1	31652817	31660346	chr1	31865710	31871471	3	1
chr1	31652817	31660346	chr1	31892829	31898284	10	0.068690963
chr1	31652817	31660346	chr1	32012670	32016569	10	0.000419082
chr1	31652817	31660346	chr1	32034157	32037355	1	1
chr1	31652817	31660346	chr1	32051790	32055257	1	1
chr1	31652817	31660346	chr1	32057986	32061533	1	1
chr1	31652817	31660346	chr1	32082136	32085822	1	1
chr1	31652817	31660346	chr1	32209506	32213338	2	1
chr1	31652817	31660346	chr1	32252722	32257089	3	0.77365806
chr1	31652817	31660346	chr1	32344244	32348590	1	1
chr1	31686176	31689399	chr1	32028013	32031800	1	1
chr1	31729866	31733128	chr1	32051790	32055257	1	1
chr1	3433178	3436705	chr1	3534034	3539705	1	1
chr1	3433178	3436705	chr1	3700548	3703850	1	1
chr1	31767411	31770935	chr1	31892829	31898284	1	1
chr1	31806222	31809837	chr1	31892829	31898284	1	1
chr1	31806222	31809837	chr1	32012670	32016569	1	1
chr1	31865710	31871471	chr1	31892829	31898284	8	1
chr1	31865710	31871471	chr1	31931374	31934764	1	1
chr1	31865710	31871471	chr1	32012670	32016569	14	0.006540266
chr1	31865710	31871471	chr1	32051790	32055257	1	1
chr1	31865710	31871471	chr1	32057986	32061533	1	1
chr1	31865710	31871471	chr1	32082136	32085822	1	1
chr1	31865710	31871471	chr1	32209506	32213338	1	1
chr1	31865710	31871471	chr1	32215430	32218666	1	1
chr1	31865710	31871471	chr1	32252722	32257089	3	1
chr1	31872682	31875871	chr1	31892829	31898284	1	1
chr1	31872682	31875871	chr1	32012670	32016569	1	1
chr1	31872682	31875871	chr1	32028013	32031800	1	1
chr1	31892829	31898284	chr1	31931374	31934764	1	1
chr1	31892829	31898284	chr1	31948193	31951811	4	1
chr1	31892829	31898284	chr1	31970074	31973746	3	1
chr1	31892829	31898284	chr1	32012670	32016569	10	0.88109028
chr1	31892829	31898284	chr1	32051790	32055257	1	1
chr1	31892829	31898284	chr1	32057986	32061533	1	1
chr1	31892829	31898284	chr1	32127805	32131665	1	1
chr1	31892829	31898284	chr1	32279852	32283604	1	1
chr1	31948193	31951811	chr1	31970074	31973746	2	1
chr1	31970074	31973746	chr1	32012670	32016569	3	1
chr1	31970074	31973746	chr1	32226722	32232773	1	1
chr1	32012670	32016569	chr1	32028013	32031800	1	1
chr1	32012670	32016569	chr1	32051790	32055257	1	1
chr1	32012670	32016569	chr1	32337156	32340389	1	1
chr1	32028013	32031800	chr1	32057986	32061533	3	1
chr1	32028013	32031800	chr1	32082136	32085822	2	1
chr1	32028013	32031800	chr1	32097116	32100605	1	1
chr1	32028013	32031800	chr1	32109405	32112772	1	1
chr1	32028013	32031800	chr1	32127805	32131665	1	1
chr1	32028013	32031800	chr1	32209506	32213338	2	1
chr1	32028013	32031800	chr1	32252722	32257089	2	1
chr1	32028013	32031800	chr1	32736597	32741553	1	1
chr1	3480082	3483987	chr1	3530184	3533590	6	0.66656909
chr1	3480082	3483987	chr1	3534034	3539705	24	7.77E-08
chr1	3480082	3483987	chr1	3610443	3614294	1	1
chr1	3480082	3483987	chr1	3639261	3645673	12	1.05E-05
chr1	32034157	32037355	chr1	32057986	32061533	1	1
chr1	32034157	32037355	chr1	32082136	32085822	1	1
chr1	32034157	32037355	chr1	32178390	32183110	1	1
chr1	32051790	32055257	chr1	32082136	32085822	2	1
chr1	32051790	32055257	chr1	32169229	32172722	1	1
chr1	32051790	32055257	chr1	32209506	32213338	1	1
chr1	32051790	32055257	chr1	32221503	32224691	1	1
chr1	32051790	32055257	chr1	32252722	32257089	1	1
chr1	32057986	32061533	chr1	32082136	32085822	6	0.490013918
chr1	32057986	32061533	chr1	32127805	32131665	1	1
chr1	32057986	32061533	chr1	32252722	32257089	2	1
chr1	32057986	32061533	chr1	32408049	32411803	1	1
chr1	32082136	32085822	chr1	32097116	32100605	1	1
chr1	32082136	32085822	chr1	32148183	32151373	1	1
chr1	32082136	32085822	chr1	32209506	32213338	1	1
chr1	32082136	32085822	chr1	32252722	32257089	1	1
chr1	32082136	32085822	chr1	32427757	32431816	1	1
chr1	32082136	32085822	chr1	32467447	32471042	1	1
chr1	32082136	32085822	chr1	32754647	32759968	1	1
chr1	32097116	32100605	chr1	32252722	32257089	1	1
chr1	32109405	32112772	chr1	32127805	32131665	1	1
chr1	32109405	32112772	chr1	32178390	32183110	1	1
chr1	32109405	32112772	chr1	32353269	32356880	1	1
chr1	32109405	32112772	chr1	32368775	32372600	1	1
chr1	32109405	32112772	chr1	32477246	32480745	1	1
chr1	32109405	32112772	chr1	32536582	32540598	1	1
chr1	32109405	32112772	chr1	32669773	32673224	1	1
chr1	32127805	32131665	chr1	32169229	32172722	3	1
chr1	32127805	32131665	chr1	32209506	32213338	1	1
chr1	32127805	32131665	chr1	32215430	32218666	1	1
chr1	32127805	32131665	chr1	32226722	32232773	1	1
chr1	32127805	32131665	chr1	32252722	32257089	7	0.5222907
chr1	32127805	32131665	chr1	32427757	32431816	1	1
chr1	32127805	32131665	chr1	32477246	32480745	1	1
chr1	32127805	32131665	chr1	32527280	32531057	1	1
chr1	32127805	32131665	chr1	32642920	32647356	1	1
chr1	32127805	32131665	chr1	32669773	32673224	2	0.153650078
chr1	32127805	32131665	chr1	32858546	32862205	1	1
chr1	32133996	32137800	chr1	32187922	32191201	1	1
chr1	32133996	32137800	chr1	32209506	32213338	2	1
chr1	32133996	32137800	chr1	32252722	32257089	3	1
chr1	32133996	32137800	chr1	32312259	32316448	1	1
chr1	32133996	32137800	chr1	32736597	32741553	1	1
chr1	32133996	32137800	chr1	32864678	32871636	1	1
chr1	32148183	32151373	chr1	32187922	32191201	1	1
chr1	32169229	32172722	chr1	32215430	32218666	1	1
chr1	32169229	32172722	chr1	32252722	32257089	1	1
chr1	32169229	32172722	chr1	32290285	32294717	1	1
chr1	32169229	32172722	chr1	32446038	32452127	1	1
chr1	3530184	3533590	chr1	3639261	3645673	2	1
chr1	32178390	32183110	chr1	32209506	32213338	2	1
chr1	32178390	32183110	chr1	32226722	32232773	2	1
chr1	32178390	32183110	chr1	32252722	32257089	2	1
chr1	32178390	32183110	chr1	32427757	32431816	2	1
chr1	32178390	32183110	chr1	32527280	32531057	2	0.900979974
chr1	32178390	32183110	chr1	32571973	32576794	1	1
chr1	32178390	32183110	chr1	32877854	32881493	1	1
chr1	32187922	32191201	chr1	32226722	32232773	1	1
chr1	32187922	32191201	chr1	32252722	32257089	1	1
chr1	32187922	32191201	chr1	32477246	32480745	1	1
chr1	32187922	32191201	chr1	32912221	32916685	1	0.941199633
chr1	32209506	32213338	chr1	32221503	32224691	1	1
chr1	32209506	32213338	chr1	32226722	32232773	2	1
chr1	32209506	32213338	chr1	32290285	32294717	1	1
chr1	32209506	32213338	chr1	32427757	32431816	1	1
chr1	32209506	32213338	chr1	32467447	32471042	1	1
chr1	32209506	32213338	chr1	32799041	32803449	1	1
chr1	32215430	32218666	chr1	32427757	32431816	1	1
chr1	32226722	32232773	chr1	32252722	32257089	6	1
chr1	32226722	32232773	chr1	32344244	32348590	1	1
chr1	32226722	32232773	chr1	32408049	32411803	1	1
chr1	32226722	32232773	chr1	32427757	32431816	2	1
chr1	32226722	32232773	chr1	32527280	32531057	1	1
chr1	32226722	32232773	chr1	32571973	32576794	2	1
chr1	32252722	32257089	chr1	32298609	32302041	1	1
chr1	32252722	32257089	chr1	32312259	32316448	1	1
chr1	32252722	32257089	chr1	32325507	32328832	1	1
chr1	32252722	32257089	chr1	32344244	32348590	1	1
chr1	32252722	32257089	chr1	32368775	32372600	1	1
chr1	32252722	32257089	chr1	32403857	32407467	1	1
chr1	32252722	32257089	chr1	32427757	32431816	9	0.765294736
chr1	32252722	32257089	chr1	32441801	32445196	1	1
chr1	32252722	32257089	chr1	32642920	32647356	1	1
chr1	32279852	32283604	chr1	32290285	32294717	4	1
chr1	32279852	32283604	chr1	32298609	32302041	1	1
chr1	32279852	32283604	chr1	32312259	32316448	1	1
chr1	32279852	32283604	chr1	32325507	32328832	3	1
chr1	32279852	32283604	chr1	32344244	32348590	3	1
chr1	32279852	32283604	chr1	32353269	32356880	2	1
chr1	32279852	32283604	chr1	32368775	32372600	2	1
chr1	32279852	32283604	chr1	32403857	32407467	4	1
chr1	32279852	32283604	chr1	32408049	32411803	1	1
chr1	32279852	32283604	chr1	32420201	32425328	2	1
chr1	32279852	32283604	chr1	32427757	32431816	8	1
chr1	32290285	32294717	chr1	32312259	32316448	1	1
chr1	32290285	32294717	chr1	32330907	32334121	1	1
chr1	32290285	32294717	chr1	32337156	32340389	1	1
chr1	32290285	32294717	chr1	32403857	32407467	1	1
chr1	32290285	32294717	chr1	32408049	32411803	1	1
chr1	32290285	32294717	chr1	32420201	32425328	1	1
chr1	32290285	32294717	chr1	32427757	32431816	2	1
chr1	32290285	32294717	chr1	32467447	32471042	1	1
chr1	32298609	32302041	chr1	32312259	32316448	1	1
chr1	32298609	32302041	chr1	32344244	32348590	1	1
chr1	32298609	32302041	chr1	32368775	32372600	1	1
chr1	32298609	32302041	chr1	32427757	32431816	2	1
chr1	32298609	32302041	chr1	32636332	32640114	1	1
chr1	3534034	3539705	chr1	3639261	3645673	7	1
chr1	32312259	32316448	chr1	32344244	32348590	1	1
chr1	32312259	32316448	chr1	32420201	32425328	1	1
chr1	32325507	32328832	chr1	32344244	32348590	1	1
chr1	32325507	32328832	chr1	32368775	32372600	1	1
chr1	32330907	32334121	chr1	32368775	32372600	1	1
chr1	32330907	32334121	chr1	32420201	32425328	1	1
chr1	32330907	32334121	chr1	32477246	32480745	1	1
chr1	32344244	32348590	chr1	32368775	32372600	1	1
chr1	32344244	32348590	chr1	32408049	32411803	1	1
chr1	32353269	32356880	chr1	32403857	32407467	1	1
chr1	32353269	32356880	chr1	32427757	32431816	1	1
chr1	32368775	32372600	chr1	32427757	32431816	3	1
chr1	32403857	32407467	chr1	32420201	32425328	4	1
chr1	32403857	32407467	chr1	32427757	32431816	16	0.046055604
chr1	32403857	32407467	chr1	32477246	32480745	1	1
chr1	32408049	32411803	chr1	32420201	32425328	3	1
chr1	32408049	32411803	chr1	32427757	32431816	1	1
chr1	32420201	32425328	chr1	32467447	32471042	1	1
chr1	3564885	3568533	chr1	3639261	3645673	1	1
chr1	32427757	32431816	chr1	32446038	32452127	5	1
chr1	32427757	32431816	chr1	32467447	32471042	2	1
chr1	32427757	32431816	chr1	32477246	32480745	2	1
chr1	32427757	32431816	chr1	32527280	32531057	2	1
chr1	32427757	32431816	chr1	32754647	32759968	1	1
chr1	32427757	32431816	chr1	32877854	32881493	1	1
chr1	32441801	32445196	chr1	32477246	32480745	2	1
chr1	32446038	32452127	chr1	32467447	32471042	2	1
chr1	32446038	32452127	chr1	32477246	32480745	1	1
chr1	32446038	32452127	chr1	32786003	32789339	1	1
chr1	32509078	32512266	chr1	32591930	32595269	1	1
chr1	32536582	32540598	chr1	32571973	32576794	1	1
chr1	32536582	32540598	chr1	32836109	32839762	1	1
chr1	32571973	32576794	chr1	32636332	32640114	3	0.556103952
chr1	32571973	32576794	chr1	32642920	32647356	3	1
chr1	32571973	32576794	chr1	32799041	32803449	1	1
chr1	32571973	32576794	chr1	32836109	32839762	1	1
chr1	32591930	32595269	chr1	32679501	32683449	1	1
chr1	3610443	3614294	chr1	3639261	3645673	7	0.035882891
chr1	3610443	3614294	chr1	3716188	3719905	1	1
chr1	32610579	32613842	chr1	32669773	32673224	1	1
chr1	32636332	32640114	chr1	32664329	32668870	2	1
chr1	32636332	32640114	chr1	32754647	32759968	1	1
chr1	32642920	32647356	chr1	32664329	32668870	2	1
chr1	32642920	32647356	chr1	32669773	32673224	1	1
chr1	32642920	32647356	chr1	32712011	32717379	1	1
chr1	32642920	32647356	chr1	32736597	32741553	2	1
chr1	32642920	32647356	chr1	32754647	32759968	1	1
chr1	32642920	32647356	chr1	32799041	32803449	1	1
chr1	32642920	32647356	chr1	32836109	32839762	1	1
chr1	32664329	32668870	chr1	32679501	32683449	1	1
chr1	32664329	32668870	chr1	32727765	32732811	1	1
chr1	32664329	32668870	chr1	32799041	32803449	1	1
chr1	32664329	32668870	chr1	32836109	32839762	3	1
chr1	32664329	32668870	chr1	32912221	32916685	1	1
chr1	32669773	32673224	chr1	32712011	32717379	1	1
chr1	32669773	32673224	chr1	32799041	32803449	1	1
chr1	32669773	32673224	chr1	32864678	32871636	1	1
chr1	32679501	32683449	chr1	32712011	32717379	1	1
chr1	32679501	32683449	chr1	32727765	32732811	1	1
chr1	32679501	32683449	chr1	32736597	32741553	3	1
chr1	32679501	32683449	chr1	32754647	32759968	3	1
chr1	32679501	32683449	chr1	32799041	32803449	2	1
chr1	32679501	32683449	chr1	32823854	32827286	1	1
chr1	32679501	32683449	chr1	32836109	32839762	1	1
chr1	32679501	32683449	chr1	32864678	32871636	3	1
chr1	32679501	32683449	chr1	32877854	32881493	3	1
chr1	32679501	32683449	chr1	32935087	32938535	1	1
chr1	32679501	32683449	chr1	33162972	33166201	1	1
chr1	32686228	32691172	chr1	32703404	32707834	1	1
chr1	32686228	32691172	chr1	32736597	32741553	2	1
chr1	32686228	32691172	chr1	32786003	32789339	3	0.376766359
chr1	32686228	32691172	chr1	32799041	32803449	1	1
chr1	32686228	32691172	chr1	32823854	32827286	1	1
chr1	32686228	32691172	chr1	32836109	32839762	2	1
chr1	32703404	32707834	chr1	32736597	32741553	2	1
chr1	32703404	32707834	chr1	32754647	32759968	1	1
chr1	32703404	32707834	chr1	32814853	32818426	1	1
chr1	32703404	32707834	chr1	32836109	32839762	1	1
chr1	32703404	32707834	chr1	32877854	32881493	1	1
chr1	32712011	32717379	chr1	32727765	32732811	1	1
chr1	32712011	32717379	chr1	32736597	32741553	11	0.050201186
chr1	32712011	32717379	chr1	32754647	32759968	7	0.297919784
chr1	32712011	32717379	chr1	32780594	32783911	1	1
chr1	32712011	32717379	chr1	32799041	32803449	2	1
chr1	32712011	32717379	chr1	32823854	32827286	1	1
chr1	32712011	32717379	chr1	32836109	32839762	1	1
chr1	32712011	32717379	chr1	32858546	32862205	1	1
chr1	32727765	32732811	chr1	32754647	32759968	1	1
chr1	32727765	32732811	chr1	32799041	32803449	1	1
chr1	3639261	3645673	chr1	3716188	3719905	1	1
chr1	3639261	3645673	chr1	3825747	3829483	1	1
chr1	32736597	32741553	chr1	32799041	32803449	1	1
chr1	32754647	32759968	chr1	32786003	32789339	1	1
chr1	32754647	32759968	chr1	32799041	32803449	3	1
chr1	32754647	32759968	chr1	32935087	32938535	1	1
chr1	32780594	32783911	chr1	33397509	33401108	1	0.99987145
chr1	32786003	32789339	chr1	32814853	32818426	1	1
chr1	32786003	32789339	chr1	32823854	32827286	1	1
chr1	32786003	32789339	chr1	32877854	32881493	1	1
chr1	32799041	32803449	chr1	32814853	32818426	2	1
chr1	32799041	32803449	chr1	32858546	32862205	2	1
chr1	32799041	32803449	chr1	32864678	32871636	1	1
chr1	32799041	32803449	chr1	33084256	33090493	1	1
chr1	32836109	32839762	chr1	32864678	32871636	1	1
chr1	32858546	32862205	chr1	32877854	32881493	1	1
chr1	32858546	32862205	chr1	33176161	33179764	1	1
chr1	32864678	32871636	chr1	32877854	32881493	4	1
chr1	32864678	32871636	chr1	32912221	32916685	2	1
chr1	32864678	32871636	chr1	32984443	32988880	1	1
chr1	32864678	32871636	chr1	33236732	33240653	1	1
chr1	32864678	32871636	chr1	33250870	33254435	1	1
chr1	32864678	32871636	chr1	33336593	33340134	1	1
chr1	32864678	32871636	chr1	33340496	33344253	1	1
chr1	32864678	32871636	chr1	33356911	33360348	1	1
chr1	3690868	3694439	chr1	3716188	3719905	1	1
chr1	3690868	3694439	chr1	3772054	3776626	1	1
chr1	3690868	3694439	chr1	3825747	3829483	1	1
chr1	32877854	32881493	chr1	33340496	33344253	1	1
chr1	32912221	32916685	chr1	32964279	32968293	1	1
chr1	32912221	32916685	chr1	33003090	33008409	1	1
chr1	32912221	32916685	chr1	33022107	33026127	2	1
chr1	32912221	32916685	chr1	33114157	33118585	1	1
chr1	32912221	32916685	chr1	33176161	33179764	1	1
chr1	32912221	32916685	chr1	33236732	33240653	3	0.852039561
chr1	32912221	32916685	chr1	33356911	33360348	1	1
chr1	32912221	32916685	chr1	33550389	33555960	1	1
chr1	32912221	32916685	chr1	33590994	33595833	1	1
chr1	32964279	32968293	chr1	32984443	32988880	1	1
chr1	32964279	32968293	chr1	33003090	33008409	1	1
chr1	32964279	32968293	chr1	33250870	33254435	1	1
chr1	32984443	32988880	chr1	32997606	33001005	4	0.272152887
chr1	32984443	32988880	chr1	33003090	33008409	1	1
chr1	32984443	32988880	chr1	33084256	33090493	1	1
chr1	32984443	32988880	chr1	33114157	33118585	1	1
chr1	32984443	32988880	chr1	33236732	33240653	4	0.882570902
chr1	32984443	32988880	chr1	33356911	33360348	2	0.313513935
chr1	32984443	32988880	chr1	33544870	33548383	1	1
chr1	32997606	33001005	chr1	33114157	33118585	1	1
chr1	33003090	33008409	chr1	33022107	33026127	1	1
chr1	33003090	33008409	chr1	33114157	33118585	1	1
chr1	33022107	33026127	chr1	33084256	33090493	1	1
chr1	33084256	33090493	chr1	33114157	33118585	1	1
chr1	33091600	33094921	chr1	33114157	33118585	1	1
chr1	3700548	3703850	chr1	3716188	3719905	1	1
chr1	33114157	33118585	chr1	33236732	33240653	1	1
chr1	33176161	33179764	chr1	33236732	33240653	6	1
chr1	33176161	33179764	chr1	33250870	33254435	3	0.916589335
chr1	33176161	33179764	chr1	33265229	33268503	1	1
chr1	33176161	33179764	chr1	33292489	33295683	1	1
chr1	33176161	33179764	chr1	33336593	33340134	3	1
chr1	33176161	33179764	chr1	33350718	33354124	1	1
chr1	33176161	33179764	chr1	33559040	33562568	1	1
chr1	33176161	33179764	chr1	33831626	33835471	2	0.448346152
chr1	33205311	33208839	chr1	33236732	33240653	1	1
chr1	33213903	33217147	chr1	33236732	33240653	3	0.912982606
chr1	33236732	33240653	chr1	33250870	33254435	1	1
chr1	33236732	33240653	chr1	33336593	33340134	1	1
chr1	33265229	33268503	chr1	33559040	33562568	1	1
chr1	33265229	33268503	chr1	33831626	33835471	1	1
chr1	33281383	33284903	chr1	33336593	33340134	1	1
chr1	33281383	33284903	chr1	33350718	33354124	1	1
chr1	33281383	33284903	chr1	33397509	33401108	1	1
chr1	33292489	33295683	chr1	33340496	33344253	1	1
chr1	33292489	33295683	chr1	33456457	33459821	1	1
chr1	33292489	33295683	chr1	33519174	33523193	1	1
chr1	33336593	33340134	chr1	33519174	33523193	2	1
chr1	33336593	33340134	chr1	33550389	33555960	3	1
chr1	33336593	33340134	chr1	33563401	33567047	1	1
chr1	33336593	33340134	chr1	33682880	33686091	1	1
chr1	33336593	33340134	chr1	33759549	33766198	1	1
chr1	33336593	33340134	chr1	33933921	33938256	1	1
chr1	33340496	33344253	chr1	33356911	33360348	1	1
chr1	33340496	33344253	chr1	33471241	33474654	2	1
chr1	33340496	33344253	chr1	33500113	33504343	1	1
chr1	33340496	33344253	chr1	33519174	33523193	1	1
chr1	33340496	33344253	chr1	33550389	33555960	9	1.79E-05
chr1	33340496	33344253	chr1	33590994	33595833	1	1
chr1	33340496	33344253	chr1	33933921	33938256	1	1
chr1	33350718	33354124	chr1	33550389	33555960	1	1
chr1	33356911	33360348	chr1	33519174	33523193	1	1
chr1	33356911	33360348	chr1	33720999	33724250	1	1
chr1	33356911	33360348	chr1	33759549	33766198	1	1
chr1	33356911	33360348	chr1	33933921	33938256	1	1
chr1	33397509	33401108	chr1	33429362	33432550	1	1
chr1	33397509	33401108	chr1	33478675	33481883	2	1
chr1	33397509	33401108	chr1	33519174	33523193	4	0.379403146
chr1	33397509	33401108	chr1	33550389	33555960	1	1
chr1	33397509	33401108	chr1	33590994	33595833	1	1
chr1	33397509	33401108	chr1	33651204	33654471	1	1
chr1	33397509	33401108	chr1	33759549	33766198	1	1
chr1	33397509	33401108	chr1	33814399	33817595	1	1
chr1	33429362	33432550	chr1	33471241	33474654	1	1
chr1	33456457	33459821	chr1	33500113	33504343	1	1
chr1	33456457	33459821	chr1	33519174	33523193	1	1
chr1	33456457	33459821	chr1	33576115	33579594	1	1
chr1	33471241	33474654	chr1	33550389	33555960	1	1
chr1	33478675	33481883	chr1	33519174	33523193	1	1
chr1	33478675	33481883	chr1	33611963	33615359	1	1
chr1	33500113	33504343	chr1	33519174	33523193	1	1
chr1	33500113	33504343	chr1	33544870	33548383	1	1
chr1	33500113	33504343	chr1	33563401	33567047	1	1
chr1	33500113	33504343	chr1	33576115	33579594	1	1
chr1	33500113	33504343	chr1	33590994	33595833	2	1
chr1	33519174	33523193	chr1	33544870	33548383	2	1
chr1	33519174	33523193	chr1	33550389	33555960	6	0.530763938
chr1	33519174	33523193	chr1	33559040	33562568	2	1
chr1	33519174	33523193	chr1	33563401	33567047	3	1
chr1	33519174	33523193	chr1	33590994	33595833	5	1
chr1	33519174	33523193	chr1	33611963	33615359	1	1
chr1	33544870	33548383	chr1	33590994	33595833	1	1
chr1	33544870	33548383	chr1	33601639	33605497	4	0.115948766
chr1	33550389	33555960	chr1	33563401	33567047	1	1
chr1	33550389	33555960	chr1	33576115	33579594	1	1
chr1	33550389	33555960	chr1	33933921	33938256	1	1
chr1	33550389	33555960	chr1	34076977	34080434	1	1
chr1	33559040	33562568	chr1	33576115	33579594	1	1
chr1	33559040	33562568	chr1	33590994	33595833	4	1
chr1	33559040	33562568	chr1	33611963	33615359	1	1
chr1	33559040	33562568	chr1	33645243	33649409	2	1
chr1	33563401	33567047	chr1	33576115	33579594	1	1
chr1	33563401	33567047	chr1	33590994	33595833	2	1
chr1	33563401	33567047	chr1	33601639	33605497	1	1
chr1	33563401	33567047	chr1	33632750	33636071	1	1
chr1	33563401	33567047	chr1	33645243	33649409	1	1
chr1	33576115	33579594	chr1	33611963	33615359	1	1
chr1	33576115	33579594	chr1	33632750	33636071	2	0.706104441
chr1	33576115	33579594	chr1	33759549	33766198	3	1
chr1	33576115	33579594	chr1	33831626	33835471	1	1
chr1	33590994	33595833	chr1	33611963	33615359	1	1
chr1	33590994	33595833	chr1	33645243	33649409	2	1
chr1	33590994	33595833	chr1	33651204	33654471	1	1
chr1	33590994	33595833	chr1	33759549	33766198	2	1
chr1	33590994	33595833	chr1	33933921	33938256	1	1
chr1	33601639	33605497	chr1	33617266	33620602	1	1
chr1	33601639	33605497	chr1	33831626	33835471	2	1
chr1	33601639	33605497	chr1	33933921	33938256	2	1
chr1	33601639	33605497	chr1	34076977	34080434	1	1
chr1	33611963	33615359	chr1	33759549	33766198	1	1
chr1	33617266	33620602	chr1	33632750	33636071	1	1
chr1	33617266	33620602	chr1	33933921	33938256	1	1
chr1	33632750	33636071	chr1	33759549	33766198	1	1
chr1	33645243	33649409	chr1	33698198	33701459	1	1
chr1	33645243	33649409	chr1	33933921	33938256	1	1
chr1	33651204	33654471	chr1	33682880	33686091	1	1
chr1	33651204	33654471	chr1	33895494	33898694	1	1
chr1	33682880	33686091	chr1	33698198	33701459	1	1
chr1	33698198	33701459	chr1	33759549	33766198	1	1
chr1	33698198	33701459	chr1	33919789	33923391	1	1
chr1	33759549	33766198	chr1	33831626	33835471	8	1
chr1	33759549	33766198	chr1	33919789	33923391	6	0.418502484
chr1	33759549	33766198	chr1	33933921	33938256	7	0.297919784
chr1	33814399	33817595	chr1	33919789	33923391	1	1
chr1	33831626	33835471	chr1	33919789	33923391	6	0.312921958
chr1	33831626	33835471	chr1	33933921	33938256	9	0.015235576
chr1	3772054	3776626	chr1	3796055	3799765	3	1
chr1	3772054	3776626	chr1	3801745	3805220	3	1
chr1	3772054	3776626	chr1	3814683	3817923	4	0.740491101
chr1	3772054	3776626	chr1	3822328	3825620	2	1
chr1	3772054	3776626	chr1	3825747	3829483	2	1
chr1	3772054	3776626	chr1	3843431	3846668	1	1
chr1	33843139	33846340	chr1	33933921	33938256	2	1
chr1	33895494	33898694	chr1	33933921	33938256	1	1
chr1	33919789	33923391	chr1	33933921	33938256	3	1
chr1	34076977	34080434	chr1	34096910	34102277	1	1
chr1	34089054	34092383	chr1	34105101	34108634	1	1
chr1	34096910	34102277	chr1	34477856	34481556	1	1
chr1	34096910	34102277	chr1	34577638	34581442	1	1
chr1	34105101	34108634	chr1	34477856	34481556	2	0.383555848
chr1	34118248	34121801	chr1	34577638	34581442	2	0.078474448
chr1	34118248	34121801	chr1	34942672	34945964	1	0.401583782
chr1	34199622	34203127	chr1	34924133	34927926	1	1
chr1	34199622	34203127	chr1	35061905	35065488	1	0.714767319
chr1	34577638	34581442	chr1	34806534	34809769	1	1
chr1	34577638	34581442	chr1	35206685	35210244	1	1
chr1	34620806	34624430	chr1	35206685	35210244	1	1
chr1	34862954	34866581	chr1	34924133	34927926	3	1
chr1	34924133	34927926	chr1	35056318	35059712	2	1
chr1	34924133	34927926	chr1	35061905	35065488	6	0.009219822
chr1	34924133	34927926	chr1	35145328	35148998	1	1
chr1	34924133	34927926	chr1	35206685	35210244	4	0.06651929
chr1	34942672	34945964	chr1	35061905	35065488	1	1
chr1	35011133	35016759	chr1	35056318	35059712	1	1
chr1	35011133	35016759	chr1	35061905	35065488	1	1
chr1	35011133	35016759	chr1	35145328	35148998	2	1
chr1	35011133	35016759	chr1	35206685	35210244	4	0.051142759
chr1	35056318	35059712	chr1	35206685	35210244	2	1
chr1	3801745	3805220	chr1	3814683	3817923	1	1
chr1	35145328	35148998	chr1	35206685	35210244	1	1
chr1	35145328	35148998	chr1	35762566	35766038	1	1
chr1	35206685	35210244	chr1	36009105	36012560	1	0.830464917
chr1	35250465	35255612	chr1	35330318	35334024	4	0.750765082
chr1	35250465	35255612	chr1	35576734	35580322	1	1
chr1	35250465	35255612	chr1	35914740	35918955	1	1
chr1	35250465	35255612	chr1	36009105	36012560	1	1
chr1	35250465	35255612	chr1	36179385	36183233	1	1
chr1	35316637	35320462	chr1	35330318	35334024	1	1
chr1	35316637	35320462	chr1	35495139	35499150	1	1
chr1	35316637	35320462	chr1	35576734	35580322	1	1
chr1	35316637	35320462	chr1	35655774	35660403	1	1
chr1	35316637	35320462	chr1	35732569	35735918	1	1
chr1	35316637	35320462	chr1	35762566	35766038	1	1
chr1	35316637	35320462	chr1	35908178	35911511	1	1
chr1	35316637	35320462	chr1	36238444	36242184	1	1
chr1	35322904	35327434	chr1	35360814	35364087	1	1
chr1	35322904	35327434	chr1	35970119	35973602	1	1
chr1	35330318	35334024	chr1	35360814	35364087	1	1
chr1	35330318	35334024	chr1	35371633	35374963	1	1
chr1	35330318	35334024	chr1	35448578	35452751	2	1
chr1	35330318	35334024	chr1	35620817	35624068	1	1
chr1	35330318	35334024	chr1	35762566	35766038	2	0.095818072
chr1	35360814	35364087	chr1	35371633	35374963	1	1
chr1	35360814	35364087	chr1	35388983	35392295	1	1
chr1	35360814	35364087	chr1	35914740	35918955	1	1
chr1	35360814	35364087	chr1	36179385	36183233	1	0.993350242
chr1	3814683	3817923	chr1	4231602	4235167	1	1
chr1	892420	897531	chr1	1071262	1074721	1	1
chr1	35388983	35392295	chr1	35655774	35660403	1	1
chr1	35388983	35392295	chr1	36032850	36036581	1	1
chr1	35448578	35452751	chr1	35495139	35499150	1	1
chr1	35448578	35452751	chr1	35561200	35564797	1	1
chr1	35448578	35452751	chr1	35624219	35627490	1	1
chr1	35448578	35452751	chr1	35655774	35660403	1	1
chr1	35448578	35452751	chr1	35732569	35735918	1	1
chr1	35448578	35452751	chr1	36032850	36036581	1	1
chr1	35495139	35499150	chr1	35543167	35546970	1	1
chr1	35543167	35546970	chr1	35561200	35564797	2	1
chr1	35543167	35546970	chr1	35576734	35580322	1	1
chr1	35561200	35564797	chr1	35576734	35580322	1	1
chr1	35561200	35564797	chr1	35655774	35660403	1	1
chr1	35561200	35564797	chr1	35665823	35669741	1	1
chr1	35576734	35580322	chr1	35624219	35627490	1	1
chr1	35620817	35624068	chr1	35665823	35669741	1	1
chr1	35655774	35660403	chr1	35732569	35735918	1	1
chr1	35655774	35660403	chr1	35762566	35766038	1	1
chr1	35655774	35660403	chr1	36041810	36045363	1	1
chr1	3822328	3825620	chr1	4105069	4109281	1	1
chr1	3822328	3825620	chr1	4231602	4235167	1	1
chr1	35665823	35669741	chr1	35685002	35688455	1	1
chr1	35665823	35669741	chr1	35732569	35735918	1	1
chr1	35665823	35669741	chr1	35762566	35766038	3	0.726230737
chr1	35665823	35669741	chr1	35914740	35918955	1	1
chr1	35665823	35669741	chr1	36001931	36006484	2	1
chr1	35665823	35669741	chr1	36028620	36032249	2	1
chr1	35750132	35753627	chr1	35762566	35766038	1	1
chr1	35762566	35766038	chr1	36028620	36032249	1	1
chr1	35762566	35766038	chr1	36172694	36176183	1	1
chr1	35762566	35766038	chr1	36190595	36194478	1	1
chr1	35762566	35766038	chr1	36238444	36242184	1	1
chr1	35908178	35911511	chr1	36032850	36036581	1	1
chr1	35914740	35918955	chr1	35970119	35973602	3	1
chr1	35914740	35918955	chr1	36001931	36006484	1	1
chr1	35914740	35918955	chr1	36009105	36012560	2	1
chr1	35914740	35918955	chr1	36021800	36026348	4	1
chr1	35914740	35918955	chr1	36028620	36032249	16	9.91E-07
chr1	35914740	35918955	chr1	36032850	36036581	3	1
chr1	35914740	35918955	chr1	36041810	36045363	1	1
chr1	35914740	35918955	chr1	36110249	36113528	2	1
chr1	35914740	35918955	chr1	36179385	36183233	5	0.430363119
chr1	35914740	35918955	chr1	36190595	36194478	2	1
chr1	35970119	35973602	chr1	36001931	36006484	1	1
chr1	35970119	35973602	chr1	36009105	36012560	1	1
chr1	35970119	35973602	chr1	36021800	36026348	1	1
chr1	36001931	36006484	chr1	36021800	36026348	1	1
chr1	36009105	36012560	chr1	36190595	36194478	1	1
chr1	3825747	3829483	chr1	4105069	4109281	3	0.430928843
chr1	3825747	3829483	chr1	4231602	4235167	1	1
chr1	3825747	3829483	chr1	4710932	4714619	3	0.003415906
chr1	36028620	36032249	chr1	36179385	36183233	4	1
chr1	36028620	36032249	chr1	36238444	36242184	5	0.017403304
chr1	36032850	36036581	chr1	36105549	36108881	1	1
chr1	36032850	36036581	chr1	36172694	36176183	2	1
chr1	36032850	36036581	chr1	36179385	36183233	4	1
chr1	36032850	36036581	chr1	36190595	36194478	7	0.093146106
chr1	36032850	36036581	chr1	36238444	36242184	7	0.003202034
chr1	36032850	36036581	chr1	36598604	36602394	1	1
chr1	36041810	36045363	chr1	36179385	36183233	1	1
chr1	36041810	36045363	chr1	36861167	36865417	1	0.533774547
chr1	36105549	36108881	chr1	36190595	36194478	1	1
chr1	36105549	36108881	chr1	36928304	36932015	1	0.63822219
chr1	36179385	36183233	chr1	36190595	36194478	2	1
chr1	36190595	36194478	chr1	36238444	36242184	2	1
chr1	36190595	36194478	chr1	36552442	36556195	1	1
chr1	36190595	36194478	chr1	36884654	36888647	2	0.44849964
chr1	36238444	36242184	chr1	36552442	36556195	1	1
chr1	36238444	36242184	chr1	36980368	36983888	1	0.944634275
chr1	36322013	36325435	chr1	36561166	36567498	2	1
chr1	36346914	36350462	chr1	36552442	36556195	3	0.130290466
chr1	36346914	36350462	chr1	36651824	36655945	1	1
chr1	36552442	36556195	chr1	36598604	36602394	1	1
chr1	36552442	36556195	chr1	36651824	36655945	1	1
chr1	36552442	36556195	chr1	36770313	36774551	1	1
chr1	36552442	36556195	chr1	36884654	36888647	1	1
chr1	36561166	36567498	chr1	36598604	36602394	3	1
chr1	36561166	36567498	chr1	36613193	36617235	2	1
chr1	36561166	36567498	chr1	36651824	36655945	14	0.053958731
chr1	36561166	36567498	chr1	36749342	36753225	4	1
chr1	36561166	36567498	chr1	36763948	36767801	2	1
chr1	36561166	36567498	chr1	36787882	36791368	1	1
chr1	36561166	36567498	chr1	36830526	36836626	2	1
chr1	36561166	36567498	chr1	36861167	36865417	1	1
chr1	36561166	36567498	chr1	36884654	36888647	4	1
chr1	36561166	36567498	chr1	37388358	37391665	1	1
chr1	36598604	36602394	chr1	36651824	36655945	1	1
chr1	36598604	36602394	chr1	36770313	36774551	1	1
chr1	36598604	36602394	chr1	36884654	36888647	1	1
chr1	36613193	36617235	chr1	36624995	36628261	1	1
chr1	36613193	36617235	chr1	36651824	36655945	11	0.641687335
chr1	36613193	36617235	chr1	36687391	36692599	6	0.337968505
chr1	36613193	36617235	chr1	36749342	36753225	2	1
chr1	36613193	36617235	chr1	36763948	36767801	1	1
chr1	36613193	36617235	chr1	36806764	36810364	1	1
chr1	36613193	36617235	chr1	36830526	36836626	1	1
chr1	36613193	36617235	chr1	36848656	36853847	1	1
chr1	36613193	36617235	chr1	36861167	36865417	1	1
chr1	36613193	36617235	chr1	36884654	36888647	1	1
chr1	36613193	36617235	chr1	37388358	37391665	1	1
chr1	36624995	36628261	chr1	36749342	36753225	1	1
chr1	36624995	36628261	chr1	36884654	36888647	1	1
chr1	36651824	36655945	chr1	36681772	36684985	1	1
chr1	36651824	36655945	chr1	36749342	36753225	2	1
chr1	36651824	36655945	chr1	36770313	36774551	1	1
chr1	36651824	36655945	chr1	36787882	36791368	1	1
chr1	36749342	36753225	chr1	36763948	36767801	1	1
chr1	36749342	36753225	chr1	36884654	36888647	2	1
chr1	36763948	36767801	chr1	36830526	36836626	1	1
chr1	36763948	36767801	chr1	36848656	36853847	1	1
chr1	36763948	36767801	chr1	36884654	36888647	1	1
chr1	36770313	36774551	chr1	36848656	36853847	1	1
chr1	36770313	36774551	chr1	36884654	36888647	1	1
chr1	36806764	36810364	chr1	36830526	36836626	1	1
chr1	36806764	36810364	chr1	36884654	36888647	4	0.663874182
chr1	36806764	36810364	chr1	36980368	36983888	1	1
chr1	36830526	36836626	chr1	36884654	36888647	5	1
chr1	36848656	36853847	chr1	36861167	36865417	2	1
chr1	4105069	4109281	chr1	4231602	4235167	1	1
chr1	36861167	36865417	chr1	36884654	36888647	1	1
chr1	36884654	36888647	chr1	36910437	36913759	1	1
chr1	36884654	36888647	chr1	36921763	36925310	3	1
chr1	36884654	36888647	chr1	36928304	36932015	1	1
chr1	36884654	36888647	chr1	37017799	37021355	1	1
chr1	36884654	36888647	chr1	37167672	37171349	1	1
chr1	36910437	36913759	chr1	36921763	36925310	2	0.955140799
chr1	36910437	36913759	chr1	37006947	37010412	1	1
chr1	36910437	36913759	chr1	37017799	37021355	3	0.116607729
chr1	36910437	36913759	chr1	37500262	37507137	1	1
chr1	36921763	36925310	chr1	37913864	37917305	1	0.401033392
chr1	36980368	36983888	chr1	37073225	37076951	1	1
chr1	36980368	36983888	chr1	37167672	37171349	1	1
chr1	36980368	36983888	chr1	37388358	37391665	1	1
chr1	36980368	36983888	chr1	37787670	37791276	1	0.659557333
chr1	36980368	36983888	chr1	37898262	37902083	1	1
chr1	37006947	37010412	chr1	37073225	37076951	1	1
chr1	37006947	37010412	chr1	37951297	37954943	1	1
chr1	37017799	37021355	chr1	37039932	37043752	1	1
chr1	37017799	37021355	chr1	37073225	37076951	1	1
chr1	37017799	37021355	chr1	37195700	37199187	2	1
chr1	37017799	37021355	chr1	37500262	37507137	1	1
chr1	37017799	37021355	chr1	37531570	37534769	1	0.844038917
chr1	37017799	37021355	chr1	37560559	37564193	1	1
chr1	37017799	37021355	chr1	37787670	37791276	2	0.018950168
chr1	37017799	37021355	chr1	37951297	37954943	1	1
chr1	37039932	37043752	chr1	37073225	37076951	1	1
chr1	37039932	37043752	chr1	37114440	37118012	2	1
chr1	37039932	37043752	chr1	37195700	37199187	1	1
chr1	37039932	37043752	chr1	37493010	37496329	1	1
chr1	37039932	37043752	chr1	37500262	37507137	1	1
chr1	37039932	37043752	chr1	37641287	37644854	1	1
chr1	37039932	37043752	chr1	37898262	37902083	1	1
chr1	37039932	37043752	chr1	37918856	37922602	1	1
chr1	37039932	37043752	chr1	37951297	37954943	1	1
chr1	37073225	37076951	chr1	37167672	37171349	1	1
chr1	37073225	37076951	chr1	37328141	37331737	2	1
chr1	37073225	37076951	chr1	37560559	37564193	1	1
chr1	37073225	37076951	chr1	37898262	37902083	1	1
chr1	37076974	37080363	chr1	37114440	37118012	3	0.218451531
chr1	37076974	37080363	chr1	37167672	37171349	2	1
chr1	37076974	37080363	chr1	37500262	37507137	1	1
chr1	37076974	37080363	chr1	37549556	37552885	1	0.974421733
chr1	37167672	37171349	chr1	37253615	37256817	2	0.993828238
chr1	37167672	37171349	chr1	37328141	37331737	1	1
chr1	37167672	37171349	chr1	37484801	37488142	1	1
chr1	37167672	37171349	chr1	37549556	37552885	1	1
chr1	37167672	37171349	chr1	37787670	37791276	1	1
chr1	37167672	37171349	chr1	37898262	37902083	2	0.285081985
chr1	37195700	37199187	chr1	37493010	37496329	1	1
chr1	37195700	37199187	chr1	37898262	37902083	2	0.109278144
chr1	37328141	37331737	chr1	37388358	37391665	1	1
chr1	37328141	37331737	chr1	37500262	37507137	1	1
chr1	37328141	37331737	chr1	37641287	37644854	1	1
chr1	37328141	37331737	chr1	37772810	37776242	1	1
chr1	37328141	37331737	chr1	37787670	37791276	1	1
chr1	37328141	37331737	chr1	37898262	37902083	2	0.223521807
chr1	37328141	37331737	chr1	37951297	37954943	1	1
chr1	37388358	37391665	chr1	37560559	37564193	1	1
chr1	37388358	37391665	chr1	37898262	37902083	1	1
chr1	37388358	37391665	chr1	37978533	37982179	1	0.746560348
chr1	37484801	37488142	chr1	37549556	37552885	1	1
chr1	37484801	37488142	chr1	37898262	37902083	1	1
chr1	37500262	37507137	chr1	37787670	37791276	1	1
chr1	37500262	37507137	chr1	37898262	37902083	2	0.677424302
chr1	37531570	37534769	chr1	37549556	37552885	1	1
chr1	37531570	37534769	chr1	37898262	37902083	1	1
chr1	37549556	37552885	chr1	37874907	37878199	1	1
chr1	37560559	37564193	chr1	37641287	37644854	1	1
chr1	37560559	37564193	chr1	37898262	37902083	5	0.0008576
chr1	37772810	37776242	chr1	37898262	37902083	1	1
chr1	37787670	37791276	chr1	37898262	37902083	1	1
chr1	37787670	37791276	chr1	38066849	38070722	1	1
chr1	37874907	37878199	chr1	37898262	37902083	1	1
chr1	37898262	37902083	chr1	37913864	37917305	1	1
chr1	37898262	37902083	chr1	37937260	37941045	1	1
chr1	37898262	37902083	chr1	37951297	37954943	2	1
chr1	37898262	37902083	chr1	38501734	38507985	1	1
chr1	4710932	4714619	chr1	4884494	4888113	3	0.110419019
chr1	4710932	4714619	chr1	5344463	5348402	1	1
chr1	4710932	4714619	chr1	5679076	5683025	1	1
chr1	37918856	37922602	chr1	37951297	37954943	10	0.009903267
chr1	37918856	37922602	chr1	38025700	38029397	3	0.716750223
chr1	37918856	37922602	chr1	38059336	38063514	2	1
chr1	37918856	37922602	chr1	38146367	38150130	3	1
chr1	37918856	37922602	chr1	38228499	38233638	1	1
chr1	37918856	37922602	chr1	38352251	38358013	1	1
chr1	37918856	37922602	chr1	38383291	38386846	1	1
chr1	37937260	37941045	chr1	37951297	37954943	2	1
chr1	37937260	37941045	chr1	37978533	37982179	1	1
chr1	37951297	37954943	chr1	37978533	37982179	1	1
chr1	37951297	37954943	chr1	38018113	38021682	1	1
chr1	37951297	37954943	chr1	38146367	38150130	1	1
chr1	37978533	37982179	chr1	38018113	38021682	1	1
chr1	37978533	37982179	chr1	38216698	38220343	1	1
chr1	37978533	37982179	chr1	38259489	38263103	1	1
chr1	37978533	37982179	chr1	38323786	38327857	1	1
chr1	38018113	38021682	chr1	38146367	38150130	1	1
chr1	38018113	38021682	chr1	38387107	38393351	1	1
chr1	38025700	38029397	chr1	38137927	38141584	2	0.846765817
chr1	38025700	38029397	chr1	38146367	38150130	6	0.002385621
chr1	38025700	38029397	chr1	38228499	38233638	1	1
chr1	38059336	38063514	chr1	38137927	38141584	1	1
chr1	38059336	38063514	chr1	38146367	38150130	2	1
chr1	38059336	38063514	chr1	38154885	38159675	1	1
chr1	38066849	38070722	chr1	38086256	38089625	1	1
chr1	38066849	38070722	chr1	38146367	38150130	7	0.053181238
chr1	38066849	38070722	chr1	38154885	38159675	1	1
chr1	38066849	38070722	chr1	38438926	38442587	2	0.709651545
chr1	38086256	38089625	chr1	38146367	38150130	2	1
chr1	38086256	38089625	chr1	38228499	38233638	1	1
chr1	4714996	4718222	chr1	4884494	4888113	1	1
chr1	38146367	38150130	chr1	38438926	38442587	1	1
chr1	38146367	38150130	chr1	38482888	38486584	1	1
chr1	38146367	38150130	chr1	38490791	38494122	1	1
chr1	38154885	38159675	chr1	38259489	38263103	2	1
chr1	38154885	38159675	chr1	38271810	38274999	2	1
chr1	38154885	38159675	chr1	38323786	38327857	3	1
chr1	38216698	38220343	chr1	38867820	38871318	1	0.626142113
chr1	38228499	38233638	chr1	38438926	38442587	1	1
chr1	38228499	38233638	chr1	38517308	38520516	1	1
chr1	38259489	38263103	chr1	38323786	38327857	1	1
chr1	38271810	38274999	chr1	38323786	38327857	2	1
chr1	38271810	38274999	chr1	38352251	38358013	1	1
chr1	38271810	38274999	chr1	38387107	38393351	1	1
chr1	38275184	38278675	chr1	38323786	38327857	4	0.624767153
chr1	38275184	38278675	chr1	38482888	38486584	1	1
chr1	38323786	38327857	chr1	38352251	38358013	2	1
chr1	38323786	38327857	chr1	38387107	38393351	1	1
chr1	38323786	38327857	chr1	38400189	38403504	2	1
chr1	38323786	38327857	chr1	38438926	38442587	2	1
chr1	38323786	38327857	chr1	38453963	38457605	1	1
chr1	38323786	38327857	chr1	38482888	38486584	1	1
chr1	38323786	38327857	chr1	38593579	38597029	1	1
chr1	909703	913542	chr1	974507	977771	1	1
chr1	909703	913542	chr1	997510	1001152	1	1
chr1	909703	913542	chr1	1055838	1059512	1	1
chr1	909703	913542	chr1	1224077	1229170	1	1
chr1	909703	913542	chr1	1258380	1261577	1	1
chr1	909703	913542	chr1	1484994	1488345	1	0.786576296
chr1	38340066	38343302	chr1	38352251	38358013	1	1
chr1	38340066	38343302	chr1	38383291	38386846	1	1
chr1	38340066	38343302	chr1	38387107	38393351	1	1
chr1	38340066	38343302	chr1	38395316	38398504	1	1
chr1	38340066	38343302	chr1	38468622	38471939	1	1
chr1	38352251	38358013	chr1	38387107	38393351	1	1
chr1	38352251	38358013	chr1	38395316	38398504	1	1
chr1	38352251	38358013	chr1	38400189	38403504	2	1
chr1	38352251	38358013	chr1	38438926	38442587	2	1
chr1	38352251	38358013	chr1	38453963	38457605	1	1
chr1	38352251	38358013	chr1	38482888	38486584	1	1
chr1	38352251	38358013	chr1	38501734	38507985	1	1
chr1	38352251	38358013	chr1	38536040	38539428	1	1
chr1	38352251	38358013	chr1	39023704	39027108	1	1
chr1	38383291	38386846	chr1	38395316	38398504	1	1
chr1	38383291	38386846	chr1	38400189	38403504	4	0.021173904
chr1	38383291	38386846	chr1	38453963	38457605	2	1
chr1	38383291	38386846	chr1	38482888	38486584	1	1
chr1	38383291	38386846	chr1	39299189	39303017	1	1
chr1	38387107	38393351	chr1	38453963	38457605	1	1
chr1	38395316	38398504	chr1	38438926	38442587	1	1
chr1	38453963	38457605	chr1	38482888	38486584	1	1
chr1	38468622	38471939	chr1	38482888	38486584	1	1
chr1	38482888	38486584	chr1	38501734	38507985	1	1
chr1	38482888	38486584	chr1	38593579	38597029	1	1
chr1	5344463	5348402	chr1	5507063	5510416	1	1
chr1	5344463	5348402	chr1	5540415	5543924	1	1
chr1	38490791	38494122	chr1	38501734	38507985	1	1
chr1	38490791	38494122	chr1	39428354	39431692	1	0.340184062
chr1	38501734	38507985	chr1	38517308	38520516	1	1
chr1	38501734	38507985	chr1	38536040	38539428	1	1
chr1	38501734	38507985	chr1	39299189	39303017	3	0.001100831
chr1	38517308	38520516	chr1	39282081	39285895	1	0.878646749
chr1	38536040	38539428	chr1	38953811	38957359	1	1
chr1	38536040	38539428	chr1	39299189	39303017	1	1
chr1	38593579	38597029	chr1	39282081	39285895	1	1
chr1	38616996	38620395	chr1	38986270	38989469	1	1
chr1	38616996	38620395	chr1	39051010	39054709	1	1
chr1	38616996	38620395	chr1	39282081	39285895	1	1
chr1	38953811	38957359	chr1	39023704	39027108	1	1
chr1	38953811	38957359	chr1	39051010	39054709	4	0.061268756
chr1	38953811	38957359	chr1	39282081	39285895	1	1
chr1	38964554	38967878	chr1	39051010	39054709	2	1
chr1	38964554	38967878	chr1	39282081	39285895	1	1
chr1	38986270	38989469	chr1	39051010	39054709	1	1
chr1	5447287	5451024	chr1	5679076	5683025	1	1
chr1	39051010	39054709	chr1	39072295	39076059	1	1
chr1	39051010	39054709	chr1	39282081	39285895	2	1
chr1	39051010	39054709	chr1	39299189	39303017	3	0.60424333
chr1	39072295	39076059	chr1	39282081	39285895	8	2.24E-05
chr1	39072295	39076059	chr1	39299189	39303017	2	1
chr1	39072295	39076059	chr1	39556363	39559927	1	1
chr1	39079917	39083144	chr1	39282081	39285895	1	1
chr1	39282081	39285895	chr1	39299189	39303017	1	1
chr1	39282081	39285895	chr1	39355891	39359359	1	1
chr1	39282081	39285895	chr1	39722428	39726393	1	1
chr1	39299189	39303017	chr1	39323984	39327293	1	1
chr1	39299189	39303017	chr1	39355891	39359359	1	1
chr1	39299189	39303017	chr1	39552874	39556187	1	1
chr1	39299189	39303017	chr1	39556363	39559927	2	1
chr1	39323984	39327293	chr1	39455104	39458631	1	1
chr1	39323984	39327293	chr1	39471033	39474757	1	1
chr1	39323984	39327293	chr1	39490102	39495989	2	0.915517385
chr1	39323984	39327293	chr1	39515385	39518585	1	1
chr1	39323984	39327293	chr1	39556363	39559927	1	1
chr1	39336900	39341183	chr1	39490102	39495989	1	1
chr1	39336900	39341183	chr1	39556363	39559927	2	0.990927477
chr1	39355891	39359359	chr1	39490102	39495989	1	1
chr1	39355891	39359359	chr1	40003178	40007047	1	1
chr1	5481860	5485297	chr1	5679076	5683025	1	1
chr1	5481860	5485297	chr1	5695677	5699280	1	1
chr1	5481860	5485297	chr1	6167316	6170962	1	1
chr1	39441624	39445267	chr1	39455104	39458631	1	1
chr1	39455104	39458631	chr1	39471033	39474757	1	1
chr1	39455104	39458631	chr1	39490102	39495989	1	1
chr1	39455104	39458631	chr1	39556363	39559927	1	1
chr1	39455104	39458631	chr1	40366028	40369985	1	1
chr1	39460960	39464183	chr1	39556363	39559927	1	1
chr1	39490102	39495989	chr1	39556363	39559927	1	1
chr1	39490102	39495989	chr1	39792340	39795581	1	1
chr1	39552874	39556187	chr1	40003178	40007047	1	1
chr1	39556363	39559927	chr1	39593702	39597158	1	1
chr1	39556363	39559927	chr1	40184172	40187773	1	1
chr1	39562723	39566330	chr1	39647783	39651784	1	1
chr1	39562723	39566330	chr1	39655672	39660120	3	1
chr1	39562723	39566330	chr1	39722428	39726393	4	1
chr1	39562723	39566330	chr1	39730376	39733783	1	1
chr1	39562723	39566330	chr1	39842401	39845885	1	1
chr1	39562723	39566330	chr1	39851751	39855018	1	1
chr1	39562723	39566330	chr1	39875019	39878465	2	1
chr1	39562723	39566330	chr1	39955518	39959099	1	1
chr1	39562723	39566330	chr1	39971355	39976695	1	1
chr1	39562723	39566330	chr1	40003178	40007047	6	5.34E-06
chr1	39562723	39566330	chr1	40070073	40077214	1	1
chr1	39562723	39566330	chr1	40117453	40121245	2	0.599240654
chr1	5502876	5506401	chr1	5568159	5572064	1	1
chr1	39566631	39570215	chr1	39593702	39597158	1	1
chr1	39566631	39570215	chr1	39647783	39651784	1	1
chr1	39566631	39570215	chr1	39655672	39660120	5	1
chr1	39566631	39570215	chr1	39668522	39673617	1	1
chr1	39566631	39570215	chr1	39722428	39726393	18	1.51E-08
chr1	39566631	39570215	chr1	39797108	39800316	1	1
chr1	39566631	39570215	chr1	39851751	39855018	1	1
chr1	39566631	39570215	chr1	39875019	39878465	2	1
chr1	39566631	39570215	chr1	40184172	40187773	2	0.365234964
chr1	39593702	39597158	chr1	39655672	39660120	1	1
chr1	39593702	39597158	chr1	39668522	39673617	1	1
chr1	39593702	39597158	chr1	39730376	39733783	1	1
chr1	39600717	39604128	chr1	39655672	39660120	2	1
chr1	39600717	39604128	chr1	39722428	39726393	1	1
chr1	39600717	39604128	chr1	40184172	40187773	1	1
chr1	39647783	39651784	chr1	39668522	39673617	1	1
chr1	39647783	39651784	chr1	39722428	39726393	3	1
chr1	39647783	39651784	chr1	39842401	39845885	1	1
chr1	39647783	39651784	chr1	39875019	39878465	2	1
chr1	39655672	39660120	chr1	39668522	39673617	2	1
chr1	39655672	39660120	chr1	39678869	39683190	3	1
chr1	39655672	39660120	chr1	39694008	39697323	1	1
chr1	39655672	39660120	chr1	39722428	39726393	24	6.40E-07
chr1	39655672	39660120	chr1	39730376	39733783	3	1
chr1	39655672	39660120	chr1	40070073	40077214	1	1
chr1	39661076	39664325	chr1	39678869	39683190	1	1
chr1	39661076	39664325	chr1	39722428	39726393	2	1
chr1	39668522	39673617	chr1	39722428	39726393	5	1
chr1	39668522	39673617	chr1	39797108	39800316	1	1
chr1	39678869	39683190	chr1	39722428	39726393	1	1
chr1	39694008	39697323	chr1	39722428	39726393	1	1
chr1	39722428	39726393	chr1	40003178	40007047	1	1
chr1	39722428	39726393	chr1	40184172	40187773	1	1
chr1	39722428	39726393	chr1	40560455	40564884	1	1
chr1	39730376	39733783	chr1	39792340	39795581	1	1
chr1	39730376	39733783	chr1	39797108	39800316	1	1
chr1	39730376	39733783	chr1	39851751	39855018	2	0.699781162
chr1	39730376	39733783	chr1	40117453	40121245	1	1
chr1	39769883	39773134	chr1	39785688	39788943	1	1
chr1	39785688	39788943	chr1	39797108	39800316	2	1
chr1	39785688	39788943	chr1	39875019	39878465	1	1
chr1	39785688	39788943	chr1	39955518	39959099	1	1
chr1	39792340	39795581	chr1	39875019	39878465	1	1
chr1	39792340	39795581	chr1	40070073	40077214	1	1
chr1	39797108	39800316	chr1	39862978	39866399	2	1
chr1	39797108	39800316	chr1	40003178	40007047	1	1
chr1	39842401	39845885	chr1	40003178	40007047	1	1
chr1	39842401	39845885	chr1	40184172	40187773	1	1
chr1	39851751	39855018	chr1	40040941	40044387	1	1
chr1	39851751	39855018	chr1	40117453	40121245	1	1
chr1	39862978	39866399	chr1	40104026	40107293	1	1
chr1	39875019	39878465	chr1	40070073	40077214	1	1
chr1	39955518	39959099	chr1	39971355	39976695	1	1
chr1	39955518	39959099	chr1	40003178	40007047	1	1
chr1	39955518	39959099	chr1	40117453	40121245	1	1
chr1	5540415	5543924	chr1	5568159	5572064	1	1
chr1	5540415	5543924	chr1	5656977	5660617	1	1
chr1	5540415	5543924	chr1	5804022	5807828	1	1
chr1	39971355	39976695	chr1	40003178	40007047	1	1
chr1	40003178	40007047	chr1	40117453	40121245	1	1
chr1	40003178	40007047	chr1	40616973	40620741	1	1
chr1	40040941	40044387	chr1	40117453	40121245	2	1
chr1	40040941	40044387	chr1	40366028	40369985	1	1
chr1	40070073	40077214	chr1	40104026	40107293	1	1
chr1	40070073	40077214	chr1	40117453	40121245	8	0.871844607
chr1	40070073	40077214	chr1	40122089	40125695	7	0.649197707
chr1	40070073	40077214	chr1	40136472	40140380	1	1
chr1	40070073	40077214	chr1	40166055	40169533	1	1
chr1	40070073	40077214	chr1	40184172	40187773	1	1
chr1	40070073	40077214	chr1	40263469	40267577	1	1
chr1	40070073	40077214	chr1	40290827	40294077	1	1
chr1	40070073	40077214	chr1	40868526	40872610	1	1
chr1	40104026	40107293	chr1	40117453	40121245	1	1
chr1	40104026	40107293	chr1	40794557	40797890	1	0.498951952
chr1	40117453	40121245	chr1	40263469	40267577	1	1
chr1	40117453	40121245	chr1	40779315	40782967	1	1
chr1	40122089	40125695	chr1	40166055	40169533	1	1
chr1	40136472	40140380	chr1	40184172	40187773	6	0.002875786
chr1	40136472	40140380	chr1	40263469	40267577	1	1
chr1	40136472	40140380	chr1	40995636	41000623	1	1
chr1	40166055	40169533	chr1	40263469	40267577	1	1
chr1	40166055	40169533	chr1	40437555	40441246	1	1
chr1	5568159	5572064	chr1	5656977	5660617	1	1
chr1	5568159	5572064	chr1	5679076	5683025	3	1
chr1	5568159	5572064	chr1	5695677	5699280	1	1
chr1	5568159	5572064	chr1	5804022	5807828	7	0.009073756
chr1	5568159	5572064	chr1	5889362	5892648	1	1
chr1	5568159	5572064	chr1	5952270	5955853	2	0.538909052
chr1	5568159	5572064	chr1	6032352	6037569	1	1
chr1	5568159	5572064	chr1	6084724	6090453	1	1
chr1	5568159	5572064	chr1	6462837	6466816	1	1
chr1	5568159	5572064	chr1	6544938	6552162	1	1
chr1	40263469	40267577	chr1	40280775	40284968	2	1
chr1	40280775	40284968	chr1	40309722	40313007	1	1
chr1	40280775	40284968	chr1	40346767	40350453	1	1
chr1	40280775	40284968	chr1	40366028	40369985	5	1
chr1	40280775	40284968	chr1	40383396	40387225	2	1
chr1	40280775	40284968	chr1	40437555	40441246	16	6.80E-08
chr1	40280775	40284968	chr1	40482414	40485708	1	1
chr1	40280775	40284968	chr1	40496382	40499946	3	1
chr1	40280775	40284968	chr1	40542601	40546239	2	1
chr1	40280775	40284968	chr1	40802514	40806460	2	1
chr1	40309722	40313007	chr1	40346767	40350453	1	1
chr1	40309722	40313007	chr1	40383396	40387225	1	1
chr1	40309722	40313007	chr1	40437555	40441246	1	1
chr1	40346767	40350453	chr1	40802514	40806460	1	1
chr1	40366028	40369985	chr1	40437555	40441246	5	1
chr1	40383396	40387225	chr1	40437555	40441246	11	0.000444651
chr1	40383396	40387225	chr1	40496382	40499946	7	0.003337606
chr1	40419786	40423018	chr1	40503510	40508174	1	1
chr1	40437555	40441246	chr1	40496382	40499946	5	1
chr1	40437555	40441246	chr1	40503510	40508174	2	1
chr1	40437555	40441246	chr1	40523457	40527237	1	1
chr1	40437555	40441246	chr1	40542601	40546239	1	1
chr1	40437555	40441246	chr1	40802514	40806460	1	1
chr1	5573099	5576542	chr1	5656977	5660617	4	0.043313393
chr1	5573099	5576542	chr1	6027814	6031221	1	1
chr1	5573099	5576542	chr1	6032352	6037569	1	1
chr1	40482414	40485708	chr1	40496382	40499946	1	1
chr1	40496382	40499946	chr1	40802514	40806460	2	1
chr1	40496382	40499946	chr1	40868526	40872610	1	1
chr1	40503510	40508174	chr1	40523457	40527237	5	0.029844867
chr1	40503510	40508174	chr1	40560455	40564884	1	1
chr1	40503510	40508174	chr1	40779315	40782967	1	1
chr1	40503510	40508174	chr1	40802514	40806460	1	1
chr1	40503510	40508174	chr1	40995636	41000623	1	1
chr1	40523457	40527237	chr1	40542601	40546239	1	1
chr1	40542601	40546239	chr1	40607940	40611836	1	1
chr1	40542601	40546239	chr1	40616973	40620741	1	1
chr1	40542601	40546239	chr1	40721266	40725661	1	1
chr1	40542601	40546239	chr1	40769639	40773061	1	1
chr1	40542601	40546239	chr1	40779315	40782967	1	1
chr1	40542601	40546239	chr1	40802514	40806460	5	0.237398786
chr1	40542601	40546239	chr1	40868526	40872610	1	1
chr1	40542601	40546239	chr1	40902312	40906158	1	1
chr1	40548519	40552278	chr1	40607940	40611836	1	1
chr1	40548519	40552278	chr1	40752477	40755823	1	1
chr1	40548519	40552278	chr1	40802514	40806460	3	0.942936428
chr1	40560455	40564884	chr1	40868526	40872610	1	1
chr1	40607940	40611836	chr1	40696530	40699922	1	1
chr1	40607940	40611836	chr1	40779315	40782967	1	1
chr1	40607940	40611836	chr1	40802514	40806460	9	0.017159556
chr1	40607940	40611836	chr1	40853543	40856825	1	1
chr1	40607940	40611836	chr1	40868526	40872610	3	1
chr1	40607940	40611836	chr1	40902312	40906158	4	0.140063506
chr1	40607940	40611836	chr1	40914019	40917801	2	0.962467335
chr1	40607940	40611836	chr1	40972821	40976447	1	1
chr1	40607940	40611836	chr1	40995636	41000623	2	1
chr1	40607940	40611836	chr1	41056378	41059975	1	1
chr1	40607940	40611836	chr1	41312637	41317663	1	1
chr1	40616973	40620741	chr1	40647111	40650584	2	1
chr1	40616973	40620741	chr1	40721266	40725661	1	1
chr1	40616973	40620741	chr1	40769639	40773061	1	1
chr1	40616973	40620741	chr1	40779315	40782967	1	1
chr1	40616973	40620741	chr1	40802514	40806460	16	6.93E-07
chr1	40616973	40620741	chr1	40853543	40856825	1	1
chr1	40616973	40620741	chr1	40868526	40872610	4	1
chr1	40616973	40620741	chr1	40902312	40906158	3	1
chr1	40616973	40620741	chr1	40995636	41000623	1	1
chr1	40616973	40620741	chr1	41312637	41317663	1	1
chr1	40616973	40620741	chr1	41413077	41420224	1	1
chr1	40625192	40628807	chr1	40647111	40650584	1	1
chr1	40625192	40628807	chr1	40721266	40725661	1	1
chr1	40625192	40628807	chr1	40752477	40755823	1	1
chr1	40625192	40628807	chr1	40779315	40782967	1	1
chr1	5656977	5660617	chr1	5810914	5814123	1	1
chr1	40647111	40650584	chr1	40752477	40755823	1	1
chr1	40647111	40650584	chr1	40902312	40906158	1	1
chr1	40661867	40665065	chr1	40721266	40725661	1	1
chr1	40696530	40699922	chr1	40721266	40725661	1	1
chr1	40696530	40699922	chr1	40802514	40806460	1	1
chr1	40696530	40699922	chr1	40868526	40872610	1	1
chr1	40721266	40725661	chr1	40779315	40782967	2	1
chr1	40721266	40725661	chr1	40836123	40842131	1	1
chr1	40721266	40725661	chr1	40868526	40872610	2	1
chr1	40752477	40755823	chr1	40802514	40806460	2	1
chr1	40752477	40755823	chr1	40836123	40842131	1	1
chr1	40752477	40755823	chr1	40846860	40853047	1	1
chr1	40752477	40755823	chr1	40902312	40906158	1	1
chr1	40769639	40773061	chr1	40868526	40872610	2	1
chr1	40779315	40782967	chr1	40802514	40806460	2	1
chr1	40779315	40782967	chr1	40836123	40842131	1	1
chr1	40779315	40782967	chr1	40846860	40853047	1	1
chr1	40779315	40782967	chr1	40868526	40872610	3	1
chr1	40779315	40782967	chr1	41312637	41317663	1	1
chr1	40794557	40797890	chr1	40853543	40856825	1	1
chr1	40802514	40806460	chr1	40846860	40853047	1	1
chr1	40802514	40806460	chr1	40868526	40872610	19	0.000200641
chr1	40802514	40806460	chr1	40914019	40917801	2	1
chr1	40802514	40806460	chr1	40995636	41000623	1	1
chr1	40802514	40806460	chr1	41233903	41237344	1	1
chr1	40808813	40812016	chr1	40868526	40872610	3	1
chr1	5679076	5683025	chr1	5695677	5699280	2	1
chr1	5679076	5683025	chr1	5804022	5807828	3	1
chr1	5679076	5683025	chr1	5889362	5892648	1	1
chr1	5679076	5683025	chr1	5905960	5909258	1	1
chr1	5679076	5683025	chr1	6032352	6037569	1	1
chr1	917603	921471	chr1	934733	939115	3	1
chr1	917603	921471	chr1	947369	952587	2	1
chr1	917603	921471	chr1	966303	970335	1	1
chr1	917603	921471	chr1	993200	996632	1	1
chr1	917603	921471	chr1	997510	1001152	13	3.14E-07
chr1	917603	921471	chr1	1003235	1006430	2	1
chr1	917603	921471	chr1	1013604	1016966	2	0.814619695
chr1	917603	921471	chr1	1164517	1168895	1	1
chr1	917603	921471	chr1	1224077	1229170	1	1
chr1	917603	921471	chr1	1305303	1309397	2	1
chr1	917603	921471	chr1	1369229	1372474	1	1
chr1	40836123	40842131	chr1	40846860	40853047	7	0.065104994
chr1	40836123	40842131	chr1	40853543	40856825	2	1
chr1	40836123	40842131	chr1	40868526	40872610	4	1
chr1	40836123	40842131	chr1	40972821	40976447	1	1
chr1	40836123	40842131	chr1	40995636	41000623	1	1
chr1	40846860	40853047	chr1	40868526	40872610	3	1
chr1	40902312	40906158	chr1	40995636	41000623	1	1
chr1	40902312	40906158	chr1	41319725	41323054	1	1
chr1	40914019	40917801	chr1	40927316	40930696	2	0.84339615
chr1	40972821	40976447	chr1	41127775	41136651	1	1
chr1	40995636	41000623	chr1	41076344	41080257	2	1
chr1	40995636	41000623	chr1	41127775	41136651	2	1
chr1	40995636	41000623	chr1	41312637	41317663	2	1
chr1	40995636	41000623	chr1	41413077	41420224	1	1
chr1	41056378	41059975	chr1	41127775	41136651	4	1
chr1	41056378	41059975	chr1	41312637	41317663	5	0.19198019
chr1	41056378	41059975	chr1	41413077	41420224	1	1
chr1	41056378	41059975	chr1	41467813	41471436	1	1
chr1	5695677	5699280	chr1	5804022	5807828	5	0.087447118
chr1	5695677	5699280	chr1	5889362	5892648	2	0.385458098
chr1	5695677	5699280	chr1	5974430	5978112	2	0.9172481
chr1	5695677	5699280	chr1	6050642	6056599	1	1
chr1	5695677	5699280	chr1	6100005	6103413	1	1
chr1	5695677	5699280	chr1	6293811	6297004	1	1
chr1	41076344	41080257	chr1	41089064	41092681	3	1
chr1	41076344	41080257	chr1	41094482	41098027	1	1
chr1	41076344	41080257	chr1	41127775	41136651	24	5.29E-07
chr1	41076344	41080257	chr1	41155350	41159654	2	1
chr1	41076344	41080257	chr1	41233903	41237344	5	0.174025711
chr1	41076344	41080257	chr1	41238141	41242080	3	1
chr1	41076344	41080257	chr1	41259783	41263296	1	1
chr1	41076344	41080257	chr1	41304821	41308061	1	1
chr1	41076344	41080257	chr1	41312637	41317663	9	0.019152281
chr1	41076344	41080257	chr1	41326846	41330293	1	1
chr1	41076344	41080257	chr1	41413077	41420224	1	1
chr1	41076344	41080257	chr1	41977547	41983713	1	1
chr1	41089064	41092681	chr1	41104796	41108206	2	1
chr1	41089064	41092681	chr1	41127775	41136651	5	1
chr1	41089064	41092681	chr1	41233903	41237344	2	1
chr1	41089064	41092681	chr1	41312637	41317663	1	1
chr1	41089064	41092681	chr1	41413077	41420224	1	1
chr1	41094482	41098027	chr1	41127775	41136651	2	1
chr1	41094482	41098027	chr1	41228284	41231620	1	1
chr1	41094482	41098027	chr1	41233903	41237344	1	1
chr1	41094482	41098027	chr1	41312637	41317663	1	1
chr1	41104796	41108206	chr1	41127775	41136651	1	1
chr1	41127775	41136651	chr1	41155350	41159654	2	1
chr1	41127775	41136651	chr1	41228284	41231620	1	1
chr1	41127775	41136651	chr1	41238141	41242080	1	1
chr1	41127775	41136651	chr1	41312637	41317663	1	1
chr1	41127775	41136651	chr1	41319725	41323054	1	1
chr1	41155350	41159654	chr1	41238141	41242080	2	1
chr1	41233903	41237344	chr1	41312637	41317663	3	1
chr1	41233903	41237344	chr1	41413077	41420224	3	1
chr1	41238141	41242080	chr1	41259783	41263296	2	1
chr1	41238141	41242080	chr1	41312637	41317663	7	1
chr1	41238141	41242080	chr1	41413077	41420224	2	1
chr1	41238141	41242080	chr1	41478999	41482348	1	1
chr1	5699380	5702935	chr1	5804022	5807828	1	1
chr1	5699380	5702935	chr1	5974430	5978112	1	1
chr1	5699380	5702935	chr1	6032352	6037569	2	1
chr1	5699380	5702935	chr1	6303607	6308981	1	1
chr1	41259783	41263296	chr1	41319725	41323054	1	1
chr1	41312637	41317663	chr1	41326846	41330293	1	1
chr1	41312637	41317663	chr1	41413077	41420224	7	1
chr1	41312637	41317663	chr1	41704433	41707690	1	1
chr1	41319725	41323054	chr1	41413077	41420224	3	0.725180707
chr1	41413077	41420224	chr1	41478999	41482348	1	1
chr1	41413077	41420224	chr1	41896638	41900321	2	1
chr1	41467813	41471436	chr1	41478999	41482348	1	1
chr1	5725957	5730102	chr1	6100005	6103413	1	1
chr1	41704433	41707690	chr1	41732134	41736090	1	1
chr1	41732134	41736090	chr1	41746813	41750374	1	1
chr1	41732134	41736090	chr1	41777565	41781452	1	1
chr1	41732134	41736090	chr1	41880883	41884857	11	0.015521407
chr1	41732134	41736090	chr1	41896638	41900321	12	7.56E-07
chr1	41732134	41736090	chr1	41956371	41963098	4	0.297919784
chr1	41732134	41736090	chr1	41968014	41971325	1	1
chr1	41732134	41736090	chr1	41977547	41983713	1	1
chr1	41732134	41736090	chr1	42243455	42248536	1	1
chr1	41732134	41736090	chr1	42637389	42644587	1	1
chr1	41746813	41750374	chr1	41880883	41884857	5	0.890717368
chr1	41746813	41750374	chr1	41896638	41900321	4	0.216438637
chr1	41746813	41750374	chr1	41956371	41963098	1	1
chr1	41746813	41750374	chr1	41977547	41983713	1	1
chr1	41746813	41750374	chr1	42478405	42481777	1	1
chr1	41777565	41781452	chr1	41880883	41884857	11	0.037461472
chr1	41777565	41781452	chr1	41887588	41890919	1	1
chr1	41777565	41781452	chr1	41896638	41900321	1	1
chr1	41777565	41781452	chr1	41956371	41963098	1	1
chr1	41777565	41781452	chr1	42038015	42041891	1	1
chr1	41777565	41781452	chr1	42637389	42644587	1	1
chr1	41787028	41790642	chr1	41880883	41884857	10	0.00533059
chr1	41787028	41790642	chr1	41896638	41900321	2	1
chr1	41787028	41790642	chr1	41968014	41971325	1	1
chr1	41787028	41790642	chr1	41977547	41983713	2	1
chr1	41787028	41790642	chr1	42215548	42222164	1	1
chr1	41787028	41790642	chr1	42243455	42248536	1	1
chr1	41797395	41800642	chr1	41880883	41884857	1	1
chr1	41819197	41822511	chr1	41956371	41963098	1	1
chr1	41825246	41828538	chr1	41880883	41884857	2	1
chr1	41880883	41884857	chr1	41896638	41900321	2	1
chr1	41880883	41884857	chr1	41956371	41963098	1	1
chr1	41880883	41884857	chr1	41977547	41983713	1	1
chr1	41880883	41884857	chr1	42621777	42625365	1	1
chr1	5730655	5733924	chr1	6100005	6103413	1	1
chr1	41896638	41900321	chr1	41956371	41963098	1	1
chr1	41896638	41900321	chr1	41968014	41971325	1	1
chr1	41956371	41963098	chr1	42038015	42041891	1	1
chr1	41956371	41963098	chr1	42332475	42336132	1	1
chr1	41956371	41963098	chr1	42499364	42503674	1	1
chr1	41956371	41963098	chr1	42610780	42614659	2	0.434714332
chr1	41956371	41963098	chr1	42637389	42644587	1	1
chr1	41968014	41971325	chr1	41977547	41983713	1	1
chr1	41968014	41971325	chr1	42038015	42041891	1	1
chr1	41968014	41971325	chr1	42047993	42051429	1	1
chr1	41968014	41971325	chr1	42243455	42248536	1	1
chr1	41968014	41971325	chr1	42499364	42503674	1	1
chr1	41968014	41971325	chr1	42610780	42614659	1	1
chr1	41968014	41971325	chr1	42621777	42625365	1	0.871310929
chr1	41977547	41983713	chr1	42038015	42041891	1	1
chr1	41977547	41983713	chr1	42064168	42067398	1	1
chr1	41977547	41983713	chr1	42190742	42194411	1	1
chr1	41977547	41983713	chr1	42259504	42262960	1	1
chr1	41977547	41983713	chr1	42274620	42279742	1	1
chr1	41977547	41983713	chr1	42346123	42349641	1	1
chr1	41977547	41983713	chr1	42441948	42445140	1	1
chr1	41977547	41983713	chr1	42621777	42625365	1	1
chr1	41977547	41983713	chr1	42637389	42644587	3	0.183618474
chr1	42038015	42041891	chr1	42137560	42141413	2	1
chr1	42038015	42041891	chr1	42215548	42222164	5	1
chr1	42038015	42041891	chr1	42243455	42248536	3	1
chr1	42038015	42041891	chr1	42259504	42262960	2	1
chr1	42038015	42041891	chr1	42268320	42271809	2	1
chr1	42038015	42041891	chr1	42274620	42279742	2	1
chr1	42038015	42041891	chr1	42332475	42336132	2	1
chr1	42038015	42041891	chr1	42355607	42359342	1	1
chr1	42038015	42041891	chr1	42380349	42386288	2	1
chr1	42038015	42041891	chr1	42610780	42614659	2	1
chr1	42038015	42041891	chr1	42621777	42625365	2	0.469103003
chr1	42038015	42041891	chr1	42637389	42644587	3	0.706097038
chr1	42038015	42041891	chr1	42808184	42811835	1	1
chr1	42038015	42041891	chr1	42926907	42930757	1	1
chr1	42047993	42051429	chr1	42064168	42067398	1	1
chr1	42047993	42051429	chr1	42332475	42336132	1	1
chr1	42064168	42067398	chr1	42332475	42336132	1	1
chr1	42064168	42067398	chr1	42380349	42386288	1	1
chr1	42087474	42090662	chr1	42259504	42262960	1	1
chr1	42087474	42090662	chr1	42478405	42481777	1	1
chr1	42087474	42090662	chr1	42655370	42659109	1	1
chr1	42121957	42125324	chr1	42243455	42248536	1	1
chr1	42121957	42125324	chr1	42380349	42386288	1	1
chr1	5804022	5807828	chr1	5889362	5892648	1	1
chr1	5804022	5807828	chr1	6032352	6037569	5	0.263806286
chr1	42137560	42141413	chr1	42215548	42222164	1	1
chr1	42137560	42141413	chr1	42259504	42262960	1	1
chr1	42137560	42141413	chr1	42499364	42503674	1	1
chr1	42190742	42194411	chr1	42204764	42208094	1	1
chr1	42190742	42194411	chr1	42243455	42248536	1	1
chr1	42190742	42194411	chr1	42274620	42279742	3	1
chr1	42215548	42222164	chr1	42259504	42262960	4	1
chr1	42215548	42222164	chr1	42268320	42271809	1	1
chr1	42215548	42222164	chr1	42274620	42279742	2	1
chr1	42215548	42222164	chr1	42355607	42359342	2	1
chr1	42215548	42222164	chr1	42448823	42452095	1	1
chr1	42215548	42222164	chr1	42610780	42614659	2	1
chr1	42215548	42222164	chr1	42637389	42644587	2	1
chr1	42243455	42248536	chr1	42268320	42271809	2	1
chr1	42243455	42248536	chr1	42274620	42279742	1	1
chr1	42243455	42248536	chr1	42380349	42386288	1	1
chr1	42243455	42248536	chr1	42499364	42503674	1	1
chr1	42259504	42262960	chr1	42274620	42279742	1	1
chr1	42259504	42262960	chr1	42332475	42336132	1	1
chr1	42268320	42271809	chr1	42362331	42365835	1	1
chr1	42268320	42271809	chr1	42499364	42503674	1	1
chr1	42268320	42271809	chr1	42621777	42625365	1	1
chr1	42274620	42279742	chr1	42332475	42336132	1	1
chr1	42274620	42279742	chr1	42355607	42359342	2	1
chr1	42274620	42279742	chr1	42380349	42386288	2	1
chr1	42274620	42279742	chr1	42499364	42503674	2	1
chr1	42332475	42336132	chr1	42355607	42359342	1	1
chr1	42332475	42336132	chr1	42362331	42365835	2	1
chr1	42332475	42336132	chr1	42610780	42614659	1	1
chr1	42338536	42341825	chr1	42380349	42386288	2	1
chr1	42346123	42349641	chr1	42380349	42386288	3	1
chr1	42346123	42349641	chr1	42499364	42503674	2	1
chr1	42355607	42359342	chr1	42380349	42386288	3	1
chr1	42355607	42359342	chr1	42499364	42503674	2	1
chr1	42355607	42359342	chr1	42610780	42614659	1	1
chr1	42362331	42365835	chr1	42380349	42386288	2	1
chr1	42380349	42386288	chr1	42441948	42445140	1	1
chr1	42380349	42386288	chr1	42499364	42503674	2	1
chr1	42380349	42386288	chr1	42798015	42802921	1	1
chr1	42448823	42452095	chr1	42610780	42614659	1	1
chr1	42478405	42481777	chr1	42499364	42503674	3	1
chr1	42499364	42503674	chr1	42610780	42614659	2	1
chr1	42499364	42503674	chr1	42637389	42644587	1	1
chr1	42499364	42503674	chr1	43211164	43214844	1	1
chr1	42610780	42614659	chr1	42621777	42625365	2	1
chr1	42610780	42614659	chr1	42637389	42644587	5	1
chr1	42610780	42614659	chr1	42679043	42682231	1	1
chr1	42610780	42614659	chr1	42778645	42782009	1	1
chr1	42610780	42614659	chr1	42808184	42811835	1	1
chr1	42610780	42614659	chr1	42920078	42924266	1	1
chr1	42610780	42614659	chr1	43042055	43045942	2	1
chr1	42610780	42614659	chr1	43110769	43113968	1	1
chr1	42610780	42614659	chr1	43194066	43198592	1	1
chr1	42610780	42614659	chr1	43200328	43204857	1	1
chr1	42610780	42614659	chr1	43220927	43224574	1	1
chr1	42610780	42614659	chr1	43537556	43541674	1	1
chr1	42621777	42625365	chr1	42637389	42644587	1	1
chr1	42621777	42625365	chr1	42762773	42766048	1	1
chr1	42621777	42625365	chr1	42808184	42811835	1	1
chr1	42621777	42625365	chr1	42920078	42924266	1	1
chr1	42621777	42625365	chr1	43211164	43214844	1	1
chr1	5889362	5892648	chr1	6032352	6037569	1	1
chr1	42637389	42644587	chr1	42655370	42659109	5	1
chr1	42637389	42644587	chr1	42691958	42695201	1	1
chr1	42637389	42644587	chr1	42705084	42708767	3	1
chr1	42637389	42644587	chr1	42730771	42733976	2	1
chr1	42637389	42644587	chr1	42759310	42762512	2	1
chr1	42637389	42644587	chr1	42784386	42787753	1	1
chr1	42637389	42644587	chr1	42798015	42802921	4	1
chr1	42637389	42644587	chr1	42808184	42811835	3	1
chr1	42637389	42644587	chr1	42844974	42848871	1	1
chr1	42637389	42644587	chr1	42868174	42871520	1	1
chr1	42637389	42644587	chr1	42926907	42930757	1	1
chr1	42637389	42644587	chr1	43042055	43045942	1	1
chr1	42637389	42644587	chr1	43537556	43541674	1	1
chr1	42655370	42659109	chr1	42723615	42727077	2	1
chr1	42655370	42659109	chr1	42784386	42787753	2	1
chr1	42655370	42659109	chr1	42844974	42848871	1	1
chr1	42679043	42682231	chr1	42691958	42695201	1	1
chr1	42679043	42682231	chr1	42844974	42848871	1	1
chr1	42691958	42695201	chr1	42762773	42766048	1	1
chr1	42691958	42695201	chr1	42784386	42787753	1	1
chr1	42691958	42695201	chr1	42798015	42802921	1	1
chr1	42691958	42695201	chr1	42920078	42924266	1	1
chr1	42705084	42708767	chr1	42723615	42727077	3	1
chr1	42705084	42708767	chr1	42784386	42787753	1	1
chr1	42705084	42708767	chr1	42808184	42811835	1	1
chr1	42711039	42714371	chr1	42798015	42802921	2	1
chr1	42723615	42727077	chr1	42762773	42766048	1	1
chr1	42723615	42727077	chr1	42798015	42802921	1	1
chr1	42730771	42733976	chr1	42778645	42782009	1	1
chr1	42762773	42766048	chr1	42798015	42802921	1	1
chr1	42762773	42766048	chr1	42844974	42848871	1	1
chr1	42762773	42766048	chr1	43537556	43541674	1	1
chr1	5905960	5909258	chr1	5974430	5978112	1	1
chr1	42778645	42782009	chr1	42798015	42802921	1	1
chr1	42784386	42787753	chr1	42920078	42924266	1	1
chr1	42784386	42787753	chr1	43537556	43541674	1	1
chr1	42798015	42802921	chr1	42868174	42871520	1	1
chr1	42798015	42802921	chr1	43122052	43125773	1	1
chr1	42808184	42811835	chr1	42920078	42924266	1	1
chr1	42808184	42811835	chr1	42926907	42930757	1	1
chr1	42808184	42811835	chr1	42943773	42947160	1	1
chr1	42808184	42811835	chr1	43042055	43045942	1	1
chr1	42808184	42811835	chr1	43211164	43214844	3	0.036230779
chr1	42844974	42848871	chr1	42920078	42924266	1	1
chr1	42844974	42848871	chr1	42926907	42930757	2	1
chr1	42868174	42871520	chr1	42926907	42930757	1	1
chr1	42926907	42930757	chr1	43042055	43045942	1	1
chr1	42943773	42947160	chr1	43211164	43214844	1	1
chr1	42975863	42979076	chr1	43211164	43214844	2	0.307327016
chr1	42975863	42979076	chr1	43241810	43245616	1	1
chr1	43042055	43045942	chr1	43194066	43198592	2	1
chr1	43042055	43045942	chr1	43200328	43204857	1	1
chr1	43042055	43045942	chr1	43211164	43214844	3	1
chr1	43042055	43045942	chr1	43220927	43224574	1	1
chr1	43042055	43045942	chr1	43229903	43233506	3	1
chr1	43110769	43113968	chr1	43122052	43125773	1	1
chr1	43122052	43125773	chr1	43229903	43233506	1	1
chr1	43194066	43198592	chr1	43220927	43224574	1	1
chr1	43194066	43198592	chr1	43229903	43233506	1	1
chr1	43194066	43198592	chr1	43386831	43391686	1	1
chr1	43194066	43198592	chr1	43537556	43541674	1	1
chr1	43200328	43204857	chr1	43537556	43541674	1	1
chr1	43200328	43204857	chr1	43878504	43882308	1	1
chr1	43211164	43214844	chr1	43537556	43541674	1	1
chr1	43220927	43224574	chr1	43537556	43541674	1	1
chr1	43229903	43233506	chr1	43241810	43245616	2	1
chr1	43229903	43233506	chr1	43310202	43313892	1	1
chr1	43229903	43233506	chr1	43377490	43381315	2	1
chr1	43229903	43233506	chr1	43386831	43391686	2	1
chr1	43229903	43233506	chr1	43537556	43541674	1	1
chr1	43241810	43245616	chr1	43280820	43284020	1	1
chr1	43241810	43245616	chr1	43310202	43313892	2	1
chr1	43241810	43245616	chr1	43377490	43381315	2	1
chr1	43241810	43245616	chr1	43386831	43391686	5	1
chr1	43241810	43245616	chr1	43524232	43527444	1	1
chr1	43241810	43245616	chr1	43537556	43541674	14	6.08E-08
chr1	43241810	43245616	chr1	43691256	43695227	1	1
chr1	43280820	43284020	chr1	43537556	43541674	3	1
chr1	5957670	5961216	chr1	5995766	5998996	1	1
chr1	5957670	5961216	chr1	6032352	6037569	1	1
chr1	5957670	5961216	chr1	6050642	6056599	1	1
chr1	934733	939115	chr1	947369	952587	3	0.807120161
chr1	934733	939115	chr1	953176	956533	3	0.099431556
chr1	934733	939115	chr1	974507	977771	1	1
chr1	934733	939115	chr1	993200	996632	1	1
chr1	934733	939115	chr1	997510	1001152	1	1
chr1	934733	939115	chr1	1224077	1229170	1	1
chr1	934733	939115	chr1	1369229	1372474	1	1
chr1	43310202	43313892	chr1	43386831	43391686	1	1
chr1	43310202	43313892	chr1	43537556	43541674	3	1
chr1	43377490	43381315	chr1	43395131	43399645	1	1
chr1	43377490	43381315	chr1	43422201	43426491	1	1
chr1	43377490	43381315	chr1	43537556	43541674	32	0
chr1	43377490	43381315	chr1	43661572	43664868	1	1
chr1	43377490	43381315	chr1	43691256	43695227	1	1
chr1	43377490	43381315	chr1	43702216	43705753	1	1
chr1	43386831	43391686	chr1	43415468	43418718	3	1
chr1	43386831	43391686	chr1	43422201	43426491	2	1
chr1	43386831	43391686	chr1	43524232	43527444	1	1
chr1	43386831	43391686	chr1	43537556	43541674	15	0.004029681
chr1	43386831	43391686	chr1	43607690	43611139	1	1
chr1	43395131	43399645	chr1	43415468	43418718	1	1
chr1	43395131	43399645	chr1	43422201	43426491	6	0.066785588
chr1	43395131	43399645	chr1	43499066	43502293	1	1
chr1	43395131	43399645	chr1	43537556	43541674	3	1
chr1	43415468	43418718	chr1	43537556	43541674	1	1
chr1	43422201	43426491	chr1	43524232	43527444	1	1
chr1	43422201	43426491	chr1	43537556	43541674	4	1
chr1	43422201	43426491	chr1	43993147	43996967	1	1
chr1	43537556	43541674	chr1	43636224	43640293	1	1
chr1	43537556	43541674	chr1	43691256	43695227	1	1
chr1	5974430	5978112	chr1	6032352	6037569	3	1
chr1	5974430	5978112	chr1	6050642	6056599	1	1
chr1	5974430	5978112	chr1	6084724	6090453	1	1
chr1	5974430	5978112	chr1	6100005	6103413	1	1
chr1	5974430	5978112	chr1	6111062	6114911	1	1
chr1	5974430	5978112	chr1	6462837	6466816	1	1
chr1	43636224	43640293	chr1	43691256	43695227	1	1
chr1	43661572	43664868	chr1	43691256	43695227	1	1
chr1	43691256	43695227	chr1	43702216	43705753	1	1
chr1	43691256	43695227	chr1	43822212	43825721	2	1
chr1	43691256	43695227	chr1	43832166	43835792	2	1
chr1	43691256	43695227	chr1	43854083	43858043	2	1
chr1	43691256	43695227	chr1	43878504	43882308	12	1.75E-06
chr1	43691256	43695227	chr1	43993147	43996967	3	1
chr1	43691256	43695227	chr1	44018467	44021977	1	1
chr1	43691256	43695227	chr1	44114640	44120892	1	1
chr1	43691256	43695227	chr1	44227336	44231377	1	1
chr1	43691256	43695227	chr1	44398412	44402532	2	1
chr1	43702216	43705753	chr1	43878504	43882308	2	1
chr1	43822212	43825721	chr1	43854083	43858043	1	1
chr1	43832166	43835792	chr1	43854083	43858043	1	1
chr1	43832166	43835792	chr1	43993147	43996967	2	1
chr1	43854083	43858043	chr1	43878504	43882308	1	1
chr1	43993147	43996967	chr1	44114640	44120892	3	1
chr1	43993147	43996967	chr1	44227336	44231377	1	1
chr1	43993147	43996967	chr1	44345673	44348924	1	1
chr1	43993147	43996967	chr1	44394586	44398022	1	1
chr1	43993147	43996967	chr1	44398412	44402532	8	7.01E-05
chr1	43993147	43996967	chr1	44432645	44435845	1	1
chr1	43993147	43996967	chr1	44511464	44515619	1	1
chr1	5995766	5998996	chr1	6032352	6037569	1	1
chr1	5995766	5998996	chr1	6242125	6247753	1	1
chr1	44018467	44021977	chr1	44054672	44057880	1	1
chr1	44018467	44021977	chr1	44114640	44120892	1	1
chr1	44054672	44057880	chr1	44410120	44414526	1	1
chr1	44114640	44120892	chr1	44172215	44175504	1	1
chr1	44114640	44120892	chr1	44398412	44402532	1	1
chr1	44114640	44120892	chr1	44438601	44443431	1	1
chr1	44172215	44175504	chr1	44227336	44231377	1	1
chr1	44172215	44175504	chr1	44243445	44247634	1	1
chr1	44172215	44175504	chr1	44317314	44321125	1	1
chr1	44172215	44175504	chr1	44394586	44398022	2	1
chr1	44227336	44231377	chr1	44254188	44257644	3	1
chr1	44227336	44231377	chr1	44278790	44282051	1	1
chr1	44227336	44231377	chr1	44300597	44304052	2	1
chr1	44227336	44231377	chr1	44317314	44321125	3	1
chr1	44227336	44231377	chr1	44345673	44348924	2	1
chr1	44227336	44231377	chr1	44373152	44376442	4	0.229781258
chr1	44227336	44231377	chr1	44382756	44387500	4	0.746120251
chr1	44227336	44231377	chr1	44394586	44398022	7	0.114601045
chr1	44227336	44231377	chr1	44398412	44402532	34	0
chr1	44227336	44231377	chr1	44410120	44414526	3	1
chr1	44227336	44231377	chr1	44455004	44458264	1	1
chr1	44227336	44231377	chr1	44469596	44473451	2	1
chr1	44227336	44231377	chr1	44493791	44497310	1	1
chr1	44227336	44231377	chr1	44500136	44504330	1	1
chr1	44227336	44231377	chr1	44511464	44515619	2	1
chr1	44227336	44231377	chr1	44556378	44560018	1	1
chr1	44243445	44247634	chr1	44296411	44299599	1	1
chr1	44243445	44247634	chr1	44300597	44304052	1	1
chr1	44243445	44247634	chr1	44317314	44321125	1	1
chr1	44243445	44247634	chr1	44345673	44348924	1	1
chr1	44243445	44247634	chr1	44382756	44387500	2	1
chr1	44243445	44247634	chr1	44394586	44398022	1	1
chr1	44243445	44247634	chr1	44398412	44402532	1	1
chr1	44254188	44257644	chr1	44296411	44299599	1	1
chr1	44254188	44257644	chr1	44317314	44321125	1	1
chr1	44254188	44257644	chr1	44345673	44348924	1	1
chr1	44254188	44257644	chr1	44382756	44387500	1	1
chr1	44278790	44282051	chr1	44300597	44304052	1	1
chr1	44278790	44282051	chr1	44398412	44402532	1	1
chr1	44300597	44304052	chr1	44317314	44321125	2	1
chr1	44300597	44304052	chr1	44382756	44387500	1	1
chr1	44300597	44304052	chr1	44398412	44402532	1	1
chr1	44300597	44304052	chr1	44469596	44473451	1	1
chr1	6027814	6031221	chr1	6084724	6090453	2	1
chr1	6027814	6031221	chr1	6100005	6103413	1	1
chr1	44317314	44321125	chr1	44382756	44387500	1	1
chr1	44317314	44321125	chr1	44398412	44402532	1	1
chr1	44317314	44321125	chr1	44410120	44414526	1	1
chr1	44345673	44348924	chr1	44398412	44402532	1	1
chr1	44373152	44376442	chr1	44398412	44402532	1	1
chr1	44373152	44376442	chr1	44511464	44515619	1	1
chr1	44394586	44398022	chr1	44500136	44504330	1	1
chr1	44394586	44398022	chr1	44511464	44515619	3	1
chr1	44398412	44402532	chr1	44410120	44414526	1	1
chr1	44398412	44402532	chr1	44438601	44443431	2	1
chr1	44398412	44402532	chr1	44455004	44458264	1	1
chr1	44398412	44402532	chr1	44469596	44473451	1	1
chr1	44398412	44402532	chr1	44493791	44497310	1	1
chr1	44398412	44402532	chr1	44500136	44504330	2	1
chr1	44398412	44402532	chr1	45058936	45062887	2	0.674728331
chr1	44410120	44414526	chr1	44426912	44430588	1	1
chr1	44410120	44414526	chr1	44432645	44435845	1	1
chr1	44410120	44414526	chr1	44438601	44443431	2	1
chr1	44410120	44414526	chr1	44455004	44458264	1	1
chr1	44410120	44414526	chr1	44459066	44462303	1	1
chr1	44410120	44414526	chr1	44469596	44473451	1	1
chr1	44410120	44414526	chr1	44511464	44515619	1	1
chr1	44426912	44430588	chr1	44450858	44454170	1	1
chr1	44426912	44430588	chr1	44455004	44458264	1	1
chr1	44426912	44430588	chr1	44511464	44515619	1	1
chr1	44438601	44443431	chr1	44455004	44458264	2	1
chr1	44438601	44443431	chr1	44511464	44515619	2	1
chr1	6032352	6037569	chr1	6050642	6056599	5	1
chr1	6032352	6037569	chr1	6084724	6090453	2	1
chr1	6032352	6037569	chr1	6100005	6103413	1	1
chr1	6032352	6037569	chr1	6200103	6203537	1	1
chr1	6032352	6037569	chr1	6293811	6297004	1	1
chr1	6032352	6037569	chr1	6303607	6308981	3	1
chr1	44455004	44458264	chr1	44469596	44473451	1	1
chr1	44455004	44458264	chr1	44500136	44504330	2	1
chr1	44455004	44458264	chr1	44677393	44680809	1	1
chr1	44459066	44462303	chr1	44469596	44473451	1	1
chr1	44459066	44462303	chr1	44511464	44515619	2	1
chr1	44469596	44473451	chr1	44493791	44497310	2	1
chr1	44469596	44473451	chr1	44500136	44504330	14	0.004042832
chr1	44469596	44473451	chr1	44511464	44515619	6	1
chr1	44469596	44473451	chr1	45116813	45123034	1	1
chr1	44500136	44504330	chr1	44511464	44515619	1	1
chr1	44511464	44515619	chr1	44782224	44786234	1	1
chr1	44511464	44515619	chr1	45010723	45014350	1	1
chr1	44511464	44515619	chr1	45116813	45123034	1	1
chr1	44556378	44560018	chr1	44677393	44680809	1	1
chr1	44556378	44560018	chr1	44702299	44705712	1	1
chr1	44556378	44560018	chr1	44782224	44786234	1	1
chr1	44677393	44680809	chr1	44770114	44773961	1	1
chr1	44677393	44680809	chr1	44782224	44786234	1	1
chr1	44677393	44680809	chr1	45010723	45014350	1	1
chr1	44677393	44680809	chr1	45058936	45062887	1	1
chr1	44681722	44685445	chr1	44770114	44773961	1	1
chr1	44681722	44685445	chr1	44782224	44786234	7	0.057673054
chr1	44681722	44685445	chr1	44842131	44845974	2	1
chr1	44681722	44685445	chr1	45058936	45062887	4	0.007597524
chr1	44681722	44685445	chr1	45116813	45123034	1	1
chr1	6050642	6056599	chr1	6084724	6090453	4	1
chr1	6050642	6056599	chr1	6111062	6114911	1	1
chr1	6050642	6056599	chr1	6167316	6170962	1	1
chr1	6050642	6056599	chr1	6462837	6466816	1	1
chr1	44702299	44705712	chr1	44770114	44773961	1	1
chr1	44702299	44705712	chr1	44782224	44786234	1	1
chr1	44702299	44705712	chr1	44887559	44891553	1	1
chr1	44702299	44705712	chr1	45036120	45039788	2	0.338477183
chr1	44702299	44705712	chr1	45058936	45062887	2	0.305136452
chr1	44702299	44705712	chr1	45291504	45294875	1	0.659591301
chr1	44758945	44762224	chr1	44770114	44773961	1	1
chr1	44758945	44762224	chr1	44782224	44786234	1	1
chr1	44770114	44773961	chr1	44782224	44786234	4	1
chr1	44770114	44773961	chr1	44842131	44845974	1	1
chr1	44770114	44773961	chr1	45058936	45062887	1	1
chr1	44782224	44786234	chr1	44887559	44891553	1	1
chr1	44782224	44786234	chr1	45036120	45039788	1	1
chr1	44782224	44786234	chr1	45058936	45062887	1	1
chr1	44782224	44786234	chr1	45116813	45123034	1	1
chr1	44825728	44828986	chr1	45058936	45062887	1	1
chr1	44842131	44845974	chr1	45058936	45062887	4	0.272582822
chr1	44887559	44891553	chr1	45010723	45014350	1	1
chr1	44887559	44891553	chr1	45058936	45062887	1	1
chr1	45036120	45039788	chr1	45058936	45062887	4	0.800536814
chr1	45036120	45039788	chr1	45116813	45123034	2	1
chr1	45036120	45039788	chr1	45141243	45144767	1	1
chr1	6084724	6090453	chr1	6100005	6103413	1	1
chr1	6084724	6090453	chr1	6111062	6114911	1	1
chr1	6084724	6090453	chr1	6242125	6247753	1	1
chr1	45058936	45062887	chr1	45116813	45123034	2	1
chr1	45072419	45077031	chr1	45116813	45123034	6	0.002295628
chr1	45072419	45077031	chr1	45141243	45144767	2	0.814142901
chr1	45095528	45099861	chr1	45116813	45123034	1	1
chr1	45095528	45099861	chr1	45767918	45771627	1	1
chr1	45116813	45123034	chr1	45171990	45175587	1	1
chr1	45116813	45123034	chr1	45955097	45960795	1	1
chr1	45141243	45144767	chr1	45171990	45175587	1	1
chr1	45171990	45175587	chr1	45193260	45198770	1	1
chr1	45171990	45175587	chr1	45203475	45207132	1	1
chr1	45171990	45175587	chr1	45250126	45253750	1	1
chr1	45171990	45175587	chr1	45299664	45303550	1	1
chr1	45171990	45175587	chr1	46007849	46011359	1	0.71959032
chr1	45179075	45182634	chr1	45193260	45198770	2	1
chr1	45179075	45182634	chr1	45250126	45253750	1	1
chr1	45179075	45182634	chr1	45299664	45303550	1	1
chr1	45185274	45189467	chr1	45239612	45243576	1	1
chr1	45185274	45189467	chr1	45283436	45287539	2	1
chr1	45185274	45189467	chr1	45475415	45482152	1	1
chr1	45185274	45189467	chr1	45764052	45767876	1	1
chr1	45193260	45198770	chr1	45250126	45253750	1	1
chr1	45193260	45198770	chr1	45277983	45281316	1	1
chr1	45193260	45198770	chr1	45283436	45287539	1	1
chr1	45193260	45198770	chr1	45299664	45303550	3	1
chr1	45193260	45198770	chr1	45313639	45317454	1	1
chr1	45193260	45198770	chr1	45475415	45482152	3	1
chr1	45193260	45198770	chr1	45764052	45767876	1	1
chr1	45203475	45207132	chr1	45273506	45277266	2	0.979645855
chr1	45239612	45243576	chr1	45273506	45277266	2	1
chr1	45239612	45243576	chr1	45283436	45287539	3	1
chr1	45239612	45243576	chr1	45450040	45454112	1	1
[truncated: 148,306 more rows]
