# Supplementary material for: Small genomic insertions form enhancers that misregulate oncogenes
Source: Nat Commun. 2017 Feb 9;8:14385. doi: 10.1038/ncomms14385 (PMC5309821; doi:10.1038/ncomms14385)
Supplement: Supplementary Data 3 — code [file ncomms14385-s4.zip › Scaffold_Dev/fastq_to_2col.pl]

#!/usr/bin/perl -w

use strict;

open(IN, "<$ARGV[0]");

my $counter = 0;
my $line;
my $id;
my ($seq, $qual);

while(<IN>) {
  chomp($_);
  $line = $_;
  if($counter % 2 == 0) {
    $id = $line;
    $id =~ s/\>//;
  }
  if($counter % 2 == 1) {
    $seq = $line;
    $qual = $seq;
    print $id . "\t" . $seq . "\t" . $qual . "\n";
  }


  $counter++;
}


exit(0);
