# Supplementary material for: Small genomic insertions form enhancers that misregulate oncogenes
Source: Nat Commun. 2017 Feb 9;8:14385. doi: 10.1038/ncomms14385 (PMC5309821; doi:10.1038/ncomms14385)
Supplement: Supplementary Data 3 — code [file ncomms14385-s4.zip › Scaffold_Dev/filter_sam_by_string.pl]

#!/usr/bin/perl -w

use strict;

open(IN, "<$ARGV[0]");
open(OUTSAM, ">$ARGV[1]");
open(OUTINSERTSBED, ">$ARGV[2]");

my @lineArr;
my $line;
my $cigarstring;
my $seq;
my ($match1, $match1Len);
my ($insert, $insertLen);
my ($match2, $match2Len);
my $remainingCigar;

while(<IN>) {
  chomp($_);
  $line = $_;
  @lineArr = split("\t", $line);

  $cigarstring = $lineArr[5];
  $seq = $lineArr[9];

  my $c = () = $cigarstring =~ /I/g; 

  if($c ==1) { 

    $match1Len = substr($cigarstring, 0, index($cigarstring, "M"));
    $match1 = substr($seq, 0, $match1Len);
    $remainingCigar = substr($cigarstring, index($cigarstring, "M"));
    
    $insertLen = substr($remainingCigar, 1, index($remainingCigar, "I")-1);
    $insert = substr($seq, $match1Len+2, $insertLen);
    $remainingCigar = substr($remainingCigar, index($remainingCigar, "I")+1);

    $match2Len = substr($remainingCigar, 0, -1);
    $match2 = substr($seq, $match1Len + $insertLen);


    

    ###### TRY TO DETERMINE HOW MANY UNIQUE LETTERS ARE USED IN INSERT
    my @tmp=split('',$insert);
    my $count;
    my %count;
    foreach(@tmp){
      if(exists($count{$_})) {
	$count{$_}=$count{$_}+1;
      }
      else {
	$count{$_} = 1;
      }
    }
    my $numUniqInsLetters = keys %count;

      my $firstafter = substr($match2, 0, length($insert));
      my $lastbefore = substr($match1, length($match1) - length($insert), length($insert));

      print OUTSAM $line . "\n";

      my $insertStart = $lineArr[3] + $match1Len;

      print OUTINSERTSBED $lineArr[2] . "\t" . $insertStart . "\t" . $insertStart . "\t" . $insert . "\n";

  }
}


exit(0);
