# Supplementary material for: Small genomic insertions form enhancers that misregulate oncogenes
Source: Nat Commun. 2017 Feb 9;8:14385. doi: 10.1038/ncomms14385 (PMC5309821; doi:10.1038/ncomms14385)
Supplement: Supplementary Data 3 — code [file ncomms14385-s4.zip › Scaffold_Dev/Deletions/run_everything.sh]

declare -A k27ac=(
["797_r1_1"]="/archive/tony/TONY2/Kharchenko/Homo.sapiens/NUT.Midline.Carcinoma/TC797/H3K27Ac/20150716_4449/20150716_4449_hg19.sorted.bam"
["A673"]="/archive/tony/TONY2/Aryee/Homo.sapiens/Ewing.Sarcoma/A673/H3K27Ac/20141104_3703/20141104_3703_hg19.sorted.bam"
["BE2"]="/archive/tony/TONY2/Young/Homo.sapiens/Neuroblastoma/BE2C/H3K27Ac/20150206_3512/20150206_3512_hg19.sorted.bam"
["BT_549"]="/archive/tony/TONY2/Zhao/Homo.sapiens/Breast.Cancer/BT-549/H3K27Ac/20140911_3051/20140911_3051_hg19.sorted.bam"
["CAL51"]="/archive/tony/TONY2/Polyak/Homo.sapiens/Breast.Cancer/CAL51/H3K27Ac/20150610_4445/20150610_4445_hg19.sorted.bam"
["CAPAN1"]="/archive/tony/TONY2/Natoli/Homo.sapiens/Pancreatic.Ductal.Adenocarcinoma/CAPAN1/H3K27Ac/20160119_4488/20160119_4488_hg19.sorted.bam"
["CAPAN2"]="/archive/tony/TONY2/Natoli/Homo.sapiens/Pancreatic.Ductal.Adenocarcinoma/CAPAN2/H3K27Ac/20160119_4487/20160119_4487_hg19.sorted.bam"
["CCRFCEM"]="/archive/tony/TONY2/Tom.Look/Homo.sapiens/T-ALL/CCRF-CEM/H3K27Ac/20150407_3730/20150407_3730_hg19.sorted.bam"
["CFPAC1"]="/archive/tony/TONY2/Natoli/Homo.sapiens/Pancreatic.Ductal.Adenocarcinoma/CFPAC1/H3K27Ac/20160119_4486/20160119_4486_hg19.sorted.bam"
["Colo741"]="/archive/tony/TONY2/Young/Homo.sapiens/Colon.Carcinoma/Colo741/H3K27Ac/03142013_D1WLRACXX_3.GATCAG/03142013_D1WLRACXX_3.GATCAG_hg19.sorted.bam"
["CUTLL1"]="/archive/tony/TONY2/Liu/Homo.sapiens/T-ALL/CUTLL1/H3K27Ac/20131227_4252/20131227_4252_hg19.sorted.bam"
["DHL6"]="/archive/tony/TONY2/Bradner/Homo.sapiens/DLBCL/DHL6/H3K27Ac/20140821_3163/20140821_3163_hg19.sorted.bam"
["DND41"]="/archive/tony/TONY2/Broad/Homo.sapiens/T-ALL/DND41/H3K27Ac/GSM1003462_Comb/GSM1003462_Comb_hg19.sorted.bam"
["DOHH2"]="/archive/tony/TONY2/Bernstein/Homo.sapiens/B-cell.lymphoma/DOHH2/H3K27Ac/20150804_4459/20150804_4459_hg19.sorted.bam "
["DU528"]="/archive/tony/TONY2/Tom.Look/Homo.sapiens/T-ALL/DU.528/H3K27Ac/20150407_3721/20150407_3721_hg19.sorted.bam"
["GBM_2493"]="/archive/tony/TONY2/Mischel/Homo.sapiens/Glioblastoma/Glioblastoma.biopsy/H3K27Ac/20150915_4468/20150915_4468_hg19.sorted.bam"
["GBM_2585"]="/archive/tony/TONY2/Mischel/Homo.sapiens/Glioblastoma/Glioblastoma.biopsy/H3K27Ac/20150915_4467/20150915_4467_hg19.sorted.bam"
["GBM_B39"]="/archive/tony/TONY2/Mischel/Homo.sapiens/Glioblastoma/Glioblastoma.biopsy/H3K27Ac/20150915_4466/20150915_4466_hg19.sorted.bam"
["GBM_IDHmut5661"]="/archive/tony/TONY2/Mischel/Homo.sapiens/Glioblastoma/Glioblastoma.biopsy/H3K27Ac/20150915_4465/20150915_4465_hg19.sorted.bam"
["GBM_P69"]="/archive/tony/TONY2/Mischel/Homo.sapiens/Glioblastoma/Glioblastoma.biopsy/H3K27Ac/20150915_4464/20150915_4464_hg19.sorted.bam "
["GBM_R28"]="/archive/tony/TONY2/Mischel/Homo.sapiens/Glioblastoma/Glioblastoma.biopsy/H3K27Ac/20150915_4463/20150915_4463_hg19.sorted.bam"
["GBM_S08"]="/archive/tony/TONY2/Mischel/Homo.sapiens/Glioblastoma/Glioblastoma.biopsy/H3K27Ac/20150915_4462/20150915_4462_hg19.sorted.bam"
["GLC16"]="/archive/tony/TONY2/Wong-DFCI/Homo.sapiens/Small.Cell.Lung.Carcinoma/GLC16/H3K27Ac/20140124_3132/20140124_3132_hg19.sorted.bam"
["GM12878"]="/archive/tony/TONY2/Bernstein/Homo.sapiens/Lymphoblastoid/GM12878/H3K27Ac/GSM733771_SRR227633/GSM733771_SRR227633_hg19.sorted.bam"
["GRANTA_519"]="/archive/tony/TONY2/Bernasconi/Homo.sapiens/B-cell.lymphoma/GRANTA-519/H3K27Ac/20150804_4458/20150804_4458_hg19.sorted.bam"
["H2171"]="/archive/tony/TONY2/Young/Homo.sapiens/Small.Cell.Lung.Carcinoma/H2171/H3K27Ac/11232011_C08B8ACXX_2.TAGCTT/11232011_C08B8ACXX_2.TAGCTT_hg19.sorted.bam"
["H358_r2"]="/archive/tony/TONY2/Meyerson/Homo.sapiens/Non-small.cell.lung.carcinoma/H358/H3K27Ac/20151026_4477/20151026_4477_hg19.sorted.bam"
["H69"]="/archive/tony/TONY2/Wong-DFCI/Homo.sapiens/Small.Cell.Lung.Carcinoma/NCI-H69/H3K27Ac/20140131_3137/20140131_3137_hg19.sorted.bam"
["H82"]="/archive/tony/TONY2/Wong-DFCI/Homo.sapiens/Small.Cell.Lung.Carcinoma/NCI-H82/H3K27Ac/20140124_3122/20140124_3122_hg19.sorted.bam"
["HBL1"]="/archive/tony/TONY2/Bradner/Homo.sapiens/DLBCL/HBL1/H3K27Ac/20140821_3165/20140821_3165_hg19.sorted.bam"
["HCC1954"]="/archive/tony/TONY2/Bing.Ren/Homo.sapiens/Breast.Cancer/HCC1954/H3K27Ac/GSM721136_Comb/GSM721136_Comb_hg19.sorted.bam"
["HCC95"]="/archive/tony/TONY2/Meyerson/Homo.sapiens/Non-small.cell.lung.carcinoma/HCC95/H3K27Ac/20151026_4474/20151026_4474_hg19.sorted.bam"
["HCT116"]="/archive/tony/TONY2/ENCODE.UCSC/Homo.sapiens/Colon.Carcinoma/HCT-116/H3K27Ac/GSM945853_SRR504923/GSM945853_SRR504923_hg19.sorted.bam"
["HeLa"]="/archive/tony/TONY2/Bernstein/Homo.sapiens/Cervical.carcinoma/HeLa-S3/H3K27Ac/GSM733684_Comb/GSM733684_Comb_hg19.sorted.bam"
["HepG2"]="/archive/tony/TONY2/Bernstein/Homo.sapiens/Hepatocellular.carcinoma/HepG2/H3K27Ac/GSM733743_Comb/GSM733743_Comb_hg19.sorted.bam"
["HPAF2"]="/archive/tony/TONY2/Natoli/Homo.sapiens/Pancreatic.Ductal.Adenocarcinoma/HPAF2/H3K27Ac/20160119_4485/20160119_4485_hg19.sorted.bam"
["HT29"]="/archive/tony/TONY2/Young/Homo.sapiens/Colon.Carcinoma/HT29/H3K27Ac/03142013_D1WLRACXX_2.TTAGGC/03142013_D1WLRACXX_2.TTAGGC_hg19.sorted.bam"
["HUCCT1"]="/archive/tony/TONY2/Calogero/Homo.sapiens/Cholangeocarcinoma/HuCCT1/H3K27Ac/20151001_4470/20151001_4470_hg19.sorted.bam "
["IMR90"]="/archive/tony/TONY2/NIH.Roadmap.Epigenomics.Project/Homo.sapiens/Fetal.lung.fibroblast/IMR90/H3K27Ac/GSM469966_Comb/GSM469966_Comb_hg19.sorted.bam"
["JEKO1"]="/archive/tony/TONY2/Bernstein/Homo.sapiens/Mantle.Cell.Lymphoma/JEKO-1/H3K27Ac/20150804_4457/20150804_4457_hg19.sorted.bam"
["Jurkat_JR1"]="/archive/tony/TONY2/Young/Homo.sapiens/T-ALL/Jurkat/H3K27Ac/11252013_C2GUGACXX_2.CGATGT/11252013_C2GUGACXX_2.CGATGT_hg19.sorted.bam"
["K562"]="/archive/tony/TONY2/Bernstein/Homo.sapiens/Leukemia/K562/H3K27Ac/GSM733656_Comb/GSM733656_Comb_hg19.sorted.bam"
["KARPAS_422"]="/archive/tony/TONY2/Bernstein/Homo.sapiens/B-cell.lymphoma/KARPAS-422/H3K27Ac/20150804_4456/20150804_4456_hg19.sorted.bam "
["Kelly_George"]="/archive/tony/TONY2/George/Homo.sapiens/Neuroblastoma/Kelly/H3K27Ac/20141121_3372/20141121_3372_hg19.sorted.bam"
["KOPTK1"]="/archive/tony/TONY2/Young/Homo.sapiens/T-ALL/KOPTK1/H3K27Ac/20150602_3928/20150602_3928_hg19.sorted.bam"
["LnCAP"]="/archive/tony/TONY2/Xiang-Dong.Fu/Homo.sapiens/Adenocarcinoma/LnCaP/H3K27Ac/GSM686937_SRR122327/GSM686937_SRR122327_hg19.sorted.bam"
["Loucy"]="/archive/tony/TONY2/Young/Homo.sapiens/T-ALL/Loucy/H3K27Ac/03282014_C4AUGACXX_4.AGTTCC/03282014_C4AUGACXX_4.AGTTCC_hg19.sorted.bam"
["LS174T"]="/archive/tony/TONY2/Batlle/Homo.sapiens/Colon.Carcinoma/LS174T/H3K27Ac/20140520_2941/20140520_2941_hg19.sorted.bam"
["LS180"]="/archive/tony/TONY2/Genentech/Homo.sapiens/Colon.Carcinoma/LS180/H3K27Ac/20160128_4489/20160128_4489_hg19.sorted.bam"
["Ly1_Published"]="/archive/tony/TONY2/Bradner/Homo.sapiens/DLBCL/LY1/H3K27Ac/GSM1133646_Comb/GSM1133646_Comb_hg19.sorted.bam"
["LY3"]="/archive/tony/TONY2/Bradner/Homo.sapiens/DLBCL/LY3/H3K27Ac/20140821_3167/20140821_3167_hg19.sorted.bam"
["LY4"]="/archive/tony/TONY2/Bradner/Homo.sapiens/DLBCL/LY4/H3K27Ac/20140821_3169/20140821_3169_hg19.sorted.bam"
["MCF10A"]="/archive/tony/TONY2/Enuka/Homo.sapiens/Breast.Cancer/MCF10A/H3K27Ac/20151218_4479/20151218_4479_hg19.sorted.bam"
["MCF7"]="/archive/tony/TONY2/ENCODE.UCSC/Homo.sapiens/Breast.Cancer/MCF7/H3K27Ac/GSM945854_Comb/GSM945854_Comb_hg19.sorted.bam"
["MDA_MB_231"]="/archive/tony/TONY2/Coetzee/Homo.sapiens/Breast.Cancer/MDA-MB-231/H3K27Ac/20131201_3588/20131201_3588_hg19.sorted.bam"
["MDA_MB_468"]="/archive/tony/TONY2/Zhao/Homo.sapiens/Breast.Cancer/MDA-MB-468/H3K27Ac/20140911_3052/20140911_3052_hg19.sorted.bam"
["MIAPaca2"]="/archive/tony/TONY2/Natoli/Homo.sapiens/Pancreatic.Ductal.Adenocarcinoma/MIA.Paca.2/H3K27Ac/20160119_4484/20160119_4484_hg19.sorted.bam"
["MINO"]="/archive/tony/TONY2/Bernstein/Homo.sapiens/B-cell.lymphoma/MINO/H3K27Ac/20150804_4455/20150804_4455_hg19.sorted.bam "
["MM001_Primary_Melanoma"]="/archive/tony/TONY2/Aerts/Homo.sapiens/Melanoma/Primary.Melanoma.Culture/H3K27Ac/20150305_4240/20150305_4240_hg19.sorted.bam"
["MM011_Primary_Melanoma"]="/archive/tony/TONY2/Aerts/Homo.sapiens/Melanoma/Primary.Melanoma.Culture/H3K27Ac/20150305_4241/20150305_4241_hg19.sorted.bam"
["MM031_Primary_Melanoma"]="/archive/tony/TONY2/Aerts/Homo.sapiens/Melanoma/Primary.Melanoma.Culture/H3K27Ac/20150305_4242/20150305_4242_hg19.sorted.bam"
["MM034_Primary_Melanoma"]="/archive/tony/TONY2/Aerts/Homo.sapiens/Melanoma/Primary.Melanoma.Culture/H3K27Ac/20150305_4243/20150305_4243_hg19.sorted.bam"
["MM047_Primary_Melanoma"]="/archive/tony/TONY2/Aerts/Homo.sapiens/Melanoma/Primary.Melanoma.Culture/H3K27Ac/20150305_4244/20150305_4244_hg19.sorted.bam"
["MM057_Primary_Melanoma"]="/archive/tony/TONY2/Aerts/Homo.sapiens/Melanoma/Primary.Melanoma.Culture/H3K27Ac/20150305_4245/20150305_4245_hg19.sorted.bam"
["MM074_Primary_Melanoma"]="/archive/tony/TONY2/Aerts/Homo.sapiens/Melanoma/Primary.Melanoma.Culture/H3K27Ac/20150305_4246/20150305_4246_hg19.sorted.bam"
["MM087_Primary_Melanoma"]="/archive/tony/TONY2/Aerts/Homo.sapiens/Melanoma/Primary.Melanoma.Culture/H3K27Ac/20150305_4247/20150305_4247_hg19.sorted.bam"
["MM099_Primary_Melanoma"]="/archive/tony/TONY2/Aerts/Homo.sapiens/Melanoma/Primary.Melanoma.Culture/H3K27Ac/20150305_4248/20150305_4248_hg19.sorted.bam"
["MM118_Primary_Melanoma"]="/archive/tony/TONY2/Aerts/Homo.sapiens/Melanoma/Primary.Melanoma.Culture/H3K27Ac/20150305_4249/20150305_4249_hg19.sorted.bam"
["MM1S"]="/archive/tony/TONY2/Young/Homo.sapiens/Multiple.myeloma/Plasma.cell/H3K27Ac/12022011_B0A1WABXX_3.TGACCA/12022011_B0A1WABXX_3.TGACCA_hg19.sorted.bam"
["MOLM14"]="/archive/tony/TONY2/Shair/Homo.sapiens/Acute.Myeloid.Leukemia/MOLM14/H3K27Ac/20151021_4469/20151021_4469_hg19.sorted.bam "
["MOLT4"]="/archive/tony/TONY2/Young/Homo.sapiens/T-ALL/MOLT4/H3K27Ac/20150318_3594/20150318_3594_hg19.sorted.bam"
["Neuroblastoma_NB1"]="/archive/tony/TONY2/George/Homo.sapiens/Neuroblastoma/Primary.Neuroblastoma/H3K27Ac/20141121_3373/20141121_3373_hg19.sorted.bam"
["Neuroblastoma_NB2"]="/archive/tony/TONY2/George/Homo.sapiens/Neuroblastoma/Primary.Neuroblastoma/H3K27Ac/20141121_3374/20141121_3374_hg19.sorted.bam"
["Neuroblastoma_NB3"]="/archive/tony/TONY2/George/Homo.sapiens/Neuroblastoma/Kelly/H3K27Ac/20141121_3371/20141121_3371_hg19.sorted.bam"
["NMC_1015"]="/archive/tony/TONY2/Kharchenko/Homo.sapiens/NUT.Midline.Carcinoma/1015c/H3K27Ac/20150716_4448/20150716_4448_hg19.sorted.bam"
["OCI_LY7"]="/archive/tony/TONY2/Bernstein/Homo.sapiens/B-cell.lymphoma/OCI-LY7/H3K27Ac/20150804_4454/20150804_4454_hg19.sorted.bam"
["P12_ICHIKAWA"]="/archive/tony/TONY2/Tom.Look/Homo.sapiens/T-ALL/P12-ICHIKAWA/H3K27Ac/20150407_3715/20150407_3715_hg19.sorted.bam"
["P265_Primary_DLBCL"]="/archive/tony/TONY2/Bradner/Homo.sapiens/DLBCL/Primary.tumor/H3K27Ac/20131210_3176/20131210_3176_hg19.sorted.bam"
["P286_Primary_DLBCL"]="/archive/tony/TONY2/Bradner/Homo.sapiens/DLBCL/Primary.tumor/H3K27Ac/20131210_3178/20131210_3178_hg19.sorted.bam"
["P397_Primary_DLBCL"]="/archive/tony/TONY2/Bradner/Homo.sapiens/DLBCL/Primary.tumor/H3K27Ac/GSM1254214_SRR1020518/GSM1254214_SRR1020518_hg19.sorted.bam"
["P448_Primary_DLBCL"]="/archive/tony/TONY2/Bradner/Homo.sapiens/DLBCL/Primary.tumor/H3K27Ac/GSM1254216_SRR1020520/GSM1254216_SRR1020520_hg19.sorted.bam"
["P493"]="/archive/tony/TONY2/Young/Homo.sapiens/B-cell.lymphoma/P493-6/H3K27Ac/02242012_C06TJACXX_3.GCCAAT/02242012_C06TJACXX_3.GCCAAT_hg19.sorted.bam"
["panc1"]="/archive/tony/TONY2/UC.Davis/Homo.sapiens/Pancreatic.carcinoma/Panc-1/H3K27Ac/GSM818826_SRR353689/GSM818826_SRR353689_hg19.sorted.bam"
["PC3"]="/archive/tony/TONY2/Clark/Homo.sapiens/Prostate.cancer/PC3/H3K27Ac/20140605_3589/20140605_3589_hg19.sorted.bam"
["PF382"]="/archive/tony/TONY2/Tom.Look/Homo.sapiens/T-ALL/PF-382/H3K27Ac/20150407_3727/20150407_3727_hg19.sorted.bam"
["PFEIFFER"]="/archive/tony/TONY2/Bernstein/Homo.sapiens/B-cell.lymphoma/Pfeiffer/H3K27Ac/20150804_4453/20150804_4453_hg19.sorted.bam"
["PT45P1"]="/archive/tony/TONY2/Natoli/Homo.sapiens/Pancreatic.Ductal.Adenocarcinoma/PT45P1/H3K27Ac/20160119_4483/20160119_4483_hg19.sorted.bam"
["REC1"]="/archive/tony/TONY2/Bernstein/Homo.sapiens/B-cell.lymphoma/REC-1/H3K27Ac/20150804_4452/20150804_4452_hg19.sorted.bam"
["RPMI-8402"]="/archive/tony/TONY2/Young/Homo.sapiens/T-ALL/RPMI-8402/H3K27Ac/11132012_64WVDAAXX_4/11132012_64WVDAAXX_4_hg19.sorted.bam"
["RS411"]="/archive/tony/TONY2/Wu/Homo.sapiens/Acute.lymphocytic.leukemia/RS411/H3K27Ac/20151001_4471/20151001_4471_hg19.sorted.bam"
["SHSY5Y_Look"]="/archive/tony/TONY2/Tom.Look/Homo.sapiens/Acute.lymphocytic.leukemia/SHSY5Y/H3K27Ac/20141124_3332/20141124_3332_hg19.sorted.bam"
["SKMEL5_Aerts"]="/archive/tony/TONY2/Aerts/Homo.sapiens/Melanoma/SK-MEL-5/H3K27Ac/20150305_3803/20150305_3803_hg19.sorted.bam"
["SKMNC"]="/archive/tony/TONY2/Aryee/Homo.sapiens/Ewing.Sarcoma/SKMNC/H3K27Ac/20141104_4279/20141104_4279_hg19.sorted.bam"
["SKNSH"]="/archive/tony/TONY2/Young/Homo.sapiens/Neuroblastoma/SK-N-SH/H3K27Ac/20150206_3517/20150206_3517_hg19.sorted.bam"
["T47D"]="/archive/tony/TONY2/Zhao/Homo.sapiens/Breast.Cancer/T47D/H3K27Ac/20140911_3053/20140911_3053_hg19.sorted.bam"
["TOLEDO"]="/archive/tony/TONY2/Bradner/Homo.sapiens/DLBCL/TOLEDO/H3K27Ac/20140821_3171/20140821_3171_hg19.sorted.bam"
["U2OS"]="/archive/tony/TONY2/Eilers/Homo.sapiens/Osteosarcoma/U2OS/H3K27Ac/20140710_3079/20140710_3079_hg19.sorted.bam"
["u87"]="/archive/tony/TONY2/Young/Homo.sapiens/Glioblastoma/U87/H3K27Ac/01172012_C0EGAACXX_4.TGACCA/01172012_C0EGAACXX_4.TGACCA_hg19.sorted.bam"
["V459"]="/archive/tony/TONY2/Scacheri/Homo.sapiens/Colon.Carcinoma/V429/H3K27Ac/GSM883681_SRR424634/GSM883681_SRR424634_hg19.sorted.bam"
["VACO_400"]="/archive/tony/TONY2/Scacheri/Homo.sapiens/Colon.Carcinoma/V400/H3K27Ac/GSM883684_SRR424637/GSM883684_SRR424637_hg19.sorted.bam"
["VACO_503"]="/archive/tony/TONY2/Scacheri/Homo.sapiens/Colon.Carcinoma/V503/H3K27Ac/GSM883682_SRR424635/GSM883682_SRR424635_hg19.sorted.bam"
["VACO_9M"]="/archive/tony/TONY2/Scacheri/Homo.sapiens/Colon.Carcinoma/V9M/H3K27Ac/GSM883683_SRR424636/GSM883683_SRR424636_hg19.sorted.bam"
["ZR_75_1"]="/archive/tony/TONY2/Zhao/Homo.sapiens/Breast.Cancer/ZR-75-1/H3K27Ac/20140911_3054/20140911_3054_hg19.sorted.bam"
)


for file in "${!k27ac[@]}"
do
  echo $file

  #########################
  ##### CODE BLOCK 1 ##### 
  #########################
  samtools view -b -f 4 ${k27ac[$file]} | bamToFastq -i /dev/stdin -fq $file.unmapped.fastq
  mkdir $file.unmapped
  bsub -n 12 -R "span[hosts=1]" edena -nThreads 12 -r $file.unmapped.fastq -p $file.unmapped/$file.unmapped

  #########################
  ##### CODE BLOCK 2 ##### 
  #########################

  rm -rf $file.unmapped.fastq
  bsub -n 12 -R "span[hosts=1]" edena -nThreads 12 -d 20 -c 20 -minCoverage 5 -e $file.unmapped/$file.unmapped.ovl -p $file.unmapped/$file.unmapped

  #########################
  ##### CODE BLOCK 3 ##### 
  #########################
  
  bowtie2 --rfg 1,1 -p 5 -k 1 -q -f -x /nfs/genomes/human_gp_feb_09_no_random/bowtie/hg19 -U ../$file.unmapped/$file.unmapped_contigs.fasta -S $file.unmapped_contigs.sam  ## v6

  #########################
  ##### CODE BLOCK 4 ##### 
  #########################

  head -n 27 $file.unmapped_contigs.sam > header
  grep chr $file.unmapped_contigs.sam | awk -F\\t '{if (gsub(/D/,"D", $6) == 1) print $0}' | sed s/\ /\\t/g >| temp
  cat header temp > $file.unmapped_contigs.D.sam
  samtools view -bS $file.unmapped_contigs.D.sam > $file.unmapped_contigs.D.bam
  samtools sort $file.unmapped_contigs.D.bam -o $file.unmapped_contigs.D.sorted.bam
  samtools index $file.unmapped_contigs.D.sorted.bam 
  bamToBed -i $file.unmapped_contigs.D.bam > $file.unmapped_contigs.D.bed

  ####### EXTRACT READS WITH INSERTIONS
  intersectBed -v -a $file.unmapped_contigs.D.bam -b ../hg19_refseq_exons.bed > $file.unmapped_contigs.D.noExon.bam
  samtools view $file.unmapped_contigs.D.noExon.bam > $file.unmapped_contigs.D.noExon.sam

  awk -F\\t '{ 
    if($18 ~ "MD") 
      print ">"$3"."$4"."$18"."$6 "\n" $10
    else
      print ">"$3"."$4"."$19"."$6 "\n" $10
  }' $file.unmapped_contigs.D.noExon.sam > $file.unmapped_contigs.D.noExon.fasta
    sed -i s/\:/\./g $file.unmapped_contigs.D.noExon.fasta

  ls $file.unmapped_contigs.D.noExon.fasta -ltrh

  # BLAT ALL READS WITH INSERTIONS ######
  for chr in ../chr*.nib
  do
      bsub blat -minScore=0 -stepSize=1 $chr $file.unmapped_contigs.D.noExon.fasta $chr.$file.blat.psl
  done


  ########################
  #### CODE BLOCK 4 ##### 
  #######################
   for chr in ../chr*.nib
   do
      mv $chr.$file.blat.psl .
      export fileName=$(echo $chr | sed s/\.\.\\///)
      tail -n +6 $fileName.$file.blat.psl > $fileName.$file.blat.psl.tmp
   done

  cat *.$file.blat.psl.tmp > $file.all_chroms.psl
  rm -rf $file.*blat.psl.tmp

  perl filter_blat_output_forDels.pl $file.all_chroms.psl 9 \> $file.all_chroms.psl.out
  intersectBed -u -a $file.all_chroms.psl.del.txt -b ${exprfile[$file]}\_peaks.bed > $file.all_chroms.psl.del.inEnh.txt

  # CREATE BAM FILE FOR IGV
  perl ../fastq_to_2col.pl $file.unmapped_contigs.D.noExon.fasta > $file.unmapped.bwt2.D.noExon.2col
  perl ~/Toolbox/vlookup.pl $file.all_chroms.psl.sam 0 $file.unmapped.bwt2.D.noExon.2col 0 1 $file.all_chroms.psl.sam.1
  perl ~/Toolbox/vlookup.pl $file.all_chroms.psl.sam.1 0 $file.unmapped.bwt2.D.noExon.2col 0 2 $file.all_chroms.psl.sam.2
  awk -F\\t '{print $1 "\t" $2 "\t" $3 "\t" $4+1 "\t" $5 "\t" $6 "\t" $7 "\t" $8 "\t" $9 "\t" $12 "\t" $13}' $file.all_chroms.psl.sam.2 > $file.all_chroms.psl.real.sam
  

  perl filter_sam_by_string.pl $file.all_chroms.psl.real.sam $file.all_chroms.psl.real.filt.sam $file.all_chroms.psl.deletions.bed

  cat header $file.all_chroms.psl.real.filt.sam > temp.sam

  gunzip $file.unmapped_contigs.sam
  head -n 27 $file.unmapped_contigs.sam > header
  cat header $file.all_chroms.psl.real.sam > temp.sam
  samtools view -bS temp.sam > $file.all_chroms.psl.bam
  samtools sort $file.all_chroms.psl.bam -o $file.all_chroms.psl.sorted.bam
  samtools index $file.all_chroms.psl.sorted.bam


# # # # ### FIND MONOALLELIC
# 
#   awk -F\\t '{print $1 "_" $2 "_" $3 "_" $4}' $file.all_chroms.psl.inserts.bed | sort | uniq | sed s/\_/\\t/g > $file.all_chroms.psl.inserts.bed.unique
# 
#   intersectBed -c -a $file.all_chroms.psl.inserts.bed.unique -b $file.all_chroms.psl.sorted.bam  > temp1A
#   awk -F\\t '{print $1 "\t" $2 "\t" $3 "\t" $4 "\t" $5}' temp1A > temp1
# 
# ##### FIND INSERTIONS IN ENHS
# 
#   bamToBed -i ${k27ac[$file]} | awk -F\\t '{
#     if($6=="+") 
#       print $1 "\t" $2+2 "\t" $3-3 "\t" $4 "\t" $5 "\t" $6
#     else
#       print $1 "\t" $2+3 "\t" $3-2 "\t" $4 "\t" $5 "\t" $6
#   }' >| $file.trim.bed
# 
#   intersectBed -c -a $file.all_chroms.psl.inserts.bed.unique -b $file.trim.bed > tempA2    # COUNT The trimmed bowtie-mapped reads covering insert
# 
#   awk -F\\t '{print $5}' tempA2 > temp2
#   paste temp1 temp2 | sort -k1,1 -k2,2n | awk -F\\t '{print $0}' > $file.all_chroms.psl.inserts.counts
#   awk -F\\t '{print $1 "\t" $2-200 "\t" $3+200}' $file.all_chroms.psl.inserts.counts > $file.all_chroms.psl.inserts.uniq.bed
# 
#   intersectBed -c -a $file.all_chroms.psl.inserts.counts -b ${exprfile[$file]}\_peaks.bed  > $file.all_chroms.psl.inserts.counts.inEnh
#   echo -e "#\n#\n#\n#\n#\nREGION_ID\tCHROM\tSTART\tSTOP\tinsSeq\tinsREADS\trefREADS\tinEnh" > header2
#   cat -n $file.all_chroms.psl.inserts.counts.inEnh | awk -F" \t" -v v1=$file '{print v1"_insE_"$1}' | sed s/\ //g > $file.pretable.txt
#   cat header2 $file.pretable.txt > $file.table.txt
# 
#   rm -rf $file.trim.bed 
#   gzip $file.unmapped_contigs.sam


  ########################
  #### CODE BLOCK 5 ##### 
  ########################

# 
  # ASSIGN TO GENES
#   assign to all genes
#   bsub python ROSE_geneMapper_CYL.py -i $file.table.txt -o associated_genes -g hg19 -r
# 
# 
#   # assign to expressed genes
#   cp ../CANCERS/$file.exprPromTwoThirds .
#   bsub python ROSE_geneMapper_CYL.py -i $file.table.txt -o associated_expr23_genes -g hg19 -r -l ${exprfile[$file]}.exprPromTwoThirds
# 
# 
#   # assign to oncogenes
#   bsub python ROSE_geneMapper_CYL.py -i $file.table.txt -o associated_oncogenes -g hg19 -r -l Oncogenes.TL.txt3
# 
#   # assign to expressed oncogenes
#   grep -w -f Oncogenes.TL.txt3 $file.exprPromTwoThirds > $file.exprOncogenesTwoThirds
#   bsub python ROSE_geneMapper_CYL.py -i $file.table.txt -o associated_expr23_oncogenes -g hg19 -r -l ${exprfile[$file]}.exprOncogenesTwoThirds

  ########################
  #### CODE BLOCK 6 ##### 
  ########################
# 
# perl ~/Toolbox/vlookup.pl associated_oncogenes/$file\_ENHANCER_TO_GENE.txt 8 annotation/hg19_refseq.ucsc 1 12 temp
# perl ~/Toolbox/vlookup.pl temp 8 hg19_refseq.TSS 0 1 associated_oncogenes/$file\_ENHANCER_TO_GENE.genes.txt
# 
# perl ~/Toolbox/vlookup.pl associated_genes/$file\_ENHANCER_TO_GENE.txt 8 annotation/hg19_refseq.ucsc 1 12 temp
# perl ~/Toolbox/vlookup.pl temp 8 hg19_refseq.TSS 0 1 associated_genes/$file\_ENHANCER_TO_GENE.genes.txt
# 
# perl ~/Toolbox/vlookup.pl associated_expr23_genes/$file\_ENHANCER_TO_GENE.txt 8 annotation/hg19_refseq.ucsc 1 12 temp
# perl ~/Toolbox/vlookup.pl temp 8 hg19_refseq.TSS 0 1 associated_expr23_genes/$file\_ENHANCER_TO_GENE.genes.txt
# 
# perl ~/Toolbox/vlookup.pl associated_expr23_oncogenes/$file\_ENHANCER_TO_GENE.txt 8 annotation/hg19_refseq.ucsc 1 12 temp
# perl ~/Toolbox/vlookup.pl temp 8 hg19_refseq.TSS 0 1 associated_expr23_oncogenes/$file\_ENHANCER_TO_GENE.genes.txt


# 
# MAKE USER-FRIENDLIER TABLES
# 
# grep -v "chrM" associated_expr23_genes/$file\_ENHANCER_TO_GENE.genes.txt | awk -F\\t '{print $9 "\t" $12 "\t" $13-$3}'  > exprgene_asst
# grep -v "chrM"  associated_expr23_oncogenes/$file\_ENHANCER_TO_GENE.genes.txt | awk -F\\t '{print $1 "\t" $2 "\t" $3 "\t" $4 "\t" $5 "\t" $6 "\t" $11 "\t" $9 "\t" $12 "\t" $13-$3}'> exproncogene_asst
# 
# tail -n +2 exproncogene_asst | awk -F\\t '{if($3 > 500) print $2 "\t" $3-500 "\t" $4+500; else print $2 "\t0\t" $4+500}' > $file.temp3.bed
# fastaFromBed -tab -fi /nfs/genomes/human_gp_feb_09_no_random/fasta_whole_genome/hg19.fa -bed $file.temp3.bed -fo $file.temp3.tab
# echo -e "REGION_ID\tCHROM\tSTART\tSTOP\tinsReads\trefReads\tinEnh\tClosestOncogene\tClosestOncogene2\tDistToOncogene\tClosestGene\tClosestGene2\tDistToGene\tseqLocus\tSequence" > header3
# paste exproncogene_asst exprgene_asst | tail -n +2 > exprgenespretable
# paste exprgenespretable $file.temp3.tab > pretable
# sort -n -k7,7nr -k5,5nr pretable > pretable2
# cat header3 pretable2 > $file.table.asstdgenes.txt
# 
# sort -nrk 5 pretable | awk -F\\t '{if($6==0) print $0}' | head -n 10 > pretable_top10_N0
# sort -nrk 5 pretable | awk -F\\t '{if($6==1) print $0}' | head -n 10 > pretable_top10_N1
# sort -nrk 5 pretable | awk -F\\t '{print $0}' | head -n 10 > pretable_top10_NM
# # 
# # 
# cat header3 pretable_top10_N0 > top_most_supported/$file.table.asstdgenes.topN0.txt
# cat header3 pretable_top10_N1 > top_most_supported/$file.table.asstdgenes.topN1.txt
# cat header3 pretable_top10_N0 pretable_top10_N1 > top_most_supported/$file.table.asstdgenes.topN0N1.txt
# cat header3 pretable_top10_N0 pretable_top10_N1 pretable_top10_NM > top_most_supported/$file.table.asstdgenes.topN0N1NM.txt
# 
# 
# 
# 
# tail -n +2 $file.table.asstdgenes.txt | sed s/\-//g | sort -nk 10 > $file.temp
# perl print_first_by_col.pl $file.temp 8 > $file.temp2
# # awk -F\\t '{if($3 > 500) print $2 "\t" $3-500 "\t" $4+500; else print $2 "\t0\t" $4+500}' $file.temp2 > $file.temp3.bed
# # fastaFromBed -tab -fi /nfs/genomes/human_gp_feb_09_no_random/fasta_whole_genome/hg19.fa -bed $file.temp3.bed -fo $file.temp3.tab
# paste $file.temp2 > pretable
# cat header3 pretable > $file.table.byOncogene.txt

done
# 
# awk -F\\t '{print $2 "\t" $3 "\t" $4 "\t" $1}' Jurkat_JR1.pretable.txt > Jurkat_JR1.pretable.txt.bed
# intersectBed -v -a Jurkat_JR1.pretable.txt.bed -b ../CANCERS/Jurkat_JR2.all_chroms.psl.inserts.bed.unique >| Jurkat_JR1.pretable.txt.notInJurkat_JR2_insD.bed
# 
# awk -F\\t '{print $1 "\t" $2-100 "\t" $3+100}' ../CANCERS/Jurkat_MYB_ab_summits.bed > ../CANCERS/Jurkat_MYB_ab_summits_200bp.bed
# intersectBed -a Jurkat_JR1.pretable.txt.notInJurkat_JR2_insD.bed -b ../CANCERS/Jurkat_MYB_ab_peaks.bed >| Jurkat_JR1.pretable.txt.notInJurkat_JR2_insD.inMYBpeaks.bed
# intersectBed -a Jurkat_JR1.pretable.txt.notInJurkat_JR2_insD.bed -b ../CANCERS/Jurkat_MYB_ab_summits_200bp.bed >| Jurkat_JR1.pretable.txt.notInJurkat_JR2_insD.inMYBsummits.bed


# awk -F\\t '{print $2 "\t" $3 "\t" $4 "\t" $1}' MOLT3.pretable.txt >| MOLT3.pretable.txt.bed
# intersectBed -v -a MOLT3.pretable.txt.bed -b ../CANCERS/MOLT3.all_chroms.psl.inserts.bed.unique >| MOLT3.pretable.txt.notIninsD.bed
# awk -F\\t '{print $1 "\t" $2-100 "\t" $3+100}' ../CANCERS/MOLT3_MYB_summits.bed >| ../CANCERS/MOLT3_MYB_summits_200bp.bed
# intersectBed -a MOLT3.pretable.txt.notIninsD.bed -b ../CANCERS/MOLT3_MYB_summits_200bp.bed >| MOLT3.pretable.txt.notIninsD.inMYBsummits.bed
# 
# awk -F\\t '{print $2 "\t" $3 "\t" $4 "\t" $1}' Kelly_Look.pretable.txt >| Kelly_Look.pretable.txt.bed
# intersectBed -v -a Kelly_Look.pretable.txt.bed -b ../CANCERS/Kelly_Look.all_chroms.psl.inserts.bed.unique >| Kelly_Look.pretable.txt.notIninsD.bed
# awk -F\\t '{print $1 "\t" $2-100 "\t" $3+100}' ../CANCERS/Kelly_MYB_summits.bed >| ../CANCERS/Kelly_MYB_summits_200bp.bed
# intersectBed -a Kelly_Look.pretable.txt.notIninsD.bed -b ../CANCERS/Kelly_MYB_summits_200bp.bed >| Kelly_Look.pretable.txt.notIninsD.inMYBsummits.bed

# for file in */*fasta
# do
#   sed ':a;N;$!ba;s/\n//g' $file | sed s/\>/\\n\>/g >| $file.sed
# done
